# Supplementary material for: Evolutionary characteristics of intergenic transcribed regions indicate rare novel genes and widespread noisy transcription in the Poaceae
Source: Sci Rep. 2019 Aug 20;9:12122. doi: 10.1038/s41598-019-47797-y (PMC6702216; doi:10.1038/s41598-019-47797-y)
Supplement: Supplementary file 2 — Supplementary Dataset 1 [file 41598_2019_47797_MOESM2_ESM.xlsx]

## Sheet: Sheet1
Species	Chromosome or scaffold	ITR start coordinate	ITR end coordinate
Oryza sativa	Chr1	79423	79750
Oryza sativa	Chr1	137873	138084
Oryza sativa	Chr1	138209	138386
Oryza sativa	Chr1	148216	148316
Oryza sativa	Chr1	209706	209904
Oryza sativa	Chr1	241625	241707
Oryza sativa	Chr1	260878	260981
Oryza sativa	Chr1	437611	437927
Oryza sativa	Chr1	458049	459206
Oryza sativa	Chr1	459935	460164
Oryza sativa	Chr1	496137	496274
Oryza sativa	Chr1	511697	512307
Oryza sativa	Chr1	522999	523089
Oryza sativa	Chr1	523186	523393
Oryza sativa	Chr1	533768	534343
Oryza sativa	Chr1	581461	581623
Oryza sativa	Chr1	581711	582558
Oryza sativa	Chr1	645276	645491
Oryza sativa	Chr1	672872	673145
Oryza sativa	Chr1	719710	720310
Oryza sativa	Chr1	741414	741816
Oryza sativa	Chr1	784718	784849
Oryza sativa	Chr1	855153	856019
Oryza sativa	Chr1	856077	856276
Oryza sativa	Chr1	869362	869670
Oryza sativa	Chr1	910740	911257
Oryza sativa	Chr1	926461	926773
Oryza sativa	Chr1	965907	965982
Oryza sativa	Chr1	1009059	1009115
Oryza sativa	Chr1	1009285	1009635
Oryza sativa	Chr1	1020019	1020308
Oryza sativa	Chr1	1108742	1108895
Oryza sativa	Chr1	1182148	1182594
Oryza sativa	Chr1	1267431	1268074
Oryza sativa	Chr1	1446223	1446572
Oryza sativa	Chr1	1720468	1720856
Oryza sativa	Chr1	1720965	1721168
Oryza sativa	Chr1	1782874	1783384
Oryza sativa	Chr1	1783609	1783918
Oryza sativa	Chr1	1807295	1807507
Oryza sativa	Chr1	1808477	1809004
Oryza sativa	Chr1	1809615	1809938
Oryza sativa	Chr1	1926908	1927375
Oryza sativa	Chr1	1928755	1929142
Oryza sativa	Chr1	1933021	1933378
Oryza sativa	Chr1	1957503	1957770
Oryza sativa	Chr1	2006264	2006415
Oryza sativa	Chr1	2018421	2018626
Oryza sativa	Chr1	2083812	2084012
Oryza sativa	Chr1	2225614	2226126
Oryza sativa	Chr1	2292162	2292380
Oryza sativa	Chr1	2308191	2308332
Oryza sativa	Chr1	2308486	2308677
Oryza sativa	Chr1	2308755	2308890
Oryza sativa	Chr1	2308944	2309357
Oryza sativa	Chr1	2378141	2378422
Oryza sativa	Chr1	2461528	2462369
Oryza sativa	Chr1	2490578	2491428
Oryza sativa	Chr1	2502149	2502669
Oryza sativa	Chr1	2566544	2566664
Oryza sativa	Chr1	2599360	2599704
Oryza sativa	Chr1	2665070	2665537
Oryza sativa	Chr1	2666390	2666472
Oryza sativa	Chr1	2668847	2668962
Oryza sativa	Chr1	2674398	2674657
Oryza sativa	Chr1	2674886	2675367
Oryza sativa	Chr1	2681178	2681354
Oryza sativa	Chr1	2681454	2681814
Oryza sativa	Chr1	2686727	2686980
Oryza sativa	Chr1	2687109	2687692
Oryza sativa	Chr1	2704314	2704591
Oryza sativa	Chr1	2741714	2742273
Oryza sativa	Chr1	2817671	2817934
Oryza sativa	Chr1	2820520	2820779
Oryza sativa	Chr1	2838903	2839191
Oryza sativa	Chr1	2844218	2844789
Oryza sativa	Chr1	2845023	2845209
Oryza sativa	Chr1	2872107	2872372
Oryza sativa	Chr1	2893067	2893286
Oryza sativa	Chr1	2894945	2895023
Oryza sativa	Chr1	2895116	2895964
Oryza sativa	Chr1	2982490	2982901
Oryza sativa	Chr1	2999520	2999660
Oryza sativa	Chr1	3044207	3044333
Oryza sativa	Chr1	3122913	3123132
Oryza sativa	Chr1	3123696	3124170
Oryza sativa	Chr1	3127711	3128023
Oryza sativa	Chr1	3367503	3367677
Oryza sativa	Chr1	3491790	3491979
Oryza sativa	Chr1	3690077	3690599
Oryza sativa	Chr1	3694965	3695389
Oryza sativa	Chr1	3787195	3787330
Oryza sativa	Chr1	3787611	3787748
Oryza sativa	Chr1	3815861	3817695
Oryza sativa	Chr1	3825866	3825984
Oryza sativa	Chr1	3826172	3826362
Oryza sativa	Chr1	3832119	3832606
Oryza sativa	Chr1	3832876	3833496
Oryza sativa	Chr1	3833796	3834030
Oryza sativa	Chr1	3834535	3834760
Oryza sativa	Chr1	3855055	3855497
Oryza sativa	Chr1	3856819	3857308
Oryza sativa	Chr1	3899906	3900185
Oryza sativa	Chr1	3932981	3933103
Oryza sativa	Chr1	3966272	3966668
Oryza sativa	Chr1	4006236	4006638
Oryza sativa	Chr1	4033088	4033312
Oryza sativa	Chr1	4142141	4142409
Oryza sativa	Chr1	4146393	4148300
Oryza sativa	Chr1	4148909	4149226
Oryza sativa	Chr1	4149240	4150530
Oryza sativa	Chr1	4159131	4159303
Oryza sativa	Chr1	4217229	4217575
Oryza sativa	Chr1	4231846	4233463
Oryza sativa	Chr1	4317932	4318157
Oryza sativa	Chr1	4423773	4424339
Oryza sativa	Chr1	4438216	4438868
Oryza sativa	Chr1	4497768	4497870
Oryza sativa	Chr1	4497933	4497976
Oryza sativa	Chr1	4666144	4666405
Oryza sativa	Chr1	4666495	4666776
Oryza sativa	Chr1	4666858	4667045
Oryza sativa	Chr1	4696949	4697226
Oryza sativa	Chr1	4753723	4754187
Oryza sativa	Chr1	4886872	4886938
Oryza sativa	Chr1	4887295	4887797
Oryza sativa	Chr1	4888291	4888867
Oryza sativa	Chr1	4889541	4889749
Oryza sativa	Chr1	4890310	4891013
Oryza sativa	Chr1	4981064	4981784
Oryza sativa	Chr1	4985150	4985361
Oryza sativa	Chr1	5041450	5041683
Oryza sativa	Chr1	5244280	5244559
Oryza sativa	Chr1	5398456	5398690
Oryza sativa	Chr1	5544659	5544702
Oryza sativa	Chr1	5580575	5580881
Oryza sativa	Chr1	5581353	5581589
Oryza sativa	Chr1	5584807	5584878
Oryza sativa	Chr1	5598905	5598983
Oryza sativa	Chr1	5599137	5599231
Oryza sativa	Chr1	5643885	5644155
Oryza sativa	Chr1	5644324	5644439
Oryza sativa	Chr1	5645529	5645821
Oryza sativa	Chr1	5696854	5697240
Oryza sativa	Chr1	5748741	5748988
Oryza sativa	Chr1	5884271	5884616
Oryza sativa	Chr1	5918134	5918814
Oryza sativa	Chr1	5918914	5919349
Oryza sativa	Chr1	6022985	6023688
Oryza sativa	Chr1	6279324	6279846
Oryza sativa	Chr1	6280250	6280850
Oryza sativa	Chr1	6280935	6281403
Oryza sativa	Chr1	6282976	6283636
Oryza sativa	Chr1	6286469	6286548
Oryza sativa	Chr1	6286624	6286891
Oryza sativa	Chr1	6287211	6287511
Oryza sativa	Chr1	6367645	6367724
Oryza sativa	Chr1	6443274	6443415
Oryza sativa	Chr1	6576970	6577015
Oryza sativa	Chr1	6577110	6577174
Oryza sativa	Chr1	6622481	6622524
Oryza sativa	Chr1	6650148	6650521
Oryza sativa	Chr1	6663134	6663257
Oryza sativa	Chr1	6676400	6676688
Oryza sativa	Chr1	6676745	6677745
Oryza sativa	Chr1	6732143	6732404
Oryza sativa	Chr1	6828590	6828956
Oryza sativa	Chr1	6925055	6925642
Oryza sativa	Chr1	7057767	7058032
Oryza sativa	Chr1	7097713	7097989
Oryza sativa	Chr1	7098174	7098509
Oryza sativa	Chr1	7176162	7176260
Oryza sativa	Chr1	7228878	7228947
Oryza sativa	Chr1	7229028	7229200
Oryza sativa	Chr1	7281806	7282092
Oryza sativa	Chr1	7307081	7307423
Oryza sativa	Chr1	7309296	7309467
Oryza sativa	Chr1	7346956	7347051
Oryza sativa	Chr1	7476666	7476900
Oryza sativa	Chr1	7491438	7491797
Oryza sativa	Chr1	7501488	7501872
Oryza sativa	Chr1	7501880	7502256
Oryza sativa	Chr1	7503777	7504026
Oryza sativa	Chr1	7528480	7528785
Oryza sativa	Chr1	7546809	7546960
Oryza sativa	Chr1	7556201	7556312
Oryza sativa	Chr1	7556408	7556515
Oryza sativa	Chr1	7632495	7632830
Oryza sativa	Chr1	7647068	7647448
Oryza sativa	Chr1	7647872	7648188
Oryza sativa	Chr1	7649122	7649489
Oryza sativa	Chr1	7654001	7654629
Oryza sativa	Chr1	7655041	7655911
Oryza sativa	Chr1	7693791	7693998
Oryza sativa	Chr1	7706129	7706752
Oryza sativa	Chr1	7856374	7856481
Oryza sativa	Chr1	7870947	7871387
Oryza sativa	Chr1	7875108	7875564
Oryza sativa	Chr1	7877906	7878369
Oryza sativa	Chr1	7878383	7878804
Oryza sativa	Chr1	8340634	8340862
Oryza sativa	Chr1	8445447	8445694
Oryza sativa	Chr1	8446455	8446656
Oryza sativa	Chr1	8446847	8446897
Oryza sativa	Chr1	8535972	8536233
Oryza sativa	Chr1	8556949	8557170
Oryza sativa	Chr1	8657053	8657150
Oryza sativa	Chr1	8689004	8689769
Oryza sativa	Chr1	8717449	8717790
Oryza sativa	Chr1	8722672	8723169
Oryza sativa	Chr1	8723229	8723537
Oryza sativa	Chr1	8723876	8724270
Oryza sativa	Chr1	8729047	8729535
Oryza sativa	Chr1	8729853	8730272
Oryza sativa	Chr1	8767790	8768323
Oryza sativa	Chr1	8768478	8770540
Oryza sativa	Chr1	8770584	8770757
Oryza sativa	Chr1	8770811	8770955
Oryza sativa	Chr1	8771193	8771247
Oryza sativa	Chr1	8771329	8771532
Oryza sativa	Chr1	8771974	8772395
Oryza sativa	Chr1	8773101	8773533
Oryza sativa	Chr1	8883319	8883442
Oryza sativa	Chr1	9043733	9043822
Oryza sativa	Chr1	9193834	9194123
Oryza sativa	Chr1	9300903	9301150
Oryza sativa	Chr1	9318197	9318469
Oryza sativa	Chr1	9345047	9345312
Oryza sativa	Chr1	9567549	9567798
Oryza sativa	Chr1	9625441	9625967
Oryza sativa	Chr1	9626086	9626380
Oryza sativa	Chr1	9626930	9627415
Oryza sativa	Chr1	9655318	9656250
Oryza sativa	Chr1	9809598	9810189
Oryza sativa	Chr1	9810454	9810540
Oryza sativa	Chr1	9921712	9921763
Oryza sativa	Chr1	10019404	10019791
Oryza sativa	Chr1	10020034	10020458
Oryza sativa	Chr1	10155760	10155931
Oryza sativa	Chr1	10261607	10261779
Oryza sativa	Chr1	10261951	10262171
Oryza sativa	Chr1	10280862	10281061
Oryza sativa	Chr1	10281114	10281424
Oryza sativa	Chr1	10318192	10318488
Oryza sativa	Chr1	10514957	10515221
Oryza sativa	Chr1	10674272	10674401
Oryza sativa	Chr1	10897059	10897177
Oryza sativa	Chr1	10897241	10897320
Oryza sativa	Chr1	10987735	10988132
Oryza sativa	Chr1	10988185	10988281
Oryza sativa	Chr1	11191667	11192339
Oryza sativa	Chr1	11307153	11307188
Oryza sativa	Chr1	11431312	11431539
Oryza sativa	Chr1	11496348	11496435
Oryza sativa	Chr1	11586381	11586551
Oryza sativa	Chr1	11684952	11685076
Oryza sativa	Chr1	11774696	11775106
Oryza sativa	Chr1	11794293	11794927
Oryza sativa	Chr1	11810376	11811091
Oryza sativa	Chr1	11811169	11811865
Oryza sativa	Chr1	11897400	11897644
Oryza sativa	Chr1	11970712	11971082
Oryza sativa	Chr1	11971951	11972522
Oryza sativa	Chr1	12080596	12081102
Oryza sativa	Chr1	12093298	12093808
Oryza sativa	Chr1	12214387	12214611
Oryza sativa	Chr1	12218872	12218965
Oryza sativa	Chr1	12280150	12280623
Oryza sativa	Chr1	12289806	12290483
Oryza sativa	Chr1	12290713	12291148
Oryza sativa	Chr1	12294304	12294700
Oryza sativa	Chr1	12371859	12371918
Oryza sativa	Chr1	12498241	12498796
Oryza sativa	Chr1	12573790	12573900
Oryza sativa	Chr1	12582695	12583294
Oryza sativa	Chr1	12583361	12583457
Oryza sativa	Chr1	12617649	12618516
Oryza sativa	Chr1	12618776	12619113
Oryza sativa	Chr1	12619265	12619962
Oryza sativa	Chr1	12685761	12686128
Oryza sativa	Chr1	12934935	12934981
Oryza sativa	Chr1	13198734	13199420
Oryza sativa	Chr1	13265556	13265959
Oryza sativa	Chr1	13266745	13267192
Oryza sativa	Chr1	13267444	13268344
Oryza sativa	Chr1	13350075	13350621
Oryza sativa	Chr1	13388567	13388835
Oryza sativa	Chr1	13388894	13389076
Oryza sativa	Chr1	13389185	13389364
Oryza sativa	Chr1	13389418	13390126
Oryza sativa	Chr1	13390286	13391004
Oryza sativa	Chr1	13391297	13391970
Oryza sativa	Chr1	13392040	13392691
Oryza sativa	Chr1	13453004	13453180
Oryza sativa	Chr1	13453285	13453382
Oryza sativa	Chr1	13787355	13787440
Oryza sativa	Chr1	13934536	13934854
Oryza sativa	Chr1	13961816	13961870
Oryza sativa	Chr1	14011641	14011812
Oryza sativa	Chr1	14011876	14012096
Oryza sativa	Chr1	14012314	14012412
Oryza sativa	Chr1	14076239	14076690
Oryza sativa	Chr1	14146365	14146424
Oryza sativa	Chr1	14223467	14223546
Oryza sativa	Chr1	14432324	14432953
Oryza sativa	Chr1	14434334	14434526
Oryza sativa	Chr1	14456403	14457029
Oryza sativa	Chr1	14457401	14458070
Oryza sativa	Chr1	14513335	14513502
Oryza sativa	Chr1	14704708	14705420
Oryza sativa	Chr1	14705925	14706001
Oryza sativa	Chr1	14769345	14769770
Oryza sativa	Chr1	14790078	14790291
Oryza sativa	Chr1	14799103	14799312
Oryza sativa	Chr1	14828448	14828740
Oryza sativa	Chr1	14828837	14829228
Oryza sativa	Chr1	14902662	14902742
Oryza sativa	Chr1	14956327	14956528
Oryza sativa	Chr1	15163490	15163618
Oryza sativa	Chr1	15167902	15168210
Oryza sativa	Chr1	15351061	15351264
Oryza sativa	Chr1	15351341	15351561
Oryza sativa	Chr1	15512547	15512741
Oryza sativa	Chr1	15515202	15515257
Oryza sativa	Chr1	15573242	15573409
Oryza sativa	Chr1	15785339	15785604
Oryza sativa	Chr1	15785796	15785967
Oryza sativa	Chr1	15786069	15786253
Oryza sativa	Chr1	16347082	16347289
Oryza sativa	Chr1	16347539	16347696
Oryza sativa	Chr1	16347749	16348727
Oryza sativa	Chr1	16348804	16348975
Oryza sativa	Chr1	16349410	16349499
Oryza sativa	Chr1	16364829	16365125
Oryza sativa	Chr1	16539751	16539918
Oryza sativa	Chr1	16540111	16540779
Oryza sativa	Chr1	16636435	16637202
Oryza sativa	Chr1	16659715	16660041
Oryza sativa	Chr1	16672168	16672215
Oryza sativa	Chr1	16699906	16700473
Oryza sativa	Chr1	16722472	16722611
Oryza sativa	Chr1	16742582	16742844
Oryza sativa	Chr1	16743158	16743776
Oryza sativa	Chr1	17224472	17225059
Oryza sativa	Chr1	17260427	17260515
Oryza sativa	Chr1	17261917	17262118
Oryza sativa	Chr1	17275537	17276047
Oryza sativa	Chr1	17276542	17277104
Oryza sativa	Chr1	17277247	17278201
Oryza sativa	Chr1	17305841	17305946
Oryza sativa	Chr1	17307254	17307576
Oryza sativa	Chr1	17470645	17471324
Oryza sativa	Chr1	17479425	17479584
Oryza sativa	Chr1	17583080	17583329
Oryza sativa	Chr1	17598801	17599023
Oryza sativa	Chr1	17681492	17683288
Oryza sativa	Chr1	17837869	17838026
Oryza sativa	Chr1	17883554	17883765
Oryza sativa	Chr1	17883918	17884150
Oryza sativa	Chr1	18130352	18130626
Oryza sativa	Chr1	18131754	18132362
Oryza sativa	Chr1	18287635	18288074
Oryza sativa	Chr1	18417513	18418241
Oryza sativa	Chr1	18422550	18422937
Oryza sativa	Chr1	18423037	18423741
Oryza sativa	Chr1	18441009	18441464
Oryza sativa	Chr1	18503429	18503471
Oryza sativa	Chr1	18503580	18503626
Oryza sativa	Chr1	18668165	18668367
Oryza sativa	Chr1	18668430	18668478
Oryza sativa	Chr1	18674978	18675985
Oryza sativa	Chr1	18684021	18684408
Oryza sativa	Chr1	18685005	18685169
Oryza sativa	Chr1	18749263	18750015
Oryza sativa	Chr1	18818221	18818514
Oryza sativa	Chr1	18818618	18818762
Oryza sativa	Chr1	18818830	18819099
Oryza sativa	Chr1	18833418	18833909
Oryza sativa	Chr1	18838985	18839633
Oryza sativa	Chr1	18863510	18863622
Oryza sativa	Chr1	19028849	19029436
Oryza sativa	Chr1	19030996	19031421
Oryza sativa	Chr1	19032345	19032574
Oryza sativa	Chr1	19032652	19032870
Oryza sativa	Chr1	19073068	19073166
Oryza sativa	Chr1	19089895	19090042
Oryza sativa	Chr1	19090151	19090314
Oryza sativa	Chr1	19106725	19107162
Oryza sativa	Chr1	19302744	19302813
Oryza sativa	Chr1	19302884	19303058
Oryza sativa	Chr1	19377055	19377399
Oryza sativa	Chr1	19578691	19579062
Oryza sativa	Chr1	19902667	19902798
Oryza sativa	Chr1	19959651	19959908
Oryza sativa	Chr1	19988591	19989482
Oryza sativa	Chr1	20033514	20034058
Oryza sativa	Chr1	20242761	20243032
Oryza sativa	Chr1	20319122	20319523
Oryza sativa	Chr1	20413653	20413869
Oryza sativa	Chr1	20414618	20414854
Oryza sativa	Chr1	20416250	20417263
Oryza sativa	Chr1	20450328	20450503
Oryza sativa	Chr1	20502230	20502551
Oryza sativa	Chr1	20502666	20502738
Oryza sativa	Chr1	20595166	20595295
Oryza sativa	Chr1	20763371	20763532
Oryza sativa	Chr1	20791421	20791467
Oryza sativa	Chr1	21109838	21109875
Oryza sativa	Chr1	21167730	21167972
Oryza sativa	Chr1	21168029	21168138
Oryza sativa	Chr1	21168381	21168497
Oryza sativa	Chr1	21169433	21170701
Oryza sativa	Chr1	21170765	21170832
Oryza sativa	Chr1	21170883	21171699
Oryza sativa	Chr1	21171750	21171994
Oryza sativa	Chr1	21172035	21172796
Oryza sativa	Chr1	21202439	21203006
Oryza sativa	Chr1	21242892	21243236
Oryza sativa	Chr1	21627129	21627747
Oryza sativa	Chr1	21627833	21628053
Oryza sativa	Chr1	21676088	21676107
Oryza sativa	Chr1	21888856	21889086
Oryza sativa	Chr1	21903190	21903346
Oryza sativa	Chr1	21964549	21964987
Oryza sativa	Chr1	22222014	22222146
Oryza sativa	Chr1	22330949	22331035
Oryza sativa	Chr1	22617722	22617839
Oryza sativa	Chr1	22644431	22644623
Oryza sativa	Chr1	22644765	22645568
Oryza sativa	Chr1	22647670	22647741
Oryza sativa	Chr1	22649668	22649792
Oryza sativa	Chr1	22675875	22676085
Oryza sativa	Chr1	22678679	22678791
Oryza sativa	Chr1	22678853	22678992
Oryza sativa	Chr1	22691697	22691945
Oryza sativa	Chr1	22692276	22692615
Oryza sativa	Chr1	22706839	22707028
Oryza sativa	Chr1	22775136	22775355
Oryza sativa	Chr1	22837410	22837709
Oryza sativa	Chr1	22891671	22891910
Oryza sativa	Chr1	23165213	23165343
Oryza sativa	Chr1	23313848	23313938
Oryza sativa	Chr1	23418185	23418414
Oryza sativa	Chr1	23542446	23542709
Oryza sativa	Chr1	23542771	23542970
Oryza sativa	Chr1	23543093	23543766
Oryza sativa	Chr1	23544027	23544332
Oryza sativa	Chr1	23551740	23551862
Oryza sativa	Chr1	23764011	23764230
Oryza sativa	Chr1	23764303	23764430
Oryza sativa	Chr1	23800867	23800998
Oryza sativa	Chr1	23813224	23813411
Oryza sativa	Chr1	23882562	23882678
Oryza sativa	Chr1	23895698	23895919
Oryza sativa	Chr1	23896040	23896147
Oryza sativa	Chr1	23896201	23896325
Oryza sativa	Chr1	23901109	23901655
Oryza sativa	Chr1	23902341	23902474
Oryza sativa	Chr1	24124940	24125353
Oryza sativa	Chr1	24195474	24195870
Oryza sativa	Chr1	24223900	24224071
Oryza sativa	Chr1	24224493	24224828
Oryza sativa	Chr1	24239281	24239419
Oryza sativa	Chr1	24292480	24293091
Oryza sativa	Chr1	24334836	24335906
Oryza sativa	Chr1	24336070	24336225
Oryza sativa	Chr1	24390715	24391296
Oryza sativa	Chr1	24391656	24391699
Oryza sativa	Chr1	24465947	24466117
Oryza sativa	Chr1	24497557	24497892
Oryza sativa	Chr1	24629061	24629186
Oryza sativa	Chr1	24774079	24774313
Oryza sativa	Chr1	24774383	24774759
Oryza sativa	Chr1	24834001	24834283
Oryza sativa	Chr1	24834514	24835108
Oryza sativa	Chr1	24837087	24837434
Oryza sativa	Chr1	24837617	24837890
Oryza sativa	Chr1	24837998	24838626
Oryza sativa	Chr1	24850707	24851150
Oryza sativa	Chr1	24864390	24864636
Oryza sativa	Chr1	24869558	24869708
Oryza sativa	Chr1	24904561	24904865
Oryza sativa	Chr1	24927213	24927596
Oryza sativa	Chr1	24932800	24932880
Oryza sativa	Chr1	24951093	24951342
Oryza sativa	Chr1	24951626	24952212
Oryza sativa	Chr1	25323234	25323333
Oryza sativa	Chr1	25332987	25333483
Oryza sativa	Chr1	25333934	25334069
Oryza sativa	Chr1	25367926	25368164
Oryza sativa	Chr1	25448475	25448548
Oryza sativa	Chr1	25475589	25475933
Oryza sativa	Chr1	25511805	25512007
Oryza sativa	Chr1	25576568	25576623
Oryza sativa	Chr1	25744721	25745125
Oryza sativa	Chr1	25934027	25934254
Oryza sativa	Chr1	26043290	26043348
Oryza sativa	Chr1	26052209	26052278
Oryza sativa	Chr1	26082819	26083117
Oryza sativa	Chr1	26083206	26083457
Oryza sativa	Chr1	26084017	26085895
Oryza sativa	Chr1	26086156	26086272
Oryza sativa	Chr1	26086629	26088337
Oryza sativa	Chr1	26247866	26248055
Oryza sativa	Chr1	26255699	26255849
Oryza sativa	Chr1	26281783	26281855
Oryza sativa	Chr1	26283808	26284229
Oryza sativa	Chr1	26429949	26430040
Oryza sativa	Chr1	26527542	26527773
Oryza sativa	Chr1	26527850	26527992
Oryza sativa	Chr1	26618025	26618485
Oryza sativa	Chr1	26628714	26628940
Oryza sativa	Chr1	26654281	26654478
Oryza sativa	Chr1	26735527	26735689
Oryza sativa	Chr1	26763080	26763553
Oryza sativa	Chr1	26788329	26788672
Oryza sativa	Chr1	26823266	26823302
Oryza sativa	Chr1	26823619	26823792
Oryza sativa	Chr1	26913977	26914097
Oryza sativa	Chr1	26915413	26915849
Oryza sativa	Chr1	27018833	27019383
Oryza sativa	Chr1	27021294	27021600
Oryza sativa	Chr1	27032014	27032667
Oryza sativa	Chr1	27062506	27062845
Oryza sativa	Chr1	27065883	27066575
Oryza sativa	Chr1	27092134	27092258
Oryza sativa	Chr1	27163208	27163300
Oryza sativa	Chr1	27163539	27163853
Oryza sativa	Chr1	27281154	27281508
Oryza sativa	Chr1	27423397	27423448
Oryza sativa	Chr1	27704621	27704861
Oryza sativa	Chr1	27710659	27710914
Oryza sativa	Chr1	27782179	27782257
Oryza sativa	Chr1	27785961	27786153
Oryza sativa	Chr1	27933552	27934989
Oryza sativa	Chr1	27950440	27950746
Oryza sativa	Chr1	27953117	27953906
Oryza sativa	Chr1	28035614	28035809
Oryza sativa	Chr1	28050704	28051060
Oryza sativa	Chr1	28123190	28123297
Oryza sativa	Chr1	28153740	28154509
Oryza sativa	Chr1	28186360	28186526
Oryza sativa	Chr1	28235037	28235508
Oryza sativa	Chr1	28238246	28238354
Oryza sativa	Chr1	28238415	28238587
Oryza sativa	Chr1	28307640	28307741
Oryza sativa	Chr1	28335749	28336023
Oryza sativa	Chr1	28381122	28381301
Oryza sativa	Chr1	28381494	28381855
Oryza sativa	Chr1	28381936	28382263
Oryza sativa	Chr1	28414896	28414960
Oryza sativa	Chr1	28459002	28459468
Oryza sativa	Chr1	28459609	28462240
Oryza sativa	Chr1	28462315	28462530
Oryza sativa	Chr1	28464043	28464430
Oryza sativa	Chr1	28498442	28498876
Oryza sativa	Chr1	28563475	28563808
Oryza sativa	Chr1	28563860	28564445
Oryza sativa	Chr1	28572156	28572434
Oryza sativa	Chr1	28900201	28900479
Oryza sativa	Chr1	28903289	28903994
Oryza sativa	Chr1	28942893	28943166
Oryza sativa	Chr1	28943564	28943857
Oryza sativa	Chr1	28945396	28946039
Oryza sativa	Chr1	28978035	28978433
Oryza sativa	Chr1	28983870	28984088
Oryza sativa	Chr1	29072691	29073198
Oryza sativa	Chr1	29209212	29209510
Oryza sativa	Chr1	29223012	29223170
Oryza sativa	Chr1	29223241	29223670
Oryza sativa	Chr1	29224945	29224994
Oryza sativa	Chr1	29230427	29230932
Oryza sativa	Chr1	29246996	29247193
Oryza sativa	Chr1	29283401	29283680
Oryza sativa	Chr1	29283757	29284068
Oryza sativa	Chr1	29385388	29385632
Oryza sativa	Chr1	29431327	29431540
Oryza sativa	Chr1	29536694	29536799
Oryza sativa	Chr1	29536857	29537238
Oryza sativa	Chr1	29571427	29571522
Oryza sativa	Chr1	29571757	29572154
Oryza sativa	Chr1	29713334	29713502
Oryza sativa	Chr1	29714259	29714512
Oryza sativa	Chr1	29714625	29714897
Oryza sativa	Chr1	29717276	29717424
Oryza sativa	Chr1	29755944	29756065
Oryza sativa	Chr1	29887119	29887455
Oryza sativa	Chr1	29950025	29950192
Oryza sativa	Chr1	29950237	29950499
Oryza sativa	Chr1	30047438	30047615
Oryza sativa	Chr1	30135776	30136048
Oryza sativa	Chr1	30165944	30166121
Oryza sativa	Chr1	30236123	30236195
Oryza sativa	Chr1	30237532	30237581
Oryza sativa	Chr1	30272411	30272827
Oryza sativa	Chr1	30276632	30277380
Oryza sativa	Chr1	30298999	30299061
Oryza sativa	Chr1	30360456	30361323
Oryza sativa	Chr1	30361410	30361628
Oryza sativa	Chr1	30380215	30380587
Oryza sativa	Chr1	30392778	30393364
Oryza sativa	Chr1	30393794	30394284
Oryza sativa	Chr1	30394413	30394486
Oryza sativa	Chr1	30394576	30394658
Oryza sativa	Chr1	30396492	30396778
Oryza sativa	Chr1	30397386	30398549
Oryza sativa	Chr1	30517952	30518045
Oryza sativa	Chr1	30518100	30518313
Oryza sativa	Chr1	30531441	30531964
Oryza sativa	Chr1	30573412	30573572
Oryza sativa	Chr1	30573720	30574376
Oryza sativa	Chr1	30610575	30610905
Oryza sativa	Chr1	30762934	30763551
Oryza sativa	Chr1	30787404	30788067
Oryza sativa	Chr1	30872232	30872833
Oryza sativa	Chr1	30914600	30915002
Oryza sativa	Chr1	30938438	30938920
Oryza sativa	Chr1	30975893	30976002
Oryza sativa	Chr1	31046403	31046554
Oryza sativa	Chr1	31170383	31170940
Oryza sativa	Chr1	31316614	31316826
Oryza sativa	Chr1	31317278	31317622
Oryza sativa	Chr1	31415743	31416548
Oryza sativa	Chr1	31492233	31493085
Oryza sativa	Chr1	31521659	31522030
Oryza sativa	Chr1	31705943	31706085
Oryza sativa	Chr1	31732853	31732937
Oryza sativa	Chr1	31787526	31787931
Oryza sativa	Chr1	31787988	31788085
Oryza sativa	Chr1	31995933	31996453
Oryza sativa	Chr1	32025969	32026234
Oryza sativa	Chr1	32070809	32071069
Oryza sativa	Chr1	32071122	32071385
Oryza sativa	Chr1	32072324	32072776
Oryza sativa	Chr1	32098377	32098729
Oryza sativa	Chr1	32258902	32259039
Oryza sativa	Chr1	32408926	32408981
Oryza sativa	Chr1	32413290	32413545
Oryza sativa	Chr1	32433104	32433359
Oryza sativa	Chr1	32512435	32513129
Oryza sativa	Chr1	32784021	32784317
Oryza sativa	Chr1	32835023	32835363
Oryza sativa	Chr1	32836152	32836446
Oryza sativa	Chr1	32836585	32836679
Oryza sativa	Chr1	32977199	32977400
Oryza sativa	Chr1	33082078	33082142
Oryza sativa	Chr1	33145143	33145539
Oryza sativa	Chr1	33157484	33157861
Oryza sativa	Chr1	33192758	33192954
Oryza sativa	Chr1	33289978	33290515
Oryza sativa	Chr1	33303385	33303617
Oryza sativa	Chr1	33506411	33506479
Oryza sativa	Chr1	33520470	33520720
Oryza sativa	Chr1	33522045	33522382
Oryza sativa	Chr1	33538474	33538719
Oryza sativa	Chr1	33539001	33539326
Oryza sativa	Chr1	33544654	33544855
Oryza sativa	Chr1	33545620	33545672
Oryza sativa	Chr1	33550024	33550369
Oryza sativa	Chr1	33697012	33697287
Oryza sativa	Chr1	33703338	33703921
Oryza sativa	Chr1	33704224	33704757
Oryza sativa	Chr1	33764747	33765262
Oryza sativa	Chr1	33789917	33790680
Oryza sativa	Chr1	33802460	33802568
Oryza sativa	Chr1	33820735	33821059
Oryza sativa	Chr1	33821181	33821405
Oryza sativa	Chr1	33888237	33888899
Oryza sativa	Chr1	33889435	33889604
Oryza sativa	Chr1	34018981	34019076
Oryza sativa	Chr1	34019150	34019260
Oryza sativa	Chr1	34129624	34129670
Oryza sativa	Chr1	34159571	34159962
Oryza sativa	Chr1	34179690	34179807
Oryza sativa	Chr1	34229015	34229126
Oryza sativa	Chr1	34256633	34257624
Oryza sativa	Chr1	34261708	34262665
Oryza sativa	Chr1	34263430	34263845
Oryza sativa	Chr1	34325231	34325359
Oryza sativa	Chr1	34356628	34356843
Oryza sativa	Chr1	34359346	34359887
Oryza sativa	Chr1	34497996	34498083
Oryza sativa	Chr1	34498204	34498467
Oryza sativa	Chr1	34502453	34502951
Oryza sativa	Chr1	34515074	34515203
Oryza sativa	Chr1	34524586	34524654
Oryza sativa	Chr1	34628880	34629150
Oryza sativa	Chr1	34896754	34897105
Oryza sativa	Chr1	34897553	34898688
Oryza sativa	Chr1	34916546	34916601
Oryza sativa	Chr1	35032707	35032920
Oryza sativa	Chr1	35135195	35135545
Oryza sativa	Chr1	35153699	35153739
Oryza sativa	Chr1	35179002	35179313
Oryza sativa	Chr1	35202517	35202832
Oryza sativa	Chr1	35228869	35229223
Oryza sativa	Chr1	35237241	35237292
Oryza sativa	Chr1	35301133	35301658
Oryza sativa	Chr1	35302773	35303018
Oryza sativa	Chr1	35310022	35310182
Oryza sativa	Chr1	35421681	35421931
Oryza sativa	Chr1	35578563	35578672
Oryza sativa	Chr1	35692386	35692582
Oryza sativa	Chr1	35707452	35707852
Oryza sativa	Chr1	35725059	35725186
Oryza sativa	Chr1	35725247	35725520
Oryza sativa	Chr1	35731429	35731752
Oryza sativa	Chr1	35745379	35745529
Oryza sativa	Chr1	35745587	35745870
Oryza sativa	Chr1	35746168	35746381
Oryza sativa	Chr1	35746684	35747250
Oryza sativa	Chr1	35747626	35747758
Oryza sativa	Chr1	35748158	35748944
Oryza sativa	Chr1	35749231	35749455
Oryza sativa	Chr1	35780774	35780810
Oryza sativa	Chr1	35819067	35819460
Oryza sativa	Chr1	35819715	35820010
Oryza sativa	Chr1	35820379	35820860
Oryza sativa	Chr1	35916502	35916898
Oryza sativa	Chr1	35916966	35917097
Oryza sativa	Chr1	35923123	35924554
Oryza sativa	Chr1	35938663	35938726
Oryza sativa	Chr1	35938948	35939046
Oryza sativa	Chr1	35951851	35952153
Oryza sativa	Chr1	36014457	36014687
Oryza sativa	Chr1	36024996	36025480
Oryza sativa	Chr1	36046146	36046459
Oryza sativa	Chr1	36099701	36100203
Oryza sativa	Chr1	36151713	36152091
Oryza sativa	Chr1	36307852	36308145
Oryza sativa	Chr1	36347731	36348168
Oryza sativa	Chr1	36348237	36348431
Oryza sativa	Chr1	36374541	36374985
Oryza sativa	Chr1	36375066	36375269
Oryza sativa	Chr1	36390420	36390686
Oryza sativa	Chr1	36423683	36423775
Oryza sativa	Chr1	36504638	36504918
Oryza sativa	Chr1	36525522	36525753
Oryza sativa	Chr1	36534837	36535047
Oryza sativa	Chr1	36596468	36596838
Oryza sativa	Chr1	36600158	36600534
Oryza sativa	Chr1	36891729	36892383
Oryza sativa	Chr1	36892438	36892797
Oryza sativa	Chr1	36940498	36941132
Oryza sativa	Chr1	36950262	36950528
Oryza sativa	Chr1	36950600	36951441
Oryza sativa	Chr1	36951919	36952201
Oryza sativa	Chr1	37116959	37117455
Oryza sativa	Chr1	37163300	37163492
Oryza sativa	Chr1	37197366	37197796
Oryza sativa	Chr1	37279240	37279683
Oryza sativa	Chr1	37351260	37351455
Oryza sativa	Chr1	37352224	37352730
Oryza sativa	Chr1	37353108	37353230
Oryza sativa	Chr1	37353909	37354156
Oryza sativa	Chr1	37354223	37354569
Oryza sativa	Chr1	37354745	37354966
Oryza sativa	Chr1	37356027	37356130
Oryza sativa	Chr1	37357789	37357886
Oryza sativa	Chr1	37415770	37416287
Oryza sativa	Chr1	37416370	37416495
Oryza sativa	Chr1	37524179	37524522
Oryza sativa	Chr1	37682440	37682742
Oryza sativa	Chr1	37696711	37696848
Oryza sativa	Chr1	37789229	37789676
Oryza sativa	Chr1	37869636	37869890
Oryza sativa	Chr1	37875617	37875914
Oryza sativa	Chr1	37937709	37938364
Oryza sativa	Chr1	37938478	37938637
Oryza sativa	Chr1	37952419	37952877
Oryza sativa	Chr1	37955190	37956101
Oryza sativa	Chr1	38025026	38025563
Oryza sativa	Chr1	38036938	38037590
Oryza sativa	Chr1	38038102	38038344
Oryza sativa	Chr1	38106739	38107464
Oryza sativa	Chr1	38147014	38147515
Oryza sativa	Chr1	38147575	38147663
Oryza sativa	Chr1	38147738	38147868
Oryza sativa	Chr1	38192474	38192619
Oryza sativa	Chr1	38247321	38247476
Oryza sativa	Chr1	38247732	38247888
Oryza sativa	Chr1	38274149	38274404
Oryza sativa	Chr1	38274464	38274607
Oryza sativa	Chr1	38449801	38450333
Oryza sativa	Chr1	38515153	38515687
Oryza sativa	Chr1	38515778	38516697
Oryza sativa	Chr1	38594519	38594812
Oryza sativa	Chr1	38618667	38619157
Oryza sativa	Chr1	38788427	38788685
Oryza sativa	Chr1	38810374	38810518
Oryza sativa	Chr1	38847763	38848125
Oryza sativa	Chr1	38949610	38949723
Oryza sativa	Chr1	38949921	38949990
Oryza sativa	Chr1	39004985	39005049
Oryza sativa	Chr1	39119171	39119242
Oryza sativa	Chr1	39123319	39123354
Oryza sativa	Chr1	39321698	39322077
Oryza sativa	Chr1	39397384	39398456
Oryza sativa	Chr1	39420702	39421073
Oryza sativa	Chr1	39463360	39463418
Oryza sativa	Chr1	39464979	39465080
Oryza sativa	Chr1	39465134	39465590
Oryza sativa	Chr1	39465759	39466132
Oryza sativa	Chr1	39466276	39466327
Oryza sativa	Chr1	39516806	39516933
Oryza sativa	Chr1	39657692	39657843
Oryza sativa	Chr1	39679514	39679665
Oryza sativa	Chr1	39687632	39687710
Oryza sativa	Chr1	39693616	39693759
Oryza sativa	Chr1	39730000	39730220
Oryza sativa	Chr1	39761785	39762199
Oryza sativa	Chr1	39800849	39801229
Oryza sativa	Chr1	39821735	39821929
Oryza sativa	Chr1	39990554	39990962
Oryza sativa	Chr1	40031285	40031431
Oryza sativa	Chr1	40049764	40050073
Oryza sativa	Chr1	40068992	40069378
Oryza sativa	Chr1	40069515	40069940
Oryza sativa	Chr1	40138625	40138843
Oryza sativa	Chr1	40174263	40174621
Oryza sativa	Chr1	40265707	40265908
Oryza sativa	Chr1	40285376	40285434
Oryza sativa	Chr1	40357837	40358110
Oryza sativa	Chr1	40362151	40362506
Oryza sativa	Chr1	40390743	40392467
Oryza sativa	Chr1	40392672	40392989
Oryza sativa	Chr1	40460039	40460607
Oryza sativa	Chr1	40460660	40461213
Oryza sativa	Chr1	40489849	40490025
Oryza sativa	Chr1	40615645	40615808
Oryza sativa	Chr1	40625956	40626241
Oryza sativa	Chr1	40809612	40810172
Oryza sativa	Chr1	40811177	40811295
Oryza sativa	Chr1	40833626	40833814
Oryza sativa	Chr1	40913829	40913906
Oryza sativa	Chr1	41081958	41082023
Oryza sativa	Chr1	41110060	41110671
Oryza sativa	Chr1	41110783	41111082
Oryza sativa	Chr1	41179409	41179497
Oryza sativa	Chr1	41251163	41251232
Oryza sativa	Chr1	41298606	41300109
Oryza sativa	Chr1	41346655	41346816
Oryza sativa	Chr1	41397731	41398007
Oryza sativa	Chr1	41499615	41499815
Oryza sativa	Chr1	41500441	41500630
Oryza sativa	Chr1	41500836	41501065
Oryza sativa	Chr1	41501309	41501611
Oryza sativa	Chr1	41501680	41502571
Oryza sativa	Chr1	41502674	41502993
Oryza sativa	Chr1	41503181	41503695
Oryza sativa	Chr1	41503882	41504447
Oryza sativa	Chr1	41573892	41574355
Oryza sativa	Chr1	42240774	42241122
Oryza sativa	Chr1	42301852	42301982
Oryza sativa	Chr1	42302084	42302367
Oryza sativa	Chr1	42348910	42349378
Oryza sativa	Chr1	42385622	42385869
Oryza sativa	Chr1	42406664	42406934
Oryza sativa	Chr1	42407469	42408043
Oryza sativa	Chr1	42488280	42488914
Oryza sativa	Chr1	42562765	42562879
Oryza sativa	Chr1	42589837	42590247
Oryza sativa	Chr1	42598891	42598978
Oryza sativa	Chr1	42631884	42632085
Oryza sativa	Chr1	42669412	42670201
Oryza sativa	Chr1	42670704	42670967
Oryza sativa	Chr1	42671506	42671959
Oryza sativa	Chr1	42683804	42684128
Oryza sativa	Chr1	42757527	42757702
Oryza sativa	Chr1	42825005	42825126
Oryza sativa	Chr1	42853171	42853409
Oryza sativa	Chr1	42922987	42923261
Oryza sativa	Chr1	42923651	42924087
Oryza sativa	Chr1	43066212	43066587
Oryza sativa	Chr1	43077979	43078043
Oryza sativa	Chr1	43242946	43243099
Oryza sativa	Chr1	43243244	43243968
Oryza sativa	Chr1	43248761	43249348
Oryza sativa	Chr10	44872	44944
Oryza sativa	Chr10	45088	45456
Oryza sativa	Chr10	88389	88605
Oryza sativa	Chr10	180650	180907
Oryza sativa	Chr10	208568	209094
Oryza sativa	Chr10	366560	366788
Oryza sativa	Chr10	779632	780081
Oryza sativa	Chr10	813121	813766
Oryza sativa	Chr10	852186	852533
Oryza sativa	Chr10	862004	862399
Oryza sativa	Chr10	881243	881484
Oryza sativa	Chr10	1056698	1057172
Oryza sativa	Chr10	1201730	1202149
Oryza sativa	Chr10	1202163	1202592
Oryza sativa	Chr10	1202786	1203163
Oryza sativa	Chr10	1268353	1268946
Oryza sativa	Chr10	1481474	1481979
Oryza sativa	Chr10	1600807	1601023
Oryza sativa	Chr10	1648967	1649393
Oryza sativa	Chr10	1801593	1801648
Oryza sativa	Chr10	1802099	1802190
Oryza sativa	Chr10	1802213	1802272
Oryza sativa	Chr10	1858327	1858376
Oryza sativa	Chr10	1859682	1859972
Oryza sativa	Chr10	1910446	1910678
Oryza sativa	Chr10	1911673	1911731
Oryza sativa	Chr10	2045700	2045819
Oryza sativa	Chr10	2046685	2046845
Oryza sativa	Chr10	2046920	2046993
Oryza sativa	Chr10	2208760	2208794
Oryza sativa	Chr10	2211648	2212241
Oryza sativa	Chr10	2212819	2212992
Oryza sativa	Chr10	2213303	2213617
Oryza sativa	Chr10	2276170	2276410
Oryza sativa	Chr10	2501251	2501390
Oryza sativa	Chr10	2618433	2618667
Oryza sativa	Chr10	2755965	2755997
Oryza sativa	Chr10	2756321	2756397
Oryza sativa	Chr10	2756636	2757383
Oryza sativa	Chr10	2849606	2849954
Oryza sativa	Chr10	2903012	2903051
Oryza sativa	Chr10	3015170	3015323
Oryza sativa	Chr10	3068582	3069379
Oryza sativa	Chr10	3069553	3069868
Oryza sativa	Chr10	3069940	3071004
Oryza sativa	Chr10	3340671	3340769
Oryza sativa	Chr10	3357999	3358660
Oryza sativa	Chr10	3541215	3541894
Oryza sativa	Chr10	3597903	3597925
Oryza sativa	Chr10	3633434	3633706
Oryza sativa	Chr10	3664518	3664546
Oryza sativa	Chr10	3729540	3730328
Oryza sativa	Chr10	3849225	3849778
Oryza sativa	Chr10	3884683	3884770
Oryza sativa	Chr10	3891825	3892270
Oryza sativa	Chr10	3928993	3929391
Oryza sativa	Chr10	3929441	3929629
Oryza sativa	Chr10	3991315	3991549
Oryza sativa	Chr10	4316217	4316475
Oryza sativa	Chr10	4336445	4336716
Oryza sativa	Chr10	4544318	4544569
Oryza sativa	Chr10	4546221	4546497
Oryza sativa	Chr10	4636653	4636675
Oryza sativa	Chr10	4966219	4966454
Oryza sativa	Chr10	4966640	4967791
Oryza sativa	Chr10	5236443	5236696
Oryza sativa	Chr10	5287625	5287836
Oryza sativa	Chr10	5474389	5474832
Oryza sativa	Chr10	5485682	5486488
Oryza sativa	Chr10	5486640	5486842
Oryza sativa	Chr10	5664121	5664217
Oryza sativa	Chr10	6073668	6074314
Oryza sativa	Chr10	6177836	6178029
Oryza sativa	Chr10	6192942	6193218
Oryza sativa	Chr10	6507485	6507532
Oryza sativa	Chr10	6507783	6507853
Oryza sativa	Chr10	6508151	6508255
Oryza sativa	Chr10	6510088	6510315
Oryza sativa	Chr10	6555867	6556233
Oryza sativa	Chr10	6574275	6574451
Oryza sativa	Chr10	6574775	6575358
Oryza sativa	Chr10	6576741	6577065
Oryza sativa	Chr10	6582731	6582912
Oryza sativa	Chr10	6591289	6591387
Oryza sativa	Chr10	6745021	6745116
Oryza sativa	Chr10	6745203	6745877
Oryza sativa	Chr10	6836424	6836634
Oryza sativa	Chr10	6865363	6865846
Oryza sativa	Chr10	6898147	6898280
Oryza sativa	Chr10	6927314	6927561
Oryza sativa	Chr10	6927786	6927936
Oryza sativa	Chr10	6928922	6929067
Oryza sativa	Chr10	6936957	6937145
Oryza sativa	Chr10	7435763	7435868
Oryza sativa	Chr10	7435930	7436110
Oryza sativa	Chr10	7436264	7436564
Oryza sativa	Chr10	7436727	7437312
Oryza sativa	Chr10	7437573	7437650
Oryza sativa	Chr10	7689248	7689471
Oryza sativa	Chr10	7690413	7690757
Oryza sativa	Chr10	8070343	8070943
Oryza sativa	Chr10	8072992	8073057
Oryza sativa	Chr10	8073336	8073423
Oryza sativa	Chr10	8506529	8507022
Oryza sativa	Chr10	8570957	8571152
Oryza sativa	Chr10	8571232	8571509
Oryza sativa	Chr10	8571982	8572357
Oryza sativa	Chr10	8660474	8660963
Oryza sativa	Chr10	8662471	8662933
Oryza sativa	Chr10	8663093	8663173
Oryza sativa	Chr10	8663412	8663504
Oryza sativa	Chr10	8663577	8663748
Oryza sativa	Chr10	8830964	8831145
Oryza sativa	Chr10	9191851	9192082
Oryza sativa	Chr10	9260731	9261277
Oryza sativa	Chr10	9332163	9332573
Oryza sativa	Chr10	9334873	9335557
Oryza sativa	Chr10	9335609	9335874
Oryza sativa	Chr10	9335968	9336567
Oryza sativa	Chr10	9389667	9389776
Oryza sativa	Chr10	9503548	9503870
Oryza sativa	Chr10	9510911	9511092
Oryza sativa	Chr10	9511266	9511600
Oryza sativa	Chr10	9552908	9553218
Oryza sativa	Chr10	9760712	9761087
Oryza sativa	Chr10	9832517	9832721
Oryza sativa	Chr10	9860352	9860699
Oryza sativa	Chr10	9897874	9898028
Oryza sativa	Chr10	9918145	9918547
Oryza sativa	Chr10	9963879	9964125
Oryza sativa	Chr10	9964445	9964531
Oryza sativa	Chr10	9969922	9970042
Oryza sativa	Chr10	9975811	9976236
Oryza sativa	Chr10	9978008	9978148
Oryza sativa	Chr10	10022447	10022811
Oryza sativa	Chr10	10118362	10118734
Oryza sativa	Chr10	10159019	10159184
Oryza sativa	Chr10	10163008	10165107
Oryza sativa	Chr10	10165353	10165522
Oryza sativa	Chr10	10166324	10166928
Oryza sativa	Chr10	10167140	10167500
Oryza sativa	Chr10	10352792	10352897
Oryza sativa	Chr10	10437478	10437517
Oryza sativa	Chr10	10649934	10650414
Oryza sativa	Chr10	10655008	10655133
Oryza sativa	Chr10	10659655	10660092
Oryza sativa	Chr10	10727311	10727419
Oryza sativa	Chr10	10727596	10727715
Oryza sativa	Chr10	10785318	10785452
Oryza sativa	Chr10	10812031	10812211
Oryza sativa	Chr10	10902747	10902811
Oryza sativa	Chr10	11033359	11034095
Oryza sativa	Chr10	11044336	11044405
Oryza sativa	Chr10	11054970	11055164
Oryza sativa	Chr10	11057606	11057794
Oryza sativa	Chr10	11073754	11073828
Oryza sativa	Chr10	11203763	11204035
Oryza sativa	Chr10	11272742	11273057
Oryza sativa	Chr10	11293450	11294249
Oryza sativa	Chr10	11317562	11317767
Oryza sativa	Chr10	11396550	11396761
Oryza sativa	Chr10	11397259	11397449
Oryza sativa	Chr10	11404797	11404964
Oryza sativa	Chr10	11405053	11405320
Oryza sativa	Chr10	11405479	11405600
Oryza sativa	Chr10	11540192	11540358
Oryza sativa	Chr10	11540426	11540652
Oryza sativa	Chr10	11542403	11542533
Oryza sativa	Chr10	11542586	11542829
Oryza sativa	Chr10	11579412	11580786
Oryza sativa	Chr10	11608579	11608906
Oryza sativa	Chr10	11623462	11623952
Oryza sativa	Chr10	11649319	11649564
Oryza sativa	Chr10	11751531	11751786
Oryza sativa	Chr10	11752396	11752607
Oryza sativa	Chr10	11753203	11753305
Oryza sativa	Chr10	11796894	11797296
Oryza sativa	Chr10	11798029	11798331
Oryza sativa	Chr10	11813162	11813231
Oryza sativa	Chr10	11842652	11843152
Oryza sativa	Chr10	11861524	11861821
Oryza sativa	Chr10	11878848	11879201
Oryza sativa	Chr10	12024523	12024743
Oryza sativa	Chr10	12029752	12029802
Oryza sativa	Chr10	12031099	12031835
Oryza sativa	Chr10	12302909	12303346
Oryza sativa	Chr10	12303498	12303587
Oryza sativa	Chr10	12311242	12311350
Oryza sativa	Chr10	12339793	12342281
Oryza sativa	Chr10	12480650	12480904
Oryza sativa	Chr10	12481039	12481158
Oryza sativa	Chr10	12506139	12506245
Oryza sativa	Chr10	12765690	12766689
Oryza sativa	Chr10	12783415	12783623
Oryza sativa	Chr10	12803710	12803967
Oryza sativa	Chr10	12804344	12804771
Oryza sativa	Chr10	13036963	13037356
Oryza sativa	Chr10	13037946	13038004
Oryza sativa	Chr10	13038297	13038461
Oryza sativa	Chr10	13038963	13038997
Oryza sativa	Chr10	13039211	13039302
Oryza sativa	Chr10	13039385	13039548
Oryza sativa	Chr10	13039694	13039766
Oryza sativa	Chr10	13040150	13040366
Oryza sativa	Chr10	13040482	13040550
Oryza sativa	Chr10	13105009	13105047
Oryza sativa	Chr10	13167686	13167711
Oryza sativa	Chr10	13273092	13273358
Oryza sativa	Chr10	13337621	13338033
Oryza sativa	Chr10	13338282	13338491
Oryza sativa	Chr10	13535172	13535659
Oryza sativa	Chr10	13535720	13536351
Oryza sativa	Chr10	13611836	13612129
Oryza sativa	Chr10	13690531	13691362
Oryza sativa	Chr10	13691636	13691898
Oryza sativa	Chr10	13762295	13762399
Oryza sativa	Chr10	13857295	13857616
Oryza sativa	Chr10	13863090	13863119
Oryza sativa	Chr10	13928320	13928676
Oryza sativa	Chr10	13928769	13928890
Oryza sativa	Chr10	13928962	13929816
Oryza sativa	Chr10	13954082	13954222
Oryza sativa	Chr10	14018516	14019206
Oryza sativa	Chr10	14253342	14253573
Oryza sativa	Chr10	14288993	14289091
Oryza sativa	Chr10	14289159	14289325
Oryza sativa	Chr10	14404262	14404340
Oryza sativa	Chr10	14405120	14405793
Oryza sativa	Chr10	14409543	14409694
Oryza sativa	Chr10	14409824	14409876
Oryza sativa	Chr10	14519731	14520374
Oryza sativa	Chr10	14640112	14640171
Oryza sativa	Chr10	14663047	14663525
Oryza sativa	Chr10	14694712	14695030
Oryza sativa	Chr10	14703118	14703276
Oryza sativa	Chr10	15222536	15222845
Oryza sativa	Chr10	15392874	15392965
Oryza sativa	Chr10	15393038	15393174
Oryza sativa	Chr10	15411466	15411757
Oryza sativa	Chr10	15450126	15450158
Oryza sativa	Chr10	15473308	15473835
Oryza sativa	Chr10	15493834	15494097
Oryza sativa	Chr10	15516046	15516277
Oryza sativa	Chr10	15518264	15518534
Oryza sativa	Chr10	15647281	15647936
Oryza sativa	Chr10	15681525	15681747
Oryza sativa	Chr10	15682639	15682734
Oryza sativa	Chr10	15789421	15789551
Oryza sativa	Chr10	15881039	15881273
Oryza sativa	Chr10	15987261	15987467
Oryza sativa	Chr10	16106145	16106316
Oryza sativa	Chr10	16160497	16160707
Oryza sativa	Chr10	16161274	16161360
Oryza sativa	Chr10	16197493	16197820
Oryza sativa	Chr10	16197934	16198222
Oryza sativa	Chr10	16308757	16308932
Oryza sativa	Chr10	16309106	16309394
Oryza sativa	Chr10	16400872	16401096
Oryza sativa	Chr10	16480304	16480649
Oryza sativa	Chr10	16528068	16528562
Oryza sativa	Chr10	16529472	16530137
Oryza sativa	Chr10	16575636	16575918
Oryza sativa	Chr10	16675565	16675672
Oryza sativa	Chr10	16715618	16715860
Oryza sativa	Chr10	16764143	16764492
Oryza sativa	Chr10	16774161	16774680
Oryza sativa	Chr10	16785603	16785821
Oryza sativa	Chr10	16813941	16814045
Oryza sativa	Chr10	16907479	16907680
Oryza sativa	Chr10	16907815	16907985
Oryza sativa	Chr10	17022561	17022659
Oryza sativa	Chr10	17034664	17034973
Oryza sativa	Chr10	17089125	17089527
Oryza sativa	Chr10	17089584	17089850
Oryza sativa	Chr10	17108592	17108846
Oryza sativa	Chr10	17108920	17109401
Oryza sativa	Chr10	17110090	17110227
Oryza sativa	Chr10	17110488	17110722
Oryza sativa	Chr10	17110905	17111494
Oryza sativa	Chr10	17111549	17111650
Oryza sativa	Chr10	17116560	17116963
Oryza sativa	Chr10	17165056	17165472
Oryza sativa	Chr10	17191505	17191567
Oryza sativa	Chr10	17210224	17210317
Oryza sativa	Chr10	17210372	17210652
Oryza sativa	Chr10	17548080	17548311
Oryza sativa	Chr10	17597213	17597393
Oryza sativa	Chr10	17616073	17616544
Oryza sativa	Chr10	17617065	17617326
Oryza sativa	Chr10	17658275	17658437
Oryza sativa	Chr10	17773290	17773490
Oryza sativa	Chr10	17773657	17773838
Oryza sativa	Chr10	17811489	17811882
Oryza sativa	Chr10	17888118	17888292
Oryza sativa	Chr10	17901185	17901480
Oryza sativa	Chr10	17974191	17974288
Oryza sativa	Chr10	17974527	17974862
Oryza sativa	Chr10	17975427	17975934
Oryza sativa	Chr10	18032325	18032703
Oryza sativa	Chr10	18129301	18129464
Oryza sativa	Chr10	18144818	18145601
Oryza sativa	Chr10	18152799	18152922
Oryza sativa	Chr10	18201985	18202239
Oryza sativa	Chr10	18223841	18224112
Oryza sativa	Chr10	18224191	18224529
Oryza sativa	Chr10	18269736	18270109
Oryza sativa	Chr10	18352688	18352817
Oryza sativa	Chr10	18409011	18409234
Oryza sativa	Chr10	18409382	18409707
Oryza sativa	Chr10	18500908	18501260
Oryza sativa	Chr10	18501559	18501817
Oryza sativa	Chr10	18579834	18580063
Oryza sativa	Chr10	18656500	18656592
Oryza sativa	Chr10	18664223	18664519
Oryza sativa	Chr10	18682889	18683252
Oryza sativa	Chr10	18700722	18701062
Oryza sativa	Chr10	18715408	18715448
Oryza sativa	Chr10	18724850	18724945
Oryza sativa	Chr10	18742357	18742591
Oryza sativa	Chr10	18747334	18747713
Oryza sativa	Chr10	18750622	18750683
Oryza sativa	Chr10	18874616	18874712
Oryza sativa	Chr10	18874777	18875016
Oryza sativa	Chr10	18881778	18882355
Oryza sativa	Chr10	18897950	18898428
Oryza sativa	Chr10	18915440	18915659
Oryza sativa	Chr10	18920060	18920709
Oryza sativa	Chr10	18954295	18954434
Oryza sativa	Chr10	18958696	18959052
Oryza sativa	Chr10	18994151	18994237
Oryza sativa	Chr10	19033879	19033995
Oryza sativa	Chr10	19038272	19038704
Oryza sativa	Chr10	19040458	19040528
Oryza sativa	Chr10	19046250	19046680
Oryza sativa	Chr10	19095832	19096553
Oryza sativa	Chr10	19198731	19198827
Oryza sativa	Chr10	19276075	19276170
Oryza sativa	Chr10	19416596	19416955
Oryza sativa	Chr10	19619996	19620124
Oryza sativa	Chr10	19631992	19632259
Oryza sativa	Chr10	19784375	19785168
Oryza sativa	Chr10	19793644	19794279
Oryza sativa	Chr10	19902257	19902451
Oryza sativa	Chr10	19918200	19918546
Oryza sativa	Chr10	19918687	19919066
Oryza sativa	Chr10	19919992	19920284
Oryza sativa	Chr10	19922174	19922428
Oryza sativa	Chr10	19928979	19929127
Oryza sativa	Chr10	20011482	20011825
Oryza sativa	Chr10	20011886	20012155
Oryza sativa	Chr10	20023306	20023429
Oryza sativa	Chr10	20145397	20145574
Oryza sativa	Chr10	20145683	20145941
Oryza sativa	Chr10	20162534	20162747
Oryza sativa	Chr10	20346917	20347121
Oryza sativa	Chr10	20374261	20374303
Oryza sativa	Chr10	20463887	20463965
Oryza sativa	Chr10	20659708	20660461
Oryza sativa	Chr10	20680887	20681071
Oryza sativa	Chr10	20750955	20751183
Oryza sativa	Chr10	20971517	20971718
Oryza sativa	Chr10	21020394	21020547
Oryza sativa	Chr10	21025357	21025867
Oryza sativa	Chr10	21032619	21032706
Oryza sativa	Chr10	21046656	21047056
Oryza sativa	Chr10	21056302	21056451
Oryza sativa	Chr10	21061515	21061627
Oryza sativa	Chr10	21063186	21063337
Oryza sativa	Chr10	21063445	21063701
Oryza sativa	Chr10	21063822	21064340
Oryza sativa	Chr10	21065206	21065810
Oryza sativa	Chr10	21065991	21066074
Oryza sativa	Chr10	21096991	21097090
Oryza sativa	Chr10	21097485	21097769
Oryza sativa	Chr10	21174433	21174473
Oryza sativa	Chr10	21208922	21209112
Oryza sativa	Chr10	21209311	21209516
Oryza sativa	Chr10	21230745	21231207
Oryza sativa	Chr10	21257523	21257560
Oryza sativa	Chr10	21322336	21322608
Oryza sativa	Chr10	21367368	21367840
Oryza sativa	Chr10	21376254	21376580
Oryza sativa	Chr10	21376743	21377029
Oryza sativa	Chr10	21399090	21399792
Oryza sativa	Chr10	21459562	21459766
Oryza sativa	Chr10	21463765	21463962
Oryza sativa	Chr10	21565441	21565608
Oryza sativa	Chr10	21565748	21565997
Oryza sativa	Chr10	21566067	21566261
Oryza sativa	Chr10	21600755	21600877
Oryza sativa	Chr10	21601363	21602067
Oryza sativa	Chr10	21603222	21603452
Oryza sativa	Chr10	21603636	21603865
Oryza sativa	Chr10	21605084	21605654
Oryza sativa	Chr10	21635079	21635326
Oryza sativa	Chr10	21637370	21637453
Oryza sativa	Chr10	21637504	21637783
Oryza sativa	Chr10	21654095	21655125
Oryza sativa	Chr10	21723400	21723609
Oryza sativa	Chr10	21741448	21741669
Oryza sativa	Chr10	21861560	21862177
Oryza sativa	Chr10	21903499	21903726
Oryza sativa	Chr10	21912592	21912778
Oryza sativa	Chr10	21912978	21913333
Oryza sativa	Chr10	21913586	21913773
Oryza sativa	Chr10	21958219	21958603
Oryza sativa	Chr10	22007001	22007089
Oryza sativa	Chr10	22014411	22014510
Oryza sativa	Chr10	22015021	22015468
Oryza sativa	Chr10	22054657	22054970
Oryza sativa	Chr10	22113789	22114172
Oryza sativa	Chr10	22114290	22114542
Oryza sativa	Chr10	22114632	22115828
Oryza sativa	Chr10	22186997	22187447
Oryza sativa	Chr10	22187583	22187628
Oryza sativa	Chr10	22188272	22189708
Oryza sativa	Chr10	22193913	22194401
Oryza sativa	Chr10	22323961	22324069
Oryza sativa	Chr10	22364947	22365093
Oryza sativa	Chr10	22372000	22372373
Oryza sativa	Chr10	22375048	22375099
Oryza sativa	Chr10	22423521	22424081
Oryza sativa	Chr10	22436597	22436970
Oryza sativa	Chr10	22472278	22472709
Oryza sativa	Chr10	22575219	22575462
Oryza sativa	Chr10	22595002	22595503
Oryza sativa	Chr10	22607669	22607831
Oryza sativa	Chr10	22608359	22608654
Oryza sativa	Chr10	22629832	22630155
Oryza sativa	Chr10	22646270	22646663
Oryza sativa	Chr10	22649511	22649595
Oryza sativa	Chr10	22697390	22698397
Oryza sativa	Chr10	22698448	22698800
Oryza sativa	Chr10	22710474	22710532
Oryza sativa	Chr10	22788560	22788978
Oryza sativa	Chr10	22789035	22789152
Oryza sativa	Chr10	22825033	22825229
Oryza sativa	Chr10	22998118	22998350
Oryza sativa	Chr10	22998410	22998486
Oryza sativa	Chr11	116592	116753
Oryza sativa	Chr11	168002	168648
Oryza sativa	Chr11	168718	168920
Oryza sativa	Chr11	168991	169352
Oryza sativa	Chr11	218848	219288
Oryza sativa	Chr11	335024	335103
Oryza sativa	Chr11	352189	352577
Oryza sativa	Chr11	354576	354765
Oryza sativa	Chr11	354915	355291
Oryza sativa	Chr11	371357	371442
Oryza sativa	Chr11	421787	422088
Oryza sativa	Chr11	528253	528625
Oryza sativa	Chr11	531287	531536
Oryza sativa	Chr11	532078	532327
Oryza sativa	Chr11	533060	533577
Oryza sativa	Chr11	569830	569987
Oryza sativa	Chr11	592025	592277
Oryza sativa	Chr11	595186	595447
Oryza sativa	Chr11	653867	654122
Oryza sativa	Chr11	702360	702519
Oryza sativa	Chr11	724080	724590
Oryza sativa	Chr11	732497	732897
Oryza sativa	Chr11	778486	779056
Oryza sativa	Chr11	849787	849987
Oryza sativa	Chr11	851410	851533
Oryza sativa	Chr11	856448	856729
Oryza sativa	Chr11	957049	957271
Oryza sativa	Chr11	957527	958146
Oryza sativa	Chr11	961096	961214
Oryza sativa	Chr11	962574	963162
Oryza sativa	Chr11	970760	971603
Oryza sativa	Chr11	971713	971858
Oryza sativa	Chr11	1016957	1017003
Oryza sativa	Chr11	1118332	1118590
Oryza sativa	Chr11	1180244	1180522
Oryza sativa	Chr11	1293183	1293490
Oryza sativa	Chr11	1360729	1360855
Oryza sativa	Chr11	1439021	1439181
Oryza sativa	Chr11	1446162	1446415
Oryza sativa	Chr11	1448714	1448777
Oryza sativa	Chr11	1460784	1461020
Oryza sativa	Chr11	1475008	1475340
Oryza sativa	Chr11	1640982	1641301
Oryza sativa	Chr11	1645855	1645960
Oryza sativa	Chr11	1694279	1694364
Oryza sativa	Chr11	1694496	1694776
Oryza sativa	Chr11	1765366	1765554
Oryza sativa	Chr11	1817177	1817396
Oryza sativa	Chr11	1817400	1817789
Oryza sativa	Chr11	1832907	1834132
Oryza sativa	Chr11	1834195	1834316
Oryza sativa	Chr11	1834390	1836990
Oryza sativa	Chr11	1837075	1837241
Oryza sativa	Chr11	1837334	1837938
Oryza sativa	Chr11	1850427	1850742
Oryza sativa	Chr11	1853862	1853966
Oryza sativa	Chr11	1946004	1946264
Oryza sativa	Chr11	1997509	1997713
Oryza sativa	Chr11	2004173	2004794
Oryza sativa	Chr11	2012329	2012629
Oryza sativa	Chr11	2075733	2077234
Oryza sativa	Chr11	2081403	2081720
Oryza sativa	Chr11	2081814	2081976
Oryza sativa	Chr11	2083544	2083579
Oryza sativa	Chr11	2094254	2094354
Oryza sativa	Chr11	2127959	2128304
Oryza sativa	Chr11	2171052	2171244
Oryza sativa	Chr11	2213790	2213937
Oryza sativa	Chr11	2255550	2256067
Oryza sativa	Chr11	2265363	2266007
Oryza sativa	Chr11	2267457	2267773
Oryza sativa	Chr11	2341501	2341884
Oryza sativa	Chr11	2353398	2353543
Oryza sativa	Chr11	2438383	2438508
Oryza sativa	Chr11	2439728	2439812
Oryza sativa	Chr11	2439918	2440298
Oryza sativa	Chr11	2471104	2471379
Oryza sativa	Chr11	2638484	2638773
Oryza sativa	Chr11	2730211	2730389
Oryza sativa	Chr11	2739437	2739553
Oryza sativa	Chr11	2749543	2749755
Oryza sativa	Chr11	2812304	2812482
Oryza sativa	Chr11	2816833	2817059
Oryza sativa	Chr11	2845459	2845888
Oryza sativa	Chr11	2872075	2872405
Oryza sativa	Chr11	2872573	2873092
Oryza sativa	Chr11	2917919	2918214
Oryza sativa	Chr11	2983987	2984540
Oryza sativa	Chr11	2985198	2985634
Oryza sativa	Chr11	2988142	2988231
Oryza sativa	Chr11	3035029	3035276
Oryza sativa	Chr11	3058183	3058567
Oryza sativa	Chr11	3058581	3058924
Oryza sativa	Chr11	3059650	3060434
Oryza sativa	Chr11	3232850	3233197
Oryza sativa	Chr11	3428530	3432696
Oryza sativa	Chr11	3451154	3451748
Oryza sativa	Chr11	3989342	3989680
Oryza sativa	Chr11	4021636	4021681
Oryza sativa	Chr11	4190915	4191329
Oryza sativa	Chr11	4193137	4193331
Oryza sativa	Chr11	4233506	4233562
Oryza sativa	Chr11	4285056	4285706
Oryza sativa	Chr11	4298946	4299139
Oryza sativa	Chr11	4330254	4330579
Oryza sativa	Chr11	4792091	4792317
Oryza sativa	Chr11	4864517	4865197
Oryza sativa	Chr11	4934392	4934539
Oryza sativa	Chr11	5236281	5236633
Oryza sativa	Chr11	5236937	5237727
Oryza sativa	Chr11	5354733	5354919
Oryza sativa	Chr11	5375137	5375527
Oryza sativa	Chr11	5395258	5395373
Oryza sativa	Chr11	5473165	5473470
Oryza sativa	Chr11	5808647	5809345
Oryza sativa	Chr11	5943835	5944057
Oryza sativa	Chr11	5945585	5945896
Oryza sativa	Chr11	6030449	6030943
Oryza sativa	Chr11	6032873	6033001
Oryza sativa	Chr11	6033132	6033318
Oryza sativa	Chr11	6033776	6033946
Oryza sativa	Chr11	6034092	6034195
Oryza sativa	Chr11	6034337	6034525
Oryza sativa	Chr11	6146773	6147378
Oryza sativa	Chr11	6148018	6148556
Oryza sativa	Chr11	6297106	6297977
Oryza sativa	Chr11	6405406	6405631
Oryza sativa	Chr11	6408250	6408289
Oryza sativa	Chr11	6417541	6417588
Oryza sativa	Chr11	6525789	6525986
Oryza sativa	Chr11	6628505	6628967
Oryza sativa	Chr11	6685599	6686007
Oryza sativa	Chr11	6708966	6709196
Oryza sativa	Chr11	6861979	6862133
Oryza sativa	Chr11	6862437	6862611
Oryza sativa	Chr11	6864729	6864882
Oryza sativa	Chr11	6865094	6865296
Oryza sativa	Chr11	6899181	6899429
Oryza sativa	Chr11	7075684	7075828
Oryza sativa	Chr11	7123793	7124029
Oryza sativa	Chr11	7200095	7200552
Oryza sativa	Chr11	7201945	7202110
Oryza sativa	Chr11	7202988	7203691
Oryza sativa	Chr11	7221518	7221706
Oryza sativa	Chr11	7315380	7315939
Oryza sativa	Chr11	7327008	7327334
Oryza sativa	Chr11	7474402	7474572
Oryza sativa	Chr11	7476673	7477087
Oryza sativa	Chr11	7487546	7487683
Oryza sativa	Chr11	7493986	7494214
Oryza sativa	Chr11	7501206	7501911
Oryza sativa	Chr11	7502523	7503084
Oryza sativa	Chr11	7503171	7503607
Oryza sativa	Chr11	7795848	7796093
Oryza sativa	Chr11	7867498	7867605
Oryza sativa	Chr11	7916825	7917165
Oryza sativa	Chr11	7978670	7978709
Oryza sativa	Chr11	8007887	8008226
Oryza sativa	Chr11	8197923	8198107
Oryza sativa	Chr11	8363220	8363639
Oryza sativa	Chr11	8720631	8721479
Oryza sativa	Chr11	8859457	8859755
Oryza sativa	Chr11	8990095	8990311
Oryza sativa	Chr11	8990884	8991248
Oryza sativa	Chr11	8991280	8991541
Oryza sativa	Chr11	8991792	8992423
Oryza sativa	Chr11	8992531	8992837
Oryza sativa	Chr11	8992904	8993114
Oryza sativa	Chr11	8993892	8994848
Oryza sativa	Chr11	9151240	9151544
Oryza sativa	Chr11	9354712	9354782
Oryza sativa	Chr11	9487758	9488044
Oryza sativa	Chr11	10131090	10131574
Oryza sativa	Chr11	10131666	10131921
Oryza sativa	Chr11	10431356	10431631
Oryza sativa	Chr11	10452452	10452518
Oryza sativa	Chr11	10753930	10754062
Oryza sativa	Chr11	10758368	10758848
Oryza sativa	Chr11	10759217	10759452
Oryza sativa	Chr11	10770703	10770832
Oryza sativa	Chr11	10771044	10771384
Oryza sativa	Chr11	10887155	10887204
Oryza sativa	Chr11	10933629	10933832
Oryza sativa	Chr11	11103828	11104151
Oryza sativa	Chr11	11226761	11227478
Oryza sativa	Chr11	11258482	11258540
Oryza sativa	Chr11	11258607	11258699
Oryza sativa	Chr11	11407336	11407821
Oryza sativa	Chr11	11408063	11408233
Oryza sativa	Chr11	11436229	11436684
Oryza sativa	Chr11	11441880	11442024
Oryza sativa	Chr11	11521304	11521470
Oryza sativa	Chr11	11521748	11521808
Oryza sativa	Chr11	11521888	11522190
Oryza sativa	Chr11	11557715	11557863
Oryza sativa	Chr11	11660643	11660914
Oryza sativa	Chr11	11702239	11702426
Oryza sativa	Chr11	11704734	11705742
Oryza sativa	Chr11	11712646	11713397
Oryza sativa	Chr11	11715584	11716100
Oryza sativa	Chr11	11747251	11748968
Oryza sativa	Chr11	11755429	11756121
Oryza sativa	Chr11	11756403	11757194
Oryza sativa	Chr11	11760436	11761023
Oryza sativa	Chr11	11765263	11765493
Oryza sativa	Chr11	11765578	11765752
Oryza sativa	Chr11	11878605	11878668
Oryza sativa	Chr11	11958166	11958260
Oryza sativa	Chr11	12123276	12123478
Oryza sativa	Chr11	12143133	12143539
Oryza sativa	Chr11	12266505	12266703
Oryza sativa	Chr11	12822976	12823381
Oryza sativa	Chr11	12829898	12831033
Oryza sativa	Chr11	12831088	12831717
Oryza sativa	Chr11	12849720	12850000
Oryza sativa	Chr11	12850441	12850647
Oryza sativa	Chr11	12852039	12853055
Oryza sativa	Chr11	12853155	12853392
Oryza sativa	Chr11	12905449	12905571
Oryza sativa	Chr11	13022096	13022217
Oryza sativa	Chr11	13023062	13023328
Oryza sativa	Chr11	13023393	13023684
Oryza sativa	Chr11	13216096	13216594
Oryza sativa	Chr11	13277073	13277247
Oryza sativa	Chr11	13333439	13333576
Oryza sativa	Chr11	13333841	13334303
Oryza sativa	Chr11	13334539	13335384
Oryza sativa	Chr11	13336575	13336705
Oryza sativa	Chr11	13338668	13338944
Oryza sativa	Chr11	13506287	13507205
Oryza sativa	Chr11	13527984	13528113
Oryza sativa	Chr11	13675331	13675414
Oryza sativa	Chr11	13676724	13676822
Oryza sativa	Chr11	13710840	13710950
Oryza sativa	Chr11	13763832	13764607
Oryza sativa	Chr11	13783556	13783722
Oryza sativa	Chr11	13916758	13916941
Oryza sativa	Chr11	14026775	14026863
Oryza sativa	Chr11	14038912	14039358
Oryza sativa	Chr11	14042225	14042492
Oryza sativa	Chr11	14187448	14187567
Oryza sativa	Chr11	14250683	14250734
Oryza sativa	Chr11	14279247	14279380
Oryza sativa	Chr11	14303065	14303176
Oryza sativa	Chr11	14321910	14322153
Oryza sativa	Chr11	14379114	14379614
Oryza sativa	Chr11	14379893	14381705
Oryza sativa	Chr11	14381780	14382348
Oryza sativa	Chr11	14554081	14554293
Oryza sativa	Chr11	14554514	14554698
Oryza sativa	Chr11	14568654	14568846
Oryza sativa	Chr11	14686869	14687067
Oryza sativa	Chr11	15165361	15165740
Oryza sativa	Chr11	15165824	15165984
Oryza sativa	Chr11	15226792	15227176
Oryza sativa	Chr11	15227279	15227446
Oryza sativa	Chr11	15228175	15228374
Oryza sativa	Chr11	15228530	15228653
Oryza sativa	Chr11	15234876	15235577
Oryza sativa	Chr11	15251154	15251513
Oryza sativa	Chr11	15294824	15295154
Oryza sativa	Chr11	15295248	15295407
Oryza sativa	Chr11	15310542	15311003
Oryza sativa	Chr11	15311101	15311255
Oryza sativa	Chr11	15347990	15348226
Oryza sativa	Chr11	15349641	15349961
Oryza sativa	Chr11	15369394	15369685
Oryza sativa	Chr11	15512086	15512397
Oryza sativa	Chr11	15561437	15562383
Oryza sativa	Chr11	15562507	15562607
Oryza sativa	Chr11	15562709	15562849
Oryza sativa	Chr11	15563004	15563321
Oryza sativa	Chr11	15601466	15601651
Oryza sativa	Chr11	15668570	15668769
Oryza sativa	Chr11	15734693	15734788
Oryza sativa	Chr11	15738204	15738491
Oryza sativa	Chr11	15909242	15909683
Oryza sativa	Chr11	15912184	15912519
Oryza sativa	Chr11	16107393	16107715
Oryza sativa	Chr11	16366117	16366530
Oryza sativa	Chr11	16394877	16395072
Oryza sativa	Chr11	16395141	16395182
Oryza sativa	Chr11	16494037	16494061
Oryza sativa	Chr11	16506939	16507969
Oryza sativa	Chr11	16647890	16648134
Oryza sativa	Chr11	16708788	16709112
Oryza sativa	Chr11	16750674	16751080
Oryza sativa	Chr11	16882335	16882604
Oryza sativa	Chr11	16882699	16882864
Oryza sativa	Chr11	16883657	16883792
Oryza sativa	Chr11	16991610	16991656
Oryza sativa	Chr11	17069394	17069609
Oryza sativa	Chr11	17069640	17071203
Oryza sativa	Chr11	17116634	17116684
Oryza sativa	Chr11	17249850	17250172
Oryza sativa	Chr11	17250229	17250597
Oryza sativa	Chr11	17250992	17251582
Oryza sativa	Chr11	17373053	17373875
Oryza sativa	Chr11	17419143	17419856
Oryza sativa	Chr11	17739156	17739461
Oryza sativa	Chr11	17739605	17740002
Oryza sativa	Chr11	17983933	17984168
Oryza sativa	Chr11	18092978	18093042
Oryza sativa	Chr11	18130028	18130085
Oryza sativa	Chr11	18156353	18157594
Oryza sativa	Chr11	18204055	18204109
Oryza sativa	Chr11	18350056	18350284
Oryza sativa	Chr11	18372569	18372763
Oryza sativa	Chr11	18513989	18514372
Oryza sativa	Chr11	18531863	18532091
Oryza sativa	Chr11	18544519	18544741
Oryza sativa	Chr11	18545114	18545292
Oryza sativa	Chr11	18545354	18545668
Oryza sativa	Chr11	18550361	18550596
Oryza sativa	Chr11	18592428	18592507
Oryza sativa	Chr11	18592560	18593027
Oryza sativa	Chr11	18684096	18684329
Oryza sativa	Chr11	18684824	18684937
Oryza sativa	Chr11	18686066	18686296
Oryza sativa	Chr11	18838540	18838696
Oryza sativa	Chr11	18838748	18838921
Oryza sativa	Chr11	18900052	18900476
Oryza sativa	Chr11	18900965	18901283
Oryza sativa	Chr11	18903439	18903800
Oryza sativa	Chr11	19133176	19133631
Oryza sativa	Chr11	19134037	19134373
Oryza sativa	Chr11	19134465	19134578
Oryza sativa	Chr11	19134803	19134962
Oryza sativa	Chr11	19135173	19135579
Oryza sativa	Chr11	19136166	19136391
Oryza sativa	Chr11	19159372	19159856
Oryza sativa	Chr11	19344389	19344548
Oryza sativa	Chr11	19414913	19415177
Oryza sativa	Chr11	19496220	19496341
Oryza sativa	Chr11	19656813	19658290
Oryza sativa	Chr11	19658353	19658834
Oryza sativa	Chr11	19955145	19955445
Oryza sativa	Chr11	20025923	20026024
Oryza sativa	Chr11	20026271	20026871
Oryza sativa	Chr11	20027067	20027163
Oryza sativa	Chr11	20106343	20106499
Oryza sativa	Chr11	20106741	20106838
Oryza sativa	Chr11	20151478	20151755
Oryza sativa	Chr11	20190214	20190478
Oryza sativa	Chr11	20190633	20191761
Oryza sativa	Chr11	20314808	20314947
Oryza sativa	Chr11	20401113	20401839
Oryza sativa	Chr11	20456598	20456899
Oryza sativa	Chr11	20459756	20460332
Oryza sativa	Chr11	20617586	20618046
Oryza sativa	Chr11	20618102	20618361
Oryza sativa	Chr11	20635114	20635266
Oryza sativa	Chr11	20635405	20635570
Oryza sativa	Chr11	20815012	20815282
Oryza sativa	Chr11	20885839	20886035
Oryza sativa	Chr11	21197444	21197890
Oryza sativa	Chr11	21610138	21610355
Oryza sativa	Chr11	21684974	21685314
Oryza sativa	Chr11	21686607	21686737
Oryza sativa	Chr11	21686788	21687110
Oryza sativa	Chr11	21700056	21700420
Oryza sativa	Chr11	21703248	21703805
Oryza sativa	Chr11	21704182	21705066
Oryza sativa	Chr11	21705293	21705792
Oryza sativa	Chr11	21707048	21707351
Oryza sativa	Chr11	21707430	21708151
Oryza sativa	Chr11	21714777	21715376
Oryza sativa	Chr11	21966592	21966916
Oryza sativa	Chr11	21967249	21967605
Oryza sativa	Chr11	22044661	22044726
Oryza sativa	Chr11	22068250	22068437
Oryza sativa	Chr11	22134431	22134948
Oryza sativa	Chr11	22159515	22159561
Oryza sativa	Chr11	22236792	22237220
Oryza sativa	Chr11	22418230	22418320
Oryza sativa	Chr11	22439385	22439455
Oryza sativa	Chr11	22464539	22464739
Oryza sativa	Chr11	22513177	22513779
Oryza sativa	Chr11	22747041	22747098
Oryza sativa	Chr11	23046286	23046699
Oryza sativa	Chr11	23168435	23168563
Oryza sativa	Chr11	23168684	23168755
Oryza sativa	Chr11	23197257	23197327
Oryza sativa	Chr11	23212475	23212599
Oryza sativa	Chr11	23234636	23235031
Oryza sativa	Chr11	23402076	23402784
Oryza sativa	Chr11	23415042	23415481
Oryza sativa	Chr11	23430883	23431144
Oryza sativa	Chr11	23632920	23632980
Oryza sativa	Chr11	23702826	23702983
Oryza sativa	Chr11	23707511	23708070
Oryza sativa	Chr11	23748271	23748690
Oryza sativa	Chr11	23788559	23788843
Oryza sativa	Chr11	24001737	24002155
Oryza sativa	Chr11	24004880	24005074
Oryza sativa	Chr11	24059615	24060346
Oryza sativa	Chr11	24217312	24217433
Oryza sativa	Chr11	24217540	24217621
Oryza sativa	Chr11	24218792	24219099
Oryza sativa	Chr11	24230434	24230797
Oryza sativa	Chr11	24247407	24247859
Oryza sativa	Chr11	24267538	24267667
Oryza sativa	Chr11	24295134	24295455
Oryza sativa	Chr11	24383062	24383365
Oryza sativa	Chr11	24590665	24591047
Oryza sativa	Chr11	24824313	24824747
Oryza sativa	Chr11	24824948	24825145
Oryza sativa	Chr11	24925842	24926124
Oryza sativa	Chr11	24926760	24926959
Oryza sativa	Chr11	24927500	24928051
Oryza sativa	Chr11	24936496	24937468
Oryza sativa	Chr11	24939106	24939387
Oryza sativa	Chr11	24973627	24974268
Oryza sativa	Chr11	24974976	24975418
Oryza sativa	Chr11	25002053	25002338
Oryza sativa	Chr11	25005862	25006198
Oryza sativa	Chr11	25279980	25280200
Oryza sativa	Chr11	25280285	25280611
Oryza sativa	Chr11	25321261	25321675
Oryza sativa	Chr11	25349934	25350111
Oryza sativa	Chr11	25464175	25464461
Oryza sativa	Chr11	25497468	25497655
Oryza sativa	Chr11	25542526	25542880
Oryza sativa	Chr11	25543048	25543120
Oryza sativa	Chr11	25599303	25600770
Oryza sativa	Chr11	25601110	25602348
Oryza sativa	Chr11	25608339	25608489
Oryza sativa	Chr11	25608681	25608937
Oryza sativa	Chr11	25620090	25620585
Oryza sativa	Chr11	25620673	25620820
Oryza sativa	Chr11	26143061	26143408
Oryza sativa	Chr11	26258631	26258852
Oryza sativa	Chr11	26259387	26260225
Oryza sativa	Chr11	26284952	26285131
Oryza sativa	Chr11	26505251	26505707
Oryza sativa	Chr11	26506166	26506372
Oryza sativa	Chr11	26533920	26535611
Oryza sativa	Chr11	26662070	26662131
Oryza sativa	Chr11	26715329	26715388
Oryza sativa	Chr11	26773764	26774294
Oryza sativa	Chr11	26980010	26980396
Oryza sativa	Chr11	27382914	27383345
Oryza sativa	Chr11	27417665	27418310
Oryza sativa	Chr11	27727338	27727511
Oryza sativa	Chr11	27727960	27728192
Oryza sativa	Chr11	27732824	27733334
Oryza sativa	Chr11	27759544	27759880
Oryza sativa	Chr11	27761178	27761651
Oryza sativa	Chr11	27806128	27806801
Oryza sativa	Chr11	27890557	27890918
Oryza sativa	Chr11	28267250	28267846
Oryza sativa	Chr11	28469876	28470084
Oryza sativa	Chr11	28496646	28496709
Oryza sativa	Chr11	28519356	28520378
Oryza sativa	Chr11	28802339	28802713
Oryza sativa	Chr11	28845833	28846433
Oryza sativa	Chr11	28893875	28894020
Oryza sativa	Chr11	28894687	28894832
Oryza sativa	Chr11	28966976	28967240
Oryza sativa	Chr11	29000616	29000894
Oryza sativa	Chr12	1033	1566
Oryza sativa	Chr12	112232	112399
Oryza sativa	Chr12	112503	112726
Oryza sativa	Chr12	208974	209287
Oryza sativa	Chr12	499887	500254
Oryza sativa	Chr12	566313	566749
Oryza sativa	Chr12	584105	584346
Oryza sativa	Chr12	604576	604691
Oryza sativa	Chr12	604749	605047
Oryza sativa	Chr12	605051	605182
Oryza sativa	Chr12	605524	605595
Oryza sativa	Chr12	605710	605891
Oryza sativa	Chr12	606111	606208
Oryza sativa	Chr12	606512	606771
Oryza sativa	Chr12	639473	639755
Oryza sativa	Chr12	690041	690160
Oryza sativa	Chr12	755865	756155
Oryza sativa	Chr12	797474	797656
Oryza sativa	Chr12	817043	817194
Oryza sativa	Chr12	821178	821473
Oryza sativa	Chr12	822745	822807
Oryza sativa	Chr12	822882	822947
Oryza sativa	Chr12	823608	823834
Oryza sativa	Chr12	873277	873700
Oryza sativa	Chr12	899503	899638
Oryza sativa	Chr12	906415	906737
Oryza sativa	Chr12	935173	935426
Oryza sativa	Chr12	1096766	1096833
Oryza sativa	Chr12	1111826	1112054
Oryza sativa	Chr12	1159065	1159195
Oryza sativa	Chr12	1170757	1171340
Oryza sativa	Chr12	1171489	1172344
Oryza sativa	Chr12	1185557	1186044
Oryza sativa	Chr12	1265436	1265655
Oryza sativa	Chr12	1265822	1265980
Oryza sativa	Chr12	1375691	1375900
Oryza sativa	Chr12	1404530	1405021
Oryza sativa	Chr12	1567096	1567191
Oryza sativa	Chr12	1718260	1718537
Oryza sativa	Chr12	1718667	1718819
Oryza sativa	Chr12	1759841	1760083
Oryza sativa	Chr12	1765500	1766026
Oryza sativa	Chr12	1772490	1773720
Oryza sativa	Chr12	1773789	1774003
Oryza sativa	Chr12	1774087	1774711
Oryza sativa	Chr12	1791366	1791512
Oryza sativa	Chr12	1966665	1966691
Oryza sativa	Chr12	1969681	1969905
Oryza sativa	Chr12	1994032	1994189
Oryza sativa	Chr12	2087476	2087994
Oryza sativa	Chr12	2192591	2193019
Oryza sativa	Chr12	2196456	2197042
Oryza sativa	Chr12	2239899	2240158
Oryza sativa	Chr12	2296181	2296473
Oryza sativa	Chr12	2296565	2296984
Oryza sativa	Chr12	2297880	2297982
Oryza sativa	Chr12	2300027	2300226
Oryza sativa	Chr12	2305730	2305882
Oryza sativa	Chr12	2386687	2387052
Oryza sativa	Chr12	2484613	2485048
Oryza sativa	Chr12	2545363	2545585
Oryza sativa	Chr12	2569328	2569770
Oryza sativa	Chr12	2600820	2602181
Oryza sativa	Chr12	2602326	2602807
Oryza sativa	Chr12	2652999	2653108
Oryza sativa	Chr12	2720063	2720168
Oryza sativa	Chr12	2720252	2720486
Oryza sativa	Chr12	2974228	2974636
Oryza sativa	Chr12	2988577	2988632
Oryza sativa	Chr12	3023811	3023959
Oryza sativa	Chr12	3063395	3063774
Oryza sativa	Chr12	3107244	3107588
Oryza sativa	Chr12	3110071	3110332
Oryza sativa	Chr12	3138326	3138376
Oryza sativa	Chr12	3186561	3186767
Oryza sativa	Chr12	3288229	3288452
Oryza sativa	Chr12	3385248	3385399
Oryza sativa	Chr12	3385455	3385650
Oryza sativa	Chr12	3385710	3385870
Oryza sativa	Chr12	3432046	3432332
Oryza sativa	Chr12	3432426	3432930
Oryza sativa	Chr12	3433218	3433344
Oryza sativa	Chr12	3434234	3434815
Oryza sativa	Chr12	3434956	3435090
Oryza sativa	Chr12	3435167	3435666
Oryza sativa	Chr12	3571137	3571185
Oryza sativa	Chr12	3571757	3571871
Oryza sativa	Chr12	3580006	3580456
Oryza sativa	Chr12	3664502	3664640
Oryza sativa	Chr12	3664744	3664973
Oryza sativa	Chr12	3709628	3709762
Oryza sativa	Chr12	3718935	3719018
Oryza sativa	Chr12	3733830	3733906
Oryza sativa	Chr12	3777593	3777981
Oryza sativa	Chr12	3782019	3782334
Oryza sativa	Chr12	3870899	3871574
Oryza sativa	Chr12	3948256	3948322
Oryza sativa	Chr12	3966798	3966956
Oryza sativa	Chr12	3986128	3986607
Oryza sativa	Chr12	4011363	4011499
Oryza sativa	Chr12	4040956	4041112
Oryza sativa	Chr12	4066748	4066901
Oryza sativa	Chr12	4068725	4068809
Oryza sativa	Chr12	4069078	4069239
Oryza sativa	Chr12	4157193	4157516
Oryza sativa	Chr12	4167920	4168439
Oryza sativa	Chr12	4168832	4168924
Oryza sativa	Chr12	4168986	4169085
Oryza sativa	Chr12	4169435	4169676
Oryza sativa	Chr12	4184381	4184793
Oryza sativa	Chr12	4186620	4186777
Oryza sativa	Chr12	4234524	4235089
Oryza sativa	Chr12	4302386	4302736
Oryza sativa	Chr12	4332551	4332606
Oryza sativa	Chr12	4345112	4345541
Oryza sativa	Chr12	4599896	4599923
Oryza sativa	Chr12	4635484	4636471
Oryza sativa	Chr12	4636605	4636851
Oryza sativa	Chr12	4636914	4637123
Oryza sativa	Chr12	4637339	4637473
Oryza sativa	Chr12	4637932	4638191
Oryza sativa	Chr12	4656550	4656806
Oryza sativa	Chr12	4697249	4697361
Oryza sativa	Chr12	4760454	4760695
Oryza sativa	Chr12	4991059	4991305
Oryza sativa	Chr12	5027489	5028242
Oryza sativa	Chr12	5050449	5050561
Oryza sativa	Chr12	5165649	5166107
Oryza sativa	Chr12	5166563	5166868
Oryza sativa	Chr12	5240547	5240848
Oryza sativa	Chr12	5427658	5428047
Oryza sativa	Chr12	5428120	5428324
Oryza sativa	Chr12	5428672	5428850
Oryza sativa	Chr12	5429023	5429348
Oryza sativa	Chr12	5429681	5429876
Oryza sativa	Chr12	5429940	5430186
Oryza sativa	Chr12	5467860	5467989
Oryza sativa	Chr12	5573039	5573981
Oryza sativa	Chr12	5598086	5598526
Oryza sativa	Chr12	5635312	5635346
Oryza sativa	Chr12	5674408	5674952
Oryza sativa	Chr12	5702595	5702976
Oryza sativa	Chr12	5703062	5703126
Oryza sativa	Chr12	5740493	5741300
Oryza sativa	Chr12	5746735	5746840
Oryza sativa	Chr12	5915166	5915474
Oryza sativa	Chr12	6051324	6051837
Oryza sativa	Chr12	6160597	6160738
Oryza sativa	Chr12	6164351	6164546
Oryza sativa	Chr12	6324964	6325639
Oryza sativa	Chr12	6398964	6399463
Oryza sativa	Chr12	6424549	6424771
Oryza sativa	Chr12	6425761	6426140
Oryza sativa	Chr12	6454635	6454865
Oryza sativa	Chr12	6454928	6455237
Oryza sativa	Chr12	6489593	6490129
Oryza sativa	Chr12	6576333	6576970
Oryza sativa	Chr12	6710916	6711050
Oryza sativa	Chr12	6865354	6865579
Oryza sativa	Chr12	6985075	6985144
Oryza sativa	Chr12	6987902	6988716
Oryza sativa	Chr12	6988834	6988920
Oryza sativa	Chr12	6989086	6989205
Oryza sativa	Chr12	6989272	6989830
Oryza sativa	Chr12	6989896	6990083
Oryza sativa	Chr12	7032142	7032183
Oryza sativa	Chr12	7118107	7118342
Oryza sativa	Chr12	7128283	7128705
Oryza sativa	Chr12	7128806	7128898
Oryza sativa	Chr12	7298761	7299153
Oryza sativa	Chr12	7301243	7301712
Oryza sativa	Chr12	7340869	7341544
Oryza sativa	Chr12	7341597	7342321
Oryza sativa	Chr12	7342951	7343119
Oryza sativa	Chr12	7343208	7343715
Oryza sativa	Chr12	7344110	7344722
Oryza sativa	Chr12	7385272	7385818
Oryza sativa	Chr12	7390425	7390500
Oryza sativa	Chr12	7411886	7412018
Oryza sativa	Chr12	7412421	7414436
Oryza sativa	Chr12	7509265	7509640
Oryza sativa	Chr12	7509889	7510178
Oryza sativa	Chr12	7513539	7513868
Oryza sativa	Chr12	7537762	7537895
Oryza sativa	Chr12	7697930	7698109
Oryza sativa	Chr12	7698785	7699082
Oryza sativa	Chr12	7709056	7709202
Oryza sativa	Chr12	7710958	7711002
Oryza sativa	Chr12	7918505	7918650
Oryza sativa	Chr12	7918786	7919119
Oryza sativa	Chr12	7982353	7982701
Oryza sativa	Chr12	7992209	7992690
Oryza sativa	Chr12	8003142	8003213
Oryza sativa	Chr12	8004052	8004133
Oryza sativa	Chr12	8445626	8445920
Oryza sativa	Chr12	8543102	8543376
Oryza sativa	Chr12	8707745	8708384
Oryza sativa	Chr12	8784210	8784268
Oryza sativa	Chr12	8800039	8800260
Oryza sativa	Chr12	9187527	9188225
Oryza sativa	Chr12	9188513	9188812
Oryza sativa	Chr12	9189875	9190133
Oryza sativa	Chr12	9190655	9190951
Oryza sativa	Chr12	9314086	9314536
Oryza sativa	Chr12	9350970	9351131
Oryza sativa	Chr12	9351215	9351299
Oryza sativa	Chr12	9353639	9353724
Oryza sativa	Chr12	9491070	9491351
Oryza sativa	Chr12	9499887	9500421
Oryza sativa	Chr12	9546950	9547266
Oryza sativa	Chr12	9611006	9611547
Oryza sativa	Chr12	9689647	9689890
Oryza sativa	Chr12	9803175	9803578
Oryza sativa	Chr12	9907447	9907688
Oryza sativa	Chr12	10136593	10136929
Oryza sativa	Chr12	10138183	10138432
Oryza sativa	Chr12	10139102	10139481
Oryza sativa	Chr12	10146539	10146954
Oryza sativa	Chr12	10147321	10147438
Oryza sativa	Chr12	10147711	10147979
Oryza sativa	Chr12	10206995	10207591
Oryza sativa	Chr12	10318345	10318720
[truncated: 41,302 more rows]
