# Supplementary material for: Evolutionary characteristics of intergenic transcribed regions indicate rare novel genes and widespread noisy transcription in the Poaceae
Source: Sci Rep. 2019 Aug 20;9:12122. doi: 10.1038/s41598-019-47797-y (PMC6702216; doi:10.1038/s41598-019-47797-y)
Supplement: Supplementary file 3 — Supplementary Dataset 2 [file 41598_2019_47797_MOESM3_ESM.xlsx]

## Sheet: Sheet1
Chr	Start coordinate	End coordinate	Sequence type	Transcription: Breadth	Transcription level: Median	Transcription level: Maximum	Transcription level: Anther	Transcription level: Emerging inflorescence	Transcription level: Seed 5 DAP	Transcription level: Endosperm 25 DAP	Transcription level: Seed 10 DAP	Transcription level: Pistil	Transcription level: Leaves	Transcription level: Embryo 25 DAP	Transcription level: Early inflorescence	DNA methylation level: CHG - embryo	DNA methylation level: CHG - endosperm	DNA methylation level: CHG - panicle	DNA methylation level: CHG - leaf	DNA methylation level: CHH - embryo	DNA methylation level: CHH - endosperm	DNA methylation level: CHH - leaf	DNA methylation level: CHH - panicle	DNA methylation level: CG - embryo	DNA methylation level: CG - endosperm	DNA methylation level: CG - leaf	DNA methylation level: CG - panicle	DNA methylation: Gene body methylated - embryo	DNA methylation: Gene body methylated - endosperm	DNA methylation: Gene body methylated - leaf	DNA methylation: Gene body methylated - panicle	Histone marks: # of activation-related marks	Histone marks: # of repression-related marks	Histone mark coverage: H3K23ac	Histone mark coverage: H3K27me3	Histone mark coverage: H3K36me1	Histone mark coverage: H3K36me2	Histone mark coverage: H3K36me3	Histone mark coverage: H3K4me2	Histone mark coverage: H3K4me3	Histone mark coverage: H3K9ac	Histone mark coverage: H4K12ac	Histone mark coverage: H4K16ac	Sequence conservation: Conserved nucleotide block coverage	Sequence conservation: Cross-species homolog max. log(E-value)	Sequence conservation: phastCons score - median	Nucleosome occupancy: Average
Chr10	13660496	13660607	Phenotype exon	1	5.4646	5.4646	0	0	0	0	0	0	0	0	5.4646	0	0	4.34783	0	0	0	0	0	0.689655	0	1.03093	0	0	0	0	0	3	1	92.8571	92.8571	92.8571	0	0	0	92.8571	0	0	0	0	0	0	9.52679
Chr3	30243909	30245262	Phenotype exon	7	12.3716	37.7206	6.43455	10.1798	37.7206	14.7733	21.2117	22.6588	8.27744	29.5095	7.64191	0	0	0.641026	0.126743	0.113165	0.0937207	0.395413	0.339905	10.4545	6.94864	9.2219	4.26829	0	0	0	0	4	1	0	0	80.5761	100	63.7371	63.7371	0	0	0	78.5081	17.2083	6	0.009	99.6662
Chr9	15945761	15946017	Phenotype exon	7	64.0338	95.9013	87.081	95.9013	87.3586	65.5045	55.131	60.6438	37.6214	80.0555	47.8421	0	0	0	0.904977	0	0	0	0.628931	89.0411	97.1429	96.9697	86.3636	1	1	1	1	3	1	0	0	0	100	100	100	0	0	0	100	100	27	0.912	102.813
Chr5	15613214	15613330	Phenotype exon	3	5.17691	19.2162	5.17691	0	0	0	0	0	3.62321	0	19.2162	63.0769	2.85714	50	62.5	0	0	0	0.271003	NA	NA	NA	NA	0	0	0	0	0	0	0	0	0	0	0	0	0	0	0	0	80.3419	20.699	0.997	21.453
Chr8	950277	950363	Phenotype exon	3	11.799	17.0082	0	7.50858	0	0	17.0082	0	0	15.9475	7.65044	0	0	0	NA	0	0	0	0.204499	NA	NA	NA	NA	NA	NA	NA	NA	2	0	0	0	0	0	100	100	0	0	0	0	0	20.301	0	114.414
Chr4	5321022	5321239	Phenotype exon	1	3.00814	3.00814	0	0	0	0	0	0	3.00814	0	0	0	3.27869	0	0	0.243309	0.311526	0	0.540541	2.46914	0	0	0	0	0	0	0	0	0	0	0	0	0	0	0	0	0	0	0	0	0	0	82.7661
Chr3	4519437	4519910	Phenotype exon	6	8.93333	28.4267	11.1165	8.97671	8.88996	4.1959	0	3.60524	23.2708	0	1.48389	0	0.765306	0.230947	0	0	0.385109	0.129366	0.566893	0	0	0	0	0	0	0	0	6	2	100	23.4177	100	100	23.4177	65.6118	0	0	100	100	22.3629	0	0	140.57
Chr8	948171	948967	Phenotype exon	3	4.129	4.16527	0	0	0	0	4.16527	0	0	4.129	3.42612	0.23753	0	0	0.235294	0.29873	0	0	0.200401	0	0	0.986193	0.657895	0	0	0	0	3	0	0	0	0	0	96.3614	96.3614	28.7327	0	0	0	0	21.699	0	68.2647
Chr10	13659845	13660210	Phenotype exon	2	5.62844	7.01199	0	0	0	0	0	0	0	7.01199	4.24489	0	0	0	1.07527	0	0	0	0	0.131234	0	4.0678	0	0	0	0	0	5	1	100	100	100	96.9945	0	0	100	100	0	0	0	117.699	0	0.0710383
Chr4	31027353	31027644	Phenotype exon	6	7.95669	17.8967	12.3772	14.8041	4.74993	0	2.82994	7.95669	6.4207	10.6588	17.8967	0	0	1.92308	0.483092	0.13459	0	0	0.574713	0.460829	0.598802	1.17647	0	0	0	0	0	6	1	84.589	0	0	100	100	100	84.589	84.589	0	100	0	14.301	0	133.603
Chr4	31030610	31031286	Phenotype exon	7	16.778	33.2003	17.8214	33.2003	17.3021	3.52641	9.79242	30.1899	8.0096	16.6109	16.9452	0.332226	0	4.34783	2.7933	0.700935	0	1.11111	2.70718	7.92079	2.12766	14.1844	26.0684	0	0	0	0	3	1	0	0	100	100	0	57.6071	0	0	0	57.6071	0	29.699	0	120.904
Chr7	25242513	25242756	Phenotype exon	4	10.339	20.002	0	0	10.784	0	8.24244	3.86544	0	20.002	12.3488	0	0	0.5	0	0	0	0.66335	0.388098	95.2381	40.678	94.3089	79.4643	1	0	1	1	2	0	0	0	0	0	100	100	0	0	0	0	100	18.699	0.994	123.525
Chr4	25475575	25475716	Phenotype exon	5	17.861	24.7368	0	19.5755	19.7948	0	10.2049	16.1465	8.78032	20.3469	24.7368	0	0	3.50877	2.08333	0	0	0	0.31348	NA	NA	NA	NA	1	NA	NA	1	3	0	0	0	0	100	100	100	0	0	0	0	100	34	0.994	97.7254
Chr3	4525468	4525766	Phenotype exon	2	3.82956	4.53689	3.12224	0	0	0	0	0	4.53689	0	0	0	0	0	0	0	0	0.359712	1.07527	0	0	1.33333	0	0	0	0	0	6	2	100	100	0	0	100	100	100	100	100	100	0	0	0	22.2074
Chr3	4521032	4521166	Phenotype exon	3	9.3684	11.9776	9.63047	9.08538	0	0	0	0	10.542	0	0	0	0	0.70922	0	0	0	0	0.222222	NA	NA	NA	NA	NA	NA	NA	NA	3	1	0	100	0	100	100	100	0	0	0	0	48.1481	0	0.067	102.052
Chr1	39725378	39726973	Phenotype exon	3	9.71457	114.682	0	0	16.9572	8.26048	17.1324	0	0	114.682	0	0	0.23166	0.431034	0.134048	0	0.116009	0	0.591716	0	0.0467727	0.707714	0	0	0	0	0	5	1	100	100	100	0	0	76.5664	100	98.6216	0	0	0	36.3979	0	4.13095
Chr4	31030152	31030480	Phenotype exon	7	18.2444	34.0234	19.659	34.0234	18.2444	6.73434	13.1206	32.8807	9.64239	23.5368	21.7889	0	0	1.37931	0.940439	0	0.361664	2.09524	0.228833	31.4961	39.5349	0.684932	13.3333	0	0	0	0	4	1	0	0	100	100	14.5897	100	0	0	0	100	0	20.3979	0	172.578
Chr11	7193167	7194653	Phenotype exon	4	5.35039	19.0945	3.7954	6.08029	0	0	0	15.1466	4.45849	0	19.0945	1.0989	0.125628	2.82132	2.34114	0.952915	0.0639386	4.56005	1.6369	6.51316	3.3871	5.07246	8.33333	0	0	0	0	3	1	67.2495	100	0	0	0	67.2495	53.7996	0	0	0	50.9079	77.699	0.995	34.7404
Chr6	23544469	23544626	Phenotype exon	5	12.1498	51.332	0	12.1498	9.50879	0	0	22.5685	7.49644	20.6244	51.332	0	0	0.729927	1.85185	0	0	4.70085	1.07143	56.25	93.1034	54.5455	72.4138	1	1	0	1	4	2	0	100	17.0886	100	100	100	0	0	0	100	100	51.699	1	200.57
Chr3	17260647	17261299	Phenotype exon	3	9.39803	127.673	0	127.673	7.19564	0	0	0	2.18795	0	11.6004	0.119617	0	0.689655	2.32558	0.167645	0	6.65584	0	0.424448	0	2.18894	2.72727	0	0	0	0	7	2	100	100	100	100	0	100	100	100	100	100	0	180	0	42.6585
Chr5	26344636	26345257	Phenotype exon	1	3.88476	3.88476	0	0	0	0	0	0	3.88476	0	0	0	0	0	0.643087	0.262238	0	0.502513	1.23839	0.328587	0	2.07715	1.40845	0	0	0	0	7	1	100	0	100	100	0	100	100	100	100	100	28.9389	69.2218	1	38.201
Chr11	7197048	7197136	Phenotype exon	1	11.1087	11.1087	0	0	0	0	0	0	0	0	11.1087	0	0	NA	0	0	0	0	NA	1.08696	0	0	NA	0	0	0	NA	2	0	100	0	0	0	0	100	0	0	0	0	71.9101	35.2218	0.999	0
Chr1	39723098	39723552	Phenotype exon	3	14.1071	32.7413	0	0	23.9644	3.85274	4.24986	0	0	32.7413	0	0.296736	0	0.60241	0	0	0	1.00604	0.220264	0	0	2.32558	0.478469	0	0	0	0	0	1	0	100	0	0	0	0	0	0	0	0	0	0	0	97.9538
Chr6	22022580	22022792	Phenotype exon	2	12.4093	12.7088	0	12.4093	0	0	0	0	8.78906	0	0	0.78125	0	0	2.25564	0.322581	0	1.84502	0	0	0	1.78571	0	0	0	0	0	0	1	0	100	0	0	0	0	0	0	0	0	0	4.30103	0	130.211
Chr4	20426454	20427090	Phenotype exon	5	44.9858	127.44	59.3221	30.6495	127.44	5.26892	7.46702	72.0687	0	0	109.173	0.292398	0	0.840336	0.673401	0.958702	0	0.310238	0.526316	0.20202	0	0.974026	0	0	0	0	0	2	1	22.9199	100	85.7143	0	0	0	0	0	0	0	0	41	0	102.049
Chr3	30245634	30245748	Phenotype exon	1	7.84734	7.84734	0	0	0	0	0	0	0	7.84734	0	0	0	0.680272	0	0	0	0	0.409836	NA	NA	NA	NA	NA	NA	NA	NA	3	1	0	0	0	100	100	100	0	0	0	100	0	0	0	62.1652
Chr2	21855994	21856116	Phenotype exon	1	7.52079	7.52079	0	7.52079	0	0	0	0	0	0	0	42.3729	0	43.9394	73.5294	1.82927	0	0.843882	0	NA	NA	NA	NA	0	NA	0	0	0	0	0	0	0	0	0	0	0	0	0	0	0	5.69897	0	34.6911
Chr2	21843684	21843802	Phenotype exon	1	5.05149	5.05149	0	0	0	0	0	0	5.05149	0	0	0	0	1.47059	5	0.591716	0	5.88235	0.359712	0	0.900901	3.44828	0	0	0	0	0	1	2	0	100	0	0	0	100	0	0	0	100	0	0	0	102.824
Chr4	25481372	25481588	Phenotype exon	4	5.00859	13.7558	0	9.73434	5.00859	0	3.25374	0	3.68798	13.7558	12.5399	0	0	0	1.72414	0	0	0	0.139665	62.5	57.1429	52.6316	56.25	1	1	0	1	2	0	0	0	0	0	100	100	0	0	0	0	100	69.3979	1	76.788
Chr6	23540280	23540803	Phenotype exon	2	8.013	8.65858	0	0	0	0	0	8.65858	0	0	7.36743	0	0.41841	0.460829	0	0	0	1.51803	0.129199	0	0	0.534759	0.628931	0	0	0	0	7	2	100	100	0	38.9313	38.9313	100	100	100	100	100	0	6.30103	0	42.229
Chr3	33376805	33376948	Phenotype exon	1	11.959	18.2899	0	5.62811	0	0	0	0	0	0	18.2899	2.12766	3.84615	0	3.84615	0	0	0.510204	0.493827	NA	NA	NA	NA	0	0	0	0	0	0	0	0	0	0	0	0	0	0	0	0	100	40.5229	1	93.9514
Chr2	30866093	30866180	Phenotype exon	5	27.1928	80.0895	27.1757	35.8858	0	0	0	27.2099	11.8513	23.4184	80.0895	3.19149	0	2.77778	1.1236	1.1236	0	0	0	NA	NA	NA	NA	1	1	1	1	2	0	0	0	0	0	100	100	0	0	0	0	100	9.1549	0.9475	191.398
Chr4	25487343	25487449	Phenotype exon	1	15.3999	15.3999	0	0	0	0	0	0	0	0	15.3999	NA	NA	NA	NA	0	0	0	0.923077	96.5517	83.3333	92.1348	98.8889	1	1	1	1	2	0	0	0	0	0	100	100	0	0	0	0	100	20.699	0.966	73.3832
Chr9	15281785	15282026	Phenotype exon	1	47.56	75.7343	0	75.7343	0	0	0	0	0	0	19.3857	0	0	0	0	0	0	0	0	0	0	0	0	0	0	0	0	5	2	100	100	0	0	0	100	100	100	100	100	50.4132	44	1	49.8802
Chr2	30865273	30865485	Phenotype exon	3	19.9074	32.8463	7.57226	11.9619	0	0	0	27.8528	0	0	32.8463	0	0	1.27389	0	0	0	1.01695	0	91.3043	94.4444	92.6829	97.6471	1	1	1	1	3	0	0	0	0	59.6244	100	100	0	0	0	0	62.9108	19.301	0.4515	83.7606
Chr4	31042932	31043439	Phenotype exon	2	6.23566	9.33013	0	0	0	0	0	3.14119	0	0	9.33013	0	0.265252	3.77358	0	0	0	0	0	0.120919	0	0.178253	5	0	0	0	0	3	1	0	100	100	0	0	100	100	0	0	0	59.8425	10.699	0.111	39.3071
Chr6	29075084	29075478	Phenotype exon	6	3.89171	16.7916	4.04037	1.98	6.42842	0	3.89171	5.68746	3.14276	16.7916	2.80607	0	0.682594	8.62069	9	0	0	0	0	0	0.174825	15.5518	25	0	0	0	0	2	1	100	100	0	0	0	0	0	100	0	0	62.0253	99	1	14.0203
Chr4	31041358	31041580	Phenotype exon	1	4.43351	4.43351	0	0	0	0	0	0	0	0	4.43351	0	0	0	0.537634	0.165289	0	0	0	NA	NA	NA	NA	0	0	0	0	2	1	0	0	100	0	0	18.8341	0	0	0	100	0	5	0	175.682
Chr4	23468103	23468407	Phenotype exon	1	5.79612	6.50442	0	5.08781	0	0	0	0	0	0	6.50442	0	0	0.396825	1.96078	0	0	0.968992	0.42735	37.3333	43.1373	19.4805	28.4553	0	0	0	0	4	1	0	0	100	100	100	100	0	0	0	100	0	50.301	0	79.6754
Chr4	25478040	25478506	Phenotype exon	7	7.56921	26.2584	2.5573	15.8962	10.8789	3.8863	7.56921	14.3443	5.15687	26.2584	19.6165	0.363636	0	1.28205	0	0	0	0	0.176835	91.7355	90.7563	83.9286	88.8235	1	1	1	1	3	0	0	0	0	100	100	100	0	0	0	0	0	81	0	115.047
Chr7	25244629	25245035	Phenotype exon	5	12.5311	21.1274	0	12.6374	13.1263	0	12.9078	17.2999	6.58086	21.1274	10.657	0	0	0	1.0101	0	0.881057	1.38696	0.243112	98.4127	23.5294	97.3214	77.5641	1	0	1	1	3	0	0	0	0	100	100	100	0	0	0	0	0	22.699	0	94.7224
Chr3	30101983	30102207	Phenotype exon	5	17.716	70.185	0	12.556	42.8701	13.7153	56.5987	14.8518	56.2883	0	7.62242	0	1.25	0	0	0	0	0	0.294551	NA	NA	NA	NA	0	0	0	0	2	0	0	0	0	100	100	0	0	0	0	0	0	44.301	0	57.0489
Chr3	6743835	6744476	Phenotype exon	3	3.50631	9.01516	9.01516	0	0	0	0	4.05744	2.46955	0	0	0	0	0.469484	4.09836	0	0	3.06122	0.247525	0	0	2.80612	0.33557	0	0	0	0	5	1	88.0062	0	0	0	0	56.8536	88.0062	88.0062	88.0062	88.0062	29.7508	60.5229	1	56.338
Chr7	26293374	26293663	Phenotype exon	6	7.78116	13.249	3.63008	9.50401	0	0	4.61318	13.249	7.10628	13.2397	8.04989	0	0	0	1.29032	0	0	1.65746	0.324149	95.2381	95	91.3043	97.3684	1	1	1	1	4	0	0	0	77.931	100	100	100	0	0	0	0	98.6207	47.1549	0.3635	142.348
Chr1	27913046	27913119	Phenotype exon	2	12.6473	15.7206	0	12.6473	0	0	0	0	15.7206	0	10.4621	0	3.22581	1.65289	1.51515	0	0	0	0	NA	NA	NA	NA	NA	NA	NA	NA	1	0	0	0	0	0	100	0	0	0	0	0	100	16.699	0.998	67.5405
Chr3	6742885	6743002	Phenotype exon	1	17.8735	17.8735	17.8735	0	0	0	0	0	0	0	0	0	0	0	0	0	0	0	0	0	0	0	1.49254	0	0	0	0	5	1	100	0	0	0	0	2.54237	100	100	100	100	72.8814	16.699	0.9935	208.5
Chr9	20745471	20745709	Phenotype exon	6	16.4169	37.7508	29.5627	13.386	18.3285	0	0	37.7508	6.12213	16.0197	16.8142	0	0	0	0	0	0.25974	0	0.625	28.1818	20	0	9.63855	0	0	0	0	0	0	0	0	0	0	0	0	0	0	0	0	0	8.69897	0	81.0251
Chr1	40019036	40019116	Phenotype exon	2	15.0292	17.4369	0	0	0	0	0	0	0	12.6216	17.4369	0	6.81818	1.26582	0	1.40845	0	0	0	NA	NA	NA	NA	NA	NA	NA	NA	3	1	0	0	0	100	100	100	0	0	0	100	0	0	0	65.2963
Chr1	18942682	18945246	Phenotype exon	6	3.91657	15.1909	3.07445	15.1909	5.77058	0	3.59328	13.3523	3.06252	10.4128	12.3277	0	0.265781	0.342857	1.12	0.130747	0.0268097	0.743134	0.57041	16.2297	14.487	29.2071	61.0169	0	0	0	1	7	1	95.3996	0	0	90.3704	100	90.3704	48.616	95.3996	90.3704	98.1676	96.6862	180	0.999	74.1462
Chr2	29349485	29349842	Phenotype exon	6	11.7196	25.3837	0	10.1569	8.70309	23.5418	25.3837	8.28573	8.26778	17.5638	20.0159	0	0	0	1.47059	0.184502	0	1.41643	0.428816	91.6667	74.0741	91.8919	88.5417	1	1	1	1	2	0	0	0	0	0	100	100	0	0	0	0	0	60.699	0	86.6955
Chr2	19365899	19366176	Phenotype exon	6	162.254	752.222	162.254	18.3256	350.735	746.214	566.704	4.94342	0	29.3452	18.1246	0	0	0.641026	2.48447	0.230415	0	0	0.297177	61.3333	62.5	62.406	67.8571	1	1	1	1	1	2	0	100	0	100	0	0	0	0	0	100	65.4676	12.1549	0.285	109.183
Chr6	24191445	24191828	Phenotype exon	1	26.285	26.285	26.285	0	0	0	0	0	0	0	0	0	0	0	2.0979	0.141643	0.173611	2.75424	0.545256	0	0	1.92308	0	0	0	0	0	4	1	0	0	100	100	100	100	0	0	0	100	100	72.0969	0.794	107.872
Chr1	4335315	4335661	Phenotype exon	6	34.7786	210.937	34.7786	210.937	16.6583	6.0203	10.1331	16.9539	99.5183	0	75.9139	0	2.51572	0	0	0.136799	0	0	0.546946	57.4074	46.6667	80.9524	66.1538	1	0	1	1	2	0	0	0	0	0	100	100	0	0	0	0	100	65.699	0.995	133.769
Chr2	30870941	30871305	Phenotype exon	6	9.10999	34.0094	9.10999	6.48956	3.7611	0	0	11.9946	5.38999	13.2647	34.0094	0	0	17.6471	0	0	0	0.584795	3.57143	0	0	0.628931	6.25	0	0	0	0	4	0	100	0	0	0	70.9589	0	70.9589	100	0	0	85.2055	42.5229	0.211	4.87123
Chr6	23543756	23543936	Phenotype exon	5	9.81782	42.0482	0	9.81782	9.28853	0	0	26.4431	5.9704	20.1157	42.0482	0	0	1.38889	8.92857	0	0	1.49254	0.57971	NA	NA	NA	NA	1	1	0	1	3	2	0	100	0	100	100	100	0	0	0	100	100	38.3979	1	60.768
Chr4	22372031	22372485	Phenotype exon	5	3.84609	8.38514	3.03318	0	3.1696	0	0	5.20139	6.45386	0	2.55385	0.233645	0	2.8169	0	0.173913	0	0	0	0.134953	0	0.236967	2.58621	0	0	0	0	6	1	100	0	0	62.8571	100	100	0	100	100	100	0	0	0	54.2242
Chr8	554029	556994	Phenotype exon	7	9.78537	23.0747	16.6892	16.755	14.2418	6.83372	13.1206	23.0747	9.21284	18.2681	22.2424	0.327154	0.395034	0.598151	0	0.0787402	0.12333	0.200924	0.366728	64.8199	58.7732	78.6445	68.5507	1	1	1	1	4	1	0	0	47.033	100	73.1962	79.9393	0	0	0	40.29	0	180	0	107.734
Chr3	17260141	17260563	Phenotype exon	1	15.9365	28.61	0	28.61	0	0	0	0	0	0	3.26295	0	0.246914	0.666667	0	0	0	0	0.829876	0.176678	0	0	0	0	0	0	0	7	2	100	100	100	100	0	100	100	100	100	100	0	0	0	107.374
Chr12	5587186	5589463	Phenotype exon	4	21.2783	279.873	0	81.6525	98.9366	15.7983	13.1879	279.873	0	0	20.8142	0	0	0.381679	1.05026	0.0674764	0.15015	1.41276	0.215115	0	0	1.28535	0.787402	0	0	0	0	0	1	0	100	0	0	0	0	0	0	0	0	36.1282	32.5229	0.013	127.089
Chr3	4519937	4520146	Phenotype exon	5	9.4908	37.7567	25.2659	12.848	5.51054	0	4.59221	6.13359	30.1828	0	4.74753	0	0	0	0	0	0	0	0	0	0	0.729927	0	0	0	0	0	6	2	100	100	100	100	100	100	0	0	100	100	100	15.0969	0.429	113.348
Chr4	20422187	20423102	Phenotype exon	4	14.2274	24.211	9.5984	3.14366	24.211	0	0	19.3334	0	0	14.2274	0	0	0.817996	0.916031	0	0	1.4659	0.228833	0	0.173913	0.883002	0.906344	0	0	0	0	2	0	45.0873	0	0	0	0	45.0873	0	0	0	0	0	14.1549	0	103.448
Chr2	30866772	30866864	Phenotype exon	4	16.1439	54.7557	11.2325	22.6237	0	0	0	15.2062	0	16.1439	54.7557	0	0	2.77778	0	0	0	0.534759	0.561798	NA	58.3333	96.2264	90.2439	1	1	1	1	2	0	0	0	0	0	100	100	0	0	0	0	100	25.699	0.999	130.817
Chr10	17448739	17451215	Phenotype exon	4	61.7771	250.754	47.1163	250.754	6.2288	0	0	162.035	0	0	123.254	0	0	0.662617	0.297177	0.135391	0.0312891	0.2559	0.465348	6.30975	5.51876	1.46819	8.66667	0	0	0	0	1	1	0	0	97.5373	0	0	0	0	0	0	100	0	81.3979	0	133.515
Chr3	431639	432256	Phenotype exon	2	2.4563	2.8812	2.03139	2.8812	0	0	0	0	0	0	0	0	0	0	0.243902	0.0660066	0	0.651042	0.858369	0.093633	0	1.26582	0	0	0	0	0	2	1	100	100	0	0	0	100	0	0	0	0	0	121.523	0	75.335
Chr6	23540880	23540923	Phenotype exon	1	12.8399	12.8399	0	0	0	0	0	0	0	0	12.8399	0	0	NA	NA	0	0	NA	NA	0	0	NA	NA	0	0	NA	NA	7	2	100	100	0	100	100	100	100	100	100	100	0	7	0	0
Chr4	22372562	22373392	Phenotype exon	4	6.21247	43.4092	3.55226	10.4813	0	0	0	3.35749	23.2021	0	14.2127	0.183486	0	0.241546	0	0.0816993	0	0	0.383387	12.275	10.0204	30.2521	32.9609	0	0	0	0	6	1	28.6402	0	0	100	100	100	0	100	28.6402	100	69.4344	68.301	0.907	75.1685
Chr3	6737557	6738135	Phenotype exon	3	4.11473	11.5749	11.5749	0	0	0	0	0	2.90463	5.14213	0	0	0	1.43885	1.40449	0.0938086	0	1.7134	0.420168	0	0	1.37795	1.11732	0	0	0	0	7	2	100	100	100	92.5734	0	100	92.5734	92.5734	100	100	46.2867	39.301	0.999	39.7686
Chr2	21844481	21844710	Phenotype exon	2	4.15452	5.88867	0	5.88867	0	0	0	0	3.33077	0	0	0	0	1.3986	3.40909	0	0	0.555556	0.315457	0	0	2.89855	0	0	0	0	0	2	2	100	100	0	0	0	100	0	0	0	100	0	13	0	83.813
Chr12	23468272	23469846	Phenotype exon	7	59.8882	66.3609	16.3924	66.3609	59.8882	19.452	26.1447	61.9601	61.5386	61.508	25.266	0.0820345	0.273973	0.14881	0.517688	0.0587372	0	0.281096	0.465839	74.9616	77.7778	59.0743	71.137	1	1	1	1	6	2	88.8889	20.8254	100	91.873	91.873	79.1746	0	79.1746	0	91.873	0	180	0	168.006
Chr2	21855046	21855114	Phenotype exon	1	9.21705	9.21705	0	9.21705	0	0	0	0	0	0	0	31.4286	NA	40.3226	NA	0	0	0	0	81.8182	NA	96.0784	88.8889	0	0	0	0	0	0	0	0	0	0	0	0	0	0	0	0	0	0	0	33.2319
Chr6	30470073	30470776	Phenotype exon	5	15.9154	54.1709	0	54.1709	3.10175	0	0	36.8508	11.2938	2.84928	33.9373	0.824742	0	0	1.78117	0.781929	0.197824	1.15063	0.405405	4.42478	0.542741	1.55642	2.67559	0	0	0	0	2	1	0	81.9602	100	0	0	0	81.9602	0	0	0	60.3693	86.301	0.243	48.8097
Chr7	25245132	25245312	Phenotype exon	5	7.82968	14.8077	0	7.07952	10.9109	0	12.3696	14.8077	5.7318	8.57984	4.30442	0	0	0.888889	1.33333	0	0	1.07914	0.646552	90.6977	53.1915	89.1892	77.2358	1	1	1	1	3	0	0	0	0	100	100	100	0	0	0	0	0	17	0	95.9503
Chr2	29351704	29352728	Phenotype exon	7	20.7183	44.3103	9.82822	23.0226	31.0081	24.6911	33.9852	18.6493	15.2381	37.6724	44.3103	0.116822	0	0.613497	0.210526	0.178891	0.163399	0.470312	0.297767	94.7674	89.4737	95.8848	94.6341	1	1	1	1	2	0	0	0	0	0	100	100	0	0	0	0	0	105.699	0	83.3405
Chr1	38384635	38385580	Phenotype exon	6	6.28253	20.5394	3.34774	3.6261	7.48154	0	0	20.5394	10.1645	3.91593	10.3692	0	0.196464	1.02041	1.3986	0.268637	0	2.26087	0.39604	0	0.397141	1.71731	1.3245	0	0	0	0	3	1	80.8668	0	82.5581	0	0	0	0	100	0	100	0	73.699	0	7.17865
Chr2	30867438	30867701	Phenotype exon	6	12.7918	25.2372	16.5968	25.2372	9.05823	0	0	13.9655	5.81757	11.6182	23.0048	3.22581	0	10.4712	0	0	0	0	0.262009	NA	NA	NA	NA	1	0	1	0	2	0	0	0	0	0	100	100	0	0	0	0	0	42.3979	0	40.9394
Chr7	7547615	7547767	Phenotype exon	6	16.8622	33.7347	0	23.2025	16.8622	15.9177	0	33.7347	10.7085	11.2295	21.6936	2.08333	0	0	1.88679	0.558659	0	0.346021	0.78125	89.6552	87.5	69.2308	58.3333	1	1	1	1	3	0	0	0	0	100	100	100	0	0	0	0	100	25.3979	0.966	65.1895
Chr1	31225772	31225960	Phenotype exon	1	6.66365	6.66365	0	0	0	0	0	6.66365	0	0	0	0	0	0	0	0	0	0.746269	0	0.318471	0	0	0	0	0	0	0	4	2	100	100	0	0	0	100	100	100	0	100	100	62.5229	1	29.5132
Chr4	23467131	23467916	Phenotype exon	5	3.54769	10.9238	1.83942	4.10155	0	0	0	3.54769	2.71789	10.9238	10.1908	0	0	0	0.199601	0.159744	0.813008	0.0819001	0.547445	0.277778	0	0.295858	4.0146	0	0	0	0	5	1	0	0	100	100	100	100	34.2239	0	0	100	0	33.1549	0	50.2214
Chr1	27908285	27908491	Phenotype exon	5	19.8928	28.2565	10.4617	7.26333	0	0	0	28.2565	24.3222	16.4413	19.8928	0	0	0.456621	0.775194	0	0	0	0.161551	86.0465	26.087	96.4912	77.4194	1	0	1	1	3	0	0	0	55.5556	100	0	100	0	0	0	0	46.3768	27.0458	0.996	82.7198
Chr1	1626109	1626947	Phenotype exon	3	7.03405	12.8501	0	0	0	0	0	7.03405	0	6.47908	12.8501	0.236128	0	0.928074	0.269542	0.097561	0.161812	2.00861	0.904977	0	0	5.45455	0.712589	0	0	0	0	2	2	58.5221	100	0	0	0	82.36	0	0	0	100	0	11.0458	0	39.2944
Chr2	31161949	31162117	Phenotype exon	2	14.5698	25.8476	0	0	0	0	0	0	3.29204	0	25.8476	0	0	0	0	0	0	0	0	0	0.662252	0.719424	1	0	0	0	0	7	1	100	0	0	100	100	30.1775	100	100	100	100	0	12.699	0	59.5089
Chr1	17343749	17344113	Phenotype exon	7	9.69095	103.153	3.55063	28.6704	9.69095	4.34961	9.04527	23.1668	95.1843	37.6426	8.20962	0	0	1.4652	0	0.45045	0	0	0.344828	94.1176	94.7368	94.7368	98.5915	1	1	1	1	3	0	0	0	0	100	100	100	0	0	0	0	83.8356	80	0.997	66.8027
Chr9	20869194	20869247	Phenotype exon	1	14.1305	14.1305	0	0	0	0	0	0	14.1305	0	0	0	0	NA	NA	0	0	NA	NA	3.33333	0	NA	NA	0	0	NA	NA	6	1	100	0	11.1111	100	0	0	100	100	100	100	75.9259	10	0.978	0
Chr10	13660274	13660441	Phenotype exon	1	3.36283	3.36283	0	0	0	0	0	0	0	0	3.36283	0.606061	0	0	0	0	0	0	0	0	0	0.854701	0	0	0	0	0	4	1	100	100	100	0	0	0	100	75	0	0	0	33.301	0	0
Chr1	4335808	4335959	Phenotype exon	5	31.6307	185.62	22.9174	185.62	18.0667	0	9.55354	5.81113	81.3888	0	57.3009	0	0	5.43478	0	0	0	0.294985	0	1.47059	0	1.85185	0	0	0	0	0	2	0	0	0	0	0	100	100	0	0	0	0	100	37	1	129.276
Chr2	21773084	21773287	Phenotype exon	1	2.9467	2.9467	0	0	0	0	0	0	2.9467	0	0	1.75439	0	0	0	0	0	2.6393	0.200803	0	0	1.06383	7.37705	0	0	0	0	0	0	0	0	0	0	0	0	0	0	0	0	0	0	0	103.475
Chr4	25476866	25477201	Phenotype exon	6	13.2891	30.7604	0	13.2891	14.2212	3.85082	4.97951	14.2685	4.11603	30.7604	19.394	0	0.606061	0	0.645161	0	0	1.86916	0.208986	80.6452	79.0476	69.2308	80.9524	1	1	1	1	3	0	0	0	0	100	100	100	0	0	0	0	100	89.5229	1	102.863
Chr7	26295481	26296238	Phenotype exon	6	4.86889	6.76668	4.53339	2.6148	5.2044	0	0	6.76668	3.96146	4.08346	6.62602	0.238095	0.442478	4.54545	2.85714	0.123609	0.113507	1.80723	0.571429	0	0	6.84932	0.609756	0	0	0	0	7	1	94.8549	0	5.14512	0	94.8549	15.6992	94.8549	94.8549	94.8549	94.8549	49.8681	146	1	1.06069
Chr4	25482727	25482817	Phenotype exon	1	18.3082	18.3082	0	0	0	0	0	0	0	18.3082	0	0	0	1.25	3.44828	0	0	1.06383	0.993377	100	100	94.2857	97.7011	1	1	1	1	2	0	0	0	0	0	100	100	0	0	0	0	100	13.0969	0.797	59.6484
Chr4	23468795	23468964	Phenotype exon	1	5.17285	5.25601	0	5.25601	0	0	0	0	0	0	5.08969	0	0	0	0	0	0	0	0	NA	NA	NA	NA	0	0	0	0	3	1	0	0	0	100	100	100	0	0	0	100	0	32.5229	0	89.1471
Chr7	7547485	7547529	Phenotype exon	2	21.1104	27.9873	0	0	0	0	0	27.9873	0	0	14.2334	NA	NA	NA	NA	0	0	0	0	NA	NA	NA	NA	NA	NA	NA	NA	3	0	0	0	0	100	100	100	0	0	0	0	100	5.1549	0.983	92.3778
Chr4	5322099	5322196	Phenotype exon	1	6.69158	6.69158	0	0	0	0	0	0	6.69158	0	0	0	0	0	0	0	0	0	0	0	0	0	1.06383	0	0	0	0	0	0	0	0	0	0	0	0	0	0	0	0	0	9.22185	0	31.5306
Chr1	18942172	18942539	Phenotype exon	1	2.56677	2.56677	0	0	0	0	0	2.56677	0	0	0	0	0	0	0	0	0.25641	0.806452	0.5	NA	87.5	93.8144	94.9153	1	1	1	1	4	1	0	0	0	100	100	100	0	0	100	100	0	0	0	100.486
Chr1	31226448	31227038	Phenotype exon	4	3.47878	4.51409	1.76817	0	0	3.75197	0	4.51409	0	0	1.73203	0	0	0	2.02703	0	0	3.47395	0	0.120846	0	1.70068	0	0	0	0	0	4	2	100	100	0	0	0	100	100	100	0	100	96.1083	180	1	31.0034
Chr7	25241865	25241962	Phenotype exon	6	12.1798	21.5969	0	10.2784	14.5364	12.1798	0	10.5592	5.55127	21.5969	16.8142	0	0	0	0	0	1.25786	0	0	NA	NA	NA	NA	1	0	1	1	2	0	0	0	0	0	100	100	0	0	0	0	100	19.699	0.993	220.224
Chr2	29348991	29349206	Phenotype exon	7	10.4662	46.3975	4.41715	9.33676	10.4662	15.5746	46.3975	8.81131	7.21735	32.0394	26.256	0	1.62602	1.00671	3.24675	0	0	2.12121	0.860832	NA	NA	NA	NA	1	0	1	1	2	0	0	0	0	0	100	100	0	0	0	0	0	35.3979	0	117.269
Chr3	372401	372711	Phenotype exon	1	3.17901	3.17901	0	0	0	0	0	0	0	0	3.17901	0	0	0.675676	0	0	0	0	0.327332	26.7857	44.6154	0	29.8246	0	0	0	0	3	1	0	0	0	100	100	100	0	0	0	100	67.2026	6.52288	0.038	117.338
Chr10	17452294	17454301	Phenotype exon	3	26.532	84.4344	39.6283	84.4344	0	0	0	53.1904	0	0	74.8319	3.0137	0.316456	6.58979	8.42767	2.27636	0	1.21951	2.04176	17.6633	5.59921	32.9004	25.2212	0	0	0	0	2	1	34.9602	100	0	0	0	25	0	0	0	0	0	28.3979	0	83.005
Chr2	19362517	19363232	Phenotype exon	6	56.9749	876.565	79.909	14.3019	268.568	823.17	792.862	10.7338	0	34.0407	8.75516	3.01205	0.588235	2.26415	0.934579	0	0	0.898473	0.294334	90.7407	32.5	87.5	76.0504	1	0	1	1	0	0	0	0	0	0	0	0	0	0	0	0	69.6927	37.699	0	73.8003
Chr6	2780829	2785498	Phenotype exon	7	7.71319	28.6187	12.3326	14.8985	23.9508	5.13122	8.52328	28.6187	9.78607	14.7699	8.83953	0.124766	0.0761615	0.318471	1.00893	0.053569	0.0481078	0.854841	0.383795	11.6518	11.2179	19.0904	12.5806	0	0	0	0	8	2	50.7709	33.6403	0	72.8051	63.6188	89.3148	46.4882	72.1842	76.4668	89.3148	43.3191	180	0.995	52.6574
Chr3	6047961	6048153	Phenotype exon	4	35.1955	194.471	0	60.1287	13.0299	0	0	194.471	0	10.4604	35.1955	0	0	0	1.33333	0	0	1.2987	0	0	0	1.72414	0	0	0	0	0	2	1	79.7927	100	0	0	0	100	0	0	0	0	67.8756	8.52288	0.053	118.073
Chr3	30103435	30103815	Phenotype exon	6	14.4949	90.169	0	17.0405	71.4065	10.8909	37.2427	8.64993	75.9618	8.67734	11.1632	0	0	0	1.45349	0	0.181159	1.41414	0.479616	0	0	2.31023	0.595238	0	0	0	0	7	1	56.6929	56.6929	0	100	100	100	100	56.6929	100	0	0	43.5229	0	73.5407
Chr2	21855450	21855661	Phenotype exon	1	14.1813	14.1813	0	14.1813	0	0	0	0	0	0	0	29.1667	1.85185	13.3333	16.2162	0	0	0	0.2442	NA	NA	NA	NA	0	0	1	0	0	0	0	0	0	0	0	0	0	0	0	0	0	0	0	54.5943
Chr7	3431068	3432004	Phenotype exon	5	4.48873	13.1461	0	11.625	4.87583	0	3.74875	12.8357	2.47278	13.1461	12.0756	0.557103	0.394477	0.797448	0.46729	0.044484	0.32175	0.461894	0.377358	81.1111	77.7778	79.9127	81.8182	1	1	1	1	4	1	0	0	78.1217	100	100	100	0	0	0	99.4664	100	73.5229	0.897	149.769
Chr1	40018670	40018789	Phenotype exon	1	6.36338	6.36338	0	0	0	0	0	0	0	6.36338	0	0	0	0.662252	0	0	0	0.666667	0	NA	NA	NA	NA	0	0	0	0	3	1	0	0	0	100	100	100	0	0	0	100	0	0	0	148.142
Chr1	39724629	39724840	Phenotype exon	3	14.1214	44.2053	0	0	15.7591	9.96525	12.4837	0	0	44.2053	0	0	0	0	0	0	0	0	0	0	0	0.869565	0	0	0	0	0	3	1	0	100	100	0	0	100	19.3396	0	0	0	0	34	0	148.34
Chr12	1044959	1045194	Phenotype exon	4	10.0639	19.6842	0	0	0	0	0	10.0639	5.13105	16.7213	19.6842	0	0	0	7.44681	0	0	2.24719	0	0	0.409836	11.0345	0	0	0	0	0	0	0	0	0	0	0	0	0	0	0	0	0	0	40.301	0	0.135593
Chr2	30867778	30868128	Phenotype exon	6	15.6858	58.6217	12.554	24.6185	15.6858	0	8.44545	16.3988	5.34577	18.3949	58.6217	0	0.826446	4.21456	0	0	0	0	0.335196	89.5833	96.875	96.5517	94.7368	1	1	1	1	2	0	0	0	0	0	100	100	0	0	0	0	0	74.5229	0	90.8746
Chr3	33373448	33373498	Phenotype exon	1	20.6193	23.5398	0	17.6988	0	0	0	0	0	0	23.5398	0	0	0	4.6875	0	0	8.24742	0.877193	NA	NA	NA	NA	1	1	0	1	0	0	0	0	0	0	0	0	0	0	0	0	100	0	0.079	78.5294
Chr1	31226146	31226283	Phenotype exon	1	5.77696	5.77696	0	0	0	5.77696	0	0	0	0	0	0	0	0	2.63158	0	0	7.14286	0	0	0	2.68456	0	0	0	0	0	4	2	100	100	0	0	0	100	100	100	0	100	100	53	1	139.826
Chr6	24190057	24190178	Phenotype exon	1	14.8178	14.8178	14.8178	0	0	0	0	0	0	0	0	0	2.10526	0	0	0	0	0	0.41841	67.1233	28.5714	79.661	68.4211	1	0	1	1	4	0	0	0	100	100	100	100	0	0	0	0	100	33.2218	0.999	85.4426
Chr2	29345087	29345208	Phenotype exon	6	12.2332	22.5847	4.72117	6.91816	11.8454	13.203	22.5847	0	7.57495	19.0902	21.7889	0	0	0	0	0	0	0.662252	0.202429	NA	NA	NA	NA	1	0	1	1	2	0	0	0	0	0	100	100	0	0	0	0	0	38.699	0	63.418
Chr6	23542358	23542472	Phenotype exon	4	14.0561	50.7965	0	9.89644	0	0	0	14.0561	8.47831	23.5889	50.7965	0	0	1.5873	0	1.75439	0.943396	0	0.581395	88.2353	88.3721	75	83.6364	1	1	1	1	4	2	0	100	0	100	100	100	0	0	100	100	100	29.0969	0.994	115.313
Chr2	21771886	21772241	Phenotype exon	1	2.7631	2.7631	0	0	0	0	0	0	2.7631	0	0	0.921659	0	0.406504	2.46479	0	0.399202	2.79823	0.269906	1.23457	0.540541	2.52525	1.90476	0	0	0	0	1	0	100	0	0	0	0	0	0	0	0	0	0	7.09691	0	68.7388
Chr4	20425733	20426269	Phenotype exon	4	70.843	97.4751	42.024	24.09	97.4751	0	3.56677	88.5537	0	0	87.4591	1.23894	0	2.24719	1.79372	2.07824	0	1.64835	1.75879	4.5977	1.82927	14.8559	4.79705	0	0	0	0	2	1	100	100	100	0	0	0	0	0	0	0	0	30.301	0	32.3445
Chr2	21853559	21854397	Phenotype exon	1	11.0946	11.0946	0	11.0946	0	0	0	0	0	0	0	14.4	10.3858	28.1646	30.1255	1.10733	0.0968054	1.27443	1.72697	37.931	44.8	55.3371	51.5504	0	1	0	0	0	0	0	0	0	0	0	0	0	0	0	0	0	0	0	81.0167
Chr6	24191900	24192097	Phenotype exon	1	36.0135	36.0135	36.0135	0	0	0	0	0	0	0	0	0	0	0	0	0	0	0	0.727273	0	0	0	0.961538	0	0	0	0	4	1	0	0	100	100	100	50.5051	0	0	0	100	100	32	0.989	115.96
Chr3	6043322	6043599	Phenotype exon	3	28.2477	81.5459	0	34.8019	12.692	0	0	81.5459	0	0	21.6936	0	0	0	0	0.223714	0	0	0.438596	0	0	0	0	0	0	0	0	1	2	0	100	0	0	0	100	0	0	0	100	81.6547	19.301	0.081	155.158
Chr2	31160309	31160469	Phenotype exon	4	14.7624	29.719	0	10.1327	0	0	0	16.9138	10.6312	19.0902	29.719	0	0	0	0	0	0.31746	0	0	0	0	0	0	0	0	0	0	7	1	100	0	0	100	100	100	100	100	100	100	100	53.5229	0.998	55.6398
Chr8	949069	949411	Phenotype exon	3	8.22741	8.28573	0	0	0	0	0	8.28573	0	8.22741	3.84324	0	1.13636	0	2.14286	0	0	2.42718	0.281426	NA	NA	NA	NA	1	0	1	1	2	0	0	0	0	0	100	100	0	0	0	0	0	29.699	0	114.63
Chr3	6042292	6042441	Phenotype exon	4	24.7426	204.873	0	40.4712	13.6195	0	0	204.873	0	9.55304	24.7426	0	0	1.06383	0	0	0	0	0	0	0	0	0	0	0	0	0	1	2	0	100	0	0	0	100	0	0	0	100	99.3333	48.699	1	81.8
Chr3	6048222	6048734	Phenotype exon	3	25.0356	227.244	0	45.0515	25.0356	0	0	227.244	0	0	22.7805	0	0	0	0.990099	0	0	1.18203	0.565771	11.7241	0.970874	1.24481	0	0	0	0	0	2	1	73.6842	100	0	0	0	73.6842	0	0	0	0	11.306	11.699	0.9665	41.423
Chr6	23545207	23545980	Phenotype exon	5	15.8847	40.421	0	11.388	21.3588	0	0	39.6671	6.52898	40.421	32.7582	0.416667	0	0.577201	0	0.501505	0	0.511073	0.548755	3.06122	3.75	2.22222	0	0	0	0	0	3	2	0	50.7752	100	100	50.7752	0	0	0	0	100	83.5917	55.0969	0.13	87.7829
Chr7	3430630	3430977	Phenotype exon	4	7.61983	20.4074	0	6.77125	6.48548	0	7.46702	20.4074	0	13.8837	7.61983	0.694444	0	1.0989	0.649351	0	0	0.854701	0.713436	96.25	97.9592	87.9121	92.9825	1	1	1	1	5	1	0	0	100	100	100	100	0	0	48.8506	100	100	46.5229	0.998	145.635
Chr1	27910327	27911241	Phenotype exon	4	8.60358	20.24	0	8.60358	0	0	0	14.8518	10.2524	7.79986	10.1311	0.671141	2.20588	0.754717	0.623053	0	0.218103	0.458716	0.558331	77.7778	33.9623	84.0909	67.8363	1	0	1	1	3	0	0	0	0	100	100	51.694	0	0	0	0	32.8962	38	0.006	60.2995
Chr3	2367846	2371055	Phenotype exon	7	21.6269	127.022	20.8918	33.9355	24.8617	29.1562	78.8167	23.9294	8.8214	127.022	26.3517	0.164136	0.101061	0.504032	1.36731	0.0677851	0.0403551	0.915961	0.203016	14.9391	18.5134	24.063	48.2496	0	0	0	1	7	2	67.1028	67.1028	0	95.2025	95.2025	100	85.7944	79.5639	60.8723	100	74.486	180	1	82.5202
Chr1	39723637	39723762	Phenotype exon	3	26.0803	75.5769	0	0	38.4459	13.7147	8.37327	0	0	75.5769	0	0	0	0	0	0	0	0	1.96078	0	0	0	0	0	0	0	0	0	1	0	100	0	0	0	0	0	0	0	0	0	0	0	37.0397
Chr11	7196741	7196994	Phenotype exon	3	6.51848	22.9838	0	6.51848	0	0	0	11.4079	3.4762	0	22.9838	0	0	3.57143	3.15789	0	0	6.61157	0	0.273973	0.78125	1.95122	0	0	0	0	0	2	0	76.7717	0	0	0	0	76.7717	0	0	0	0	88.5827	61.5229	1	20.7677
Chr1	27915179	27915244	Phenotype exon	2	10.8052	12.3215	0	12.3215	0	0	0	0	9.27315	0	10.8052	0	0	0	0	0	0	0	1.13636	NA	NA	NA	NA	NA	NA	NA	NA	2	0	0	0	0	0	100	100	0	0	0	0	100	15.0969	0.998	102.439
Chr8	950626	950992	Phenotype exon	2	4.89178	5.286	0	0	0	0	5.286	0	0	4.49755	0	0	0	1.41844	1.01523	0	0	0.963082	0.382775	100	100	93.1818	93.1507	1	1	1	1	2	0	0	0	0	0	100	100	0	0	0	0	0	21.5229	0	95.8828
Chr7	25242341	25242404	Phenotype exon	3	11.8162	19.2009	0	0	0	0	11.8162	0	0	19.2009	10.3735	NA	NA	NA	NA	0	1.49254	0	0	92.3077	80	90.6977	83.3333	1	1	1	1	2	0	0	0	0	0	100	100	0	0	0	0	100	0	0.9805	77.3594
Chr2	29353416	29353814	Phenotype exon	7	36.9693	59.7605	14.4185	25.9991	36.9693	43.0936	56.1113	19.8602	19.1614	46.7285	59.7605	0	0	1.03627	1.5873	0	0.378788	1.03896	0.436681	98.1013	93.3884	97.1564	99.1304	1	1	1	1	2	0	0	0	0	0	100	100	0	0	0	0	0	85.699	0	132.85
Chr4	5319023	5319326	Phenotype exon	1	5.75241	5.75241	0	0	0	0	0	0	5.75241	0	0	0	0	0	1.47059	0	0	1.18577	0	0	0	2.95858	0	0	0	0	0	0	1	0	100	0	0	0	0	0	0	0	0	0	0	0	197.293
Chr6	4018931	4019423	Phenotype exon	7	3.95546	9.70334	3.91756	4.4797	9.70334	3.01394	0	5.58122	3.30503	6.29573	3.95546	0	0	0.78329	0	0	0	0	0.356125	0	0	0	0	0	0	0	0	3	1	0	0	0	100	0	54.5639	86.0041	0	0	100	6.49087	0	0.978	89.9919
Chr1	27923357	27924403	Phenotype exon	6	40.7626	103.966	7.21551	102.677	40.7626	0	0	57.2131	95.1736	18.0805	31.3864	0.207469	0	1.09375	1.30208	0	0.0867303	0.786925	0.483559	7.40741	4.20561	27.1028	29.368	0	0	0	0	4	1	0	0	57.6886	100	100	61.4136	0	0	0	57.6886	55.6829	73.3979	0.008	82.0458
Chr4	22374036	22374256	Phenotype exon	5	15.4753	158.679	5.75392	19.3604	8.10685	0	0	14.2309	139.621	0	15.4753	0	0	0	0.775194	0	0	2.01729	0.520833	60.7143	26.5625	96.988	71.6535	1	0	1	1	3	1	0	0	0	100	100	100	0	0	0	100	100	83.699	1	90.7919
Chr2	30865019	30865255	Phenotype exon	6	16.0721	38.9006	11.9395	36.5775	13.0186	0	0	32.5715	7.73133	19.1256	38.9006	0	0.990099	0	0	0	0	0	0.44843	NA	NA	NA	NA	1	1	1	1	3	0	0	0	0	100	100	100	0	0	0	0	85.654	53.2218	0.998	97.1561
Chr8	951367	952062	Phenotype exon	4	10.5161	20.5423	0	6.25451	9.82267	0	5.59813	14.7861	0	20.5423	11.2094	0	0.175747	0.19305	0.705882	0	0.0705716	0.301811	0.505051	43.8596	44.2953	59.1837	56.6553	1	1	1	1	6	1	37.7874	0	37.7874	100	90.9483	100	0	0	95.2586	100	0	20.0969	0	153.684
Chr2	30865530	30865654	Phenotype exon	6	18.7839	30.3041	10.7606	26.2189	0	0	8.62388	20.6625	4.05484	18.7839	30.3041	18.1818	NA	1.06383	0	0	0	3.39806	0.359066	NA	NA	NA	NA	1	NA	1	1	2	0	0	0	0	0	100	100	0	0	0	0	100	30.3979	0.995	54.864
Chr1	27915660	27915742	Phenotype exon	4	17.1227	26.5425	0	7.22701	0	0	0	20.1586	12.5588	26.5425	18.8319	0	0	0	1.72414	0	0	0	0.465116	NA	NA	NA	NA	NA	NA	NA	NA	2	0	0	0	0	0	100	100	0	0	0	0	100	0	0.918	82.8193
Chr2	4871623	4872562	Phenotype exon	6	11.4628	41.8859	3.39011	41.8859	28.6147	0	0	7.04543	7.19211	14.8754	13.8946	0.176678	0	0	1.15473	0	0	0.716204	0.286944	0.16129	0	0.671141	0	0	0	0	0	0	1	0	100	0	0	0	0	0	0	0	0	27.9787	52.5229	1	89.0681
Chr9	15282499	15283491	Phenotype exon	3	11.1382	138.747	3.69236	138.747	0	0	0	0	1.74975	0	21.3998	0	0	0	1.5625	0	0	1.70293	0.209644	0	0.0618812	1.26984	0.355872	0	0	0	0	5	2	100	100	0	0	0	100	100	100	30.3122	100	95.3676	180	1	56.5297
Chr8	949914	950093	Phenotype exon	3	8.52221	12.9807	0	5.33687	0	0	0	10.8792	0	12.9807	6.16519	0	0	2.72727	0	0	0	0	0.220264	NA	NA	NA	NA	1	NA	1	1	2	0	0	0	0	0	100	100	0	0	0	0	0	28.301	0	65.8611
Chr3	33375450	33375554	Phenotype exon	1	17.8943	24.2254	0	11.5632	0	0	0	0	0	0	24.2254	0	0	0	0	0	0	0	0	NA	NA	NA	NA	0	0	0	0	0	0	0	0	0	0	0	0	0	0	0	0	100	26.699	0.999	67.5524
Chr4	25486445	25486523	Phenotype exon	1	7.15134	7.15134	0	0	0	0	0	0	0	0	7.15134	0	NA	0	0	0	0	0	0	NA	NA	NA	NA	0	NA	0	1	1	0	0	0	0	0	100	0	0	0	0	0	100	9.30103	0.917	37.8734
Chr4	22374378	22374786	Phenotype exon	5	12.0976	152.291	7.36502	31.4001	10.7631	0	0	15.6072	111.838	0	10.3346	0	0	1.55039	0	0	0.157978	0	0.486381	84.9057	49.0196	52.459	70.9677	1	0	1	1	3	1	0	0	0	100	100	100	0	0	0	100	100	29.0969	0.834	110.504
Chr7	3432583	3433046	Phenotype exon	4	5.54327	8.56266	0	5.14801	0	0	2.02971	5.54327	0	8.56266	7.02065	0	0.377358	0.802139	0.819672	0	0.159744	0.273224	0.686499	90.1408	95.6522	85.8824	93.8931	1	1	1	1	3	1	0	0	0	100	100	100	0	0	0	53.2328	100	90.5229	0.988	82.6595
Chr1	18940370	18941514	Phenotype exon	6	9.12372	35.3269	3.99549	27.5699	10.0225	0	5.65987	35.3269	5.16651	10.5206	17.2138	0.110254	0.132626	0.169779	0.546448	0	0	0.220507	0.330396	28.6252	28.3951	29.0618	23.1544	0	0	0	0	6	1	52.4017	0	72.4891	97.3799	44.9782	79.9127	0	0	69.869	100	79.476	89	0.963	149.941
Chr2	1075374	1075518	Phenotype exon	2	12.5845	18.1825	6.98658	0	0	0	0	0	0	0	18.1825	0	0	0	0	0	0	0	0	0.961538	0	0	0	0	0	0	0	6	1	100	0	100	100	0	100	100	100	0	100	85.5172	18	0.511	9.51034
Chr12	1043592	1043721	Phenotype exon	1	6.88087	6.88087	0	0	0	0	0	0	0	0	6.88087	NA	NA	NA	NA	0	0	0	3.63636	0.675676	1.19048	0	1.69492	0	0	0	0	1	0	0	0	0	0	0	0	93.8462	0	0	0	0	0	0	7.57692
Chr1	31225063	31225618	Phenotype exon	2	4.08953	5.52133	0	0	0	0	0	5.52133	0	0	2.65772	0	0	0	0.400802	0	0	0.129534	0	0.124844	0	0.483871	0.324675	0	0	0	0	4	2	75.3597	100	0	0	0	39.3885	39.3885	39.3885	0	100	100	55.2218	0	147.04
Chr12	1043956	1044880	Phenotype exon	4	4.46754	15.2163	0	2.409	0	0	0	6.9126	2.36148	4.46754	15.2163	0.132275	0	2.38095	4.38871	0	0.121655	4.42177	0	0.0677507	0	4.78615	0.847458	0	0	0	0	1	0	0	0	0	0	0	0	91.2432	0	0	0	0	89.301	0	0.220541
Chr6	4016013	4016182	Phenotype exon	1	5.81572	5.81572	0	0	0	0	0	0	0	0	5.81572	0	0	0	0	0	0	13.6364	0	0	0	0	0	0	0	0	0	3	0	100	0	0	0	100	0	0	100	0	0	0	17	0	0
Chr2	21840949	21841395	Phenotype exon	2	3.32342	3.99473	0	2.65211	0	0	0	0	3.99473	0	0	0	0	0.833333	0.589971	0.116822	0	1.76125	0	1.37615	0.596421	0.45977	1.16279	0	0	0	0	4	1	100	100	0	0	0	100	88.5906	88.5906	0	0	0	0	0	80.0157
Chr3	30099269	30099837	Phenotype exon	7	18.2059	74.5987	9.29927	18.2059	60.4105	15.2132	36.0863	20.6374	57.6156	5.98907	8.79993	7.25806	0.729927	9.45946	8.24742	3.53774	0.265252	3.60206	2.34604	11.8644	10	10.8108	16.318	0	0	0	0	2	1	0	0	0	41.8278	0	0	0	0	58.1722	100	0	23	0	57.3779
Chr1	27913969	27914949	Phenotype exon	5	3.55328	5.46479	1.8922	3.55328	0	0	0	4.19696	3.00753	5.18646	3.57944	0.729927	0	1.16448	1.0101	0	0.10101	0.246457	0.426439	82.6087	42.6667	90.9774	73.0942	1	0	1	1	2	0	0	0	0	0	100	96.84	0	0	0	0	8.35882	21	0.996	76.6799
Chr3	2373475	2373580	Phenotype exon	7	52.9072	215.864	36.7252	52.9072	110.073	53.023	63.7458	87.9749	18.8499	215.864	43.5662	0	0	0	0	0	0	0	0	NA	NA	NA	NA	0	0	0	0	2	1	0	0	0	100	0	100	0	0	0	100	0	20.2218	0	72.6226
Chr5	23736814	23737470	Phenotype exon	3	8.27853	41.4108	41.4108	24.5001	5.96542	0	0	0	0	0	8.27853	0	0	0.662252	2.48963	0	0	1.21655	0.332226	0	0.425532	1.94986	0.561798	0	0	0	0	3	1	100	100	100	0	0	100	0	0	0	0	34.3988	77.2218	1	12.6058
Chr1	27912473	27912701	Phenotype exon	4	11.1094	16.3572	0	10.4069	0	0	0	13.9565	13.9721	10.6317	5.67478	0	0	0.757576	0.704225	0	0	1.34228	0.285307	79.1667	68.75	97.1429	73.6364	1	1	1	1	2	0	0	0	0	100	100	0	0	0	0	0	89.083	30.301	0.999	58.1834
Chr9	20747073	20747172	Phenotype exon	5	11.5084	22.1383	22.1383	0	0	0	0	16.4349	7.56992	8.76868	11.5084	3.22581	6.06061	0	0	0	0.813008	0	0	92.5	100	99.1525	96.3636	1	1	1	1	1	0	0	0	0	0	100	0	0	0	0	0	0	34.1549	0	38.53
Chr2	30866460	30866685	Phenotype exon	6	15.8152	52.578	12.7668	15.8152	8.98398	0	0	21.2404	6.02053	31.1411	52.578	0	1.92308	0	1.49254	0	0.243902	0.580271	0	93.1818	89.1892	94.4444	91.9355	1	1	1	1	2	0	0	0	0	0	100	100	0	0	0	0	100	33.1549	0.9015	129.969
Chr6	24189396	24189996	Phenotype exon	1	12.5331	12.5331	12.5331	0	0	0	0	0	0	0	0	2.5641	0.540541	0.501253	1.2987	0	0.123153	0.506073	0.27533	82.5758	50	81.5476	76.8924	1	1	1	1	4	0	0	0	100	100	100	100	0	0	0	0	100	70.699	0.887	119.531
Chr2	29343594	29343850	Phenotype exon	6	13.1601	23.8247	4.2261	2.87642	16.3939	15.9836	23.8247	0	5.33028	20.4842	13.1601	0	3.125	0	0	0	0	0	0	88	30.4348	98.8636	81.4286	1	0	1	1	2	0	0	0	0	0	100	80.1556	0	0	0	0	0	85	0	82.8521
Chr7	25246151	25246500	Phenotype exon	6	10.8724	19.3356	0	11.9619	12.557	11.9677	19.3356	8.68573	7.92107	17.9145	9.78278	0	0	0	2.32558	0	0	1.5025	0.810015	NA	44	93.5484	86.5672	1	0	1	1	3	0	0	0	0	100	100	100	0	0	0	0	58.8571	29.1549	0.9975	112.597
Chr2	21859902	21860089	Phenotype exon	1	5.22805	5.22805	0	5.22805	0	0	0	0	0	0	0	16.4948	1.21951	10.5769	5.94059	2.45614	0	0	1.25673	NA	NA	NA	NA	0	0	0	0	0	0	0	0	0	0	0	0	0	0	0	0	0	4.39794	0	51.3617
Chr7	25247149	25247211	Phenotype exon	2	20.7102	21.3463	0	0	20.0741	0	0	21.3463	0	0	0	0	0	0	NA	0	0	0	0	NA	NA	NA	NA	NA	NA	NA	NA	3	0	0	0	0	100	100	100	0	0	0	0	76.1905	0	0.1965	97.9206
Chr2	28294001	28295114	Phenotype exon	7	15.5152	28.4561	8.21399	18.6367	19.7494	12.1184	20.3603	28.4561	13.0093	26.2073	18.9642	0	0	0.3003	1.62075	0.049334	0.139373	1.90678	0.248756	0.314465	0	1.27796	0.288184	0	0	0	0	4	1	0	0	100	100	28.2765	46.2298	0	0	0	100	0	44.1549	0	97.3052
Chr2	29341600	29342147	Phenotype exon	2	1.91157	2.47021	0	0	0	2.47021	0	0	1.35292	0	0	0	0	0	1.86916	0	0	1.76471	0.57971	1.62866	3.24074	8.4507	14.6552	0	0	0	0	6	1	72.9927	0	0	0	100	100	100	100	72.9927	100	0	0	0	39.7755
Chr2	10277871	10278131	Phenotype exon	3	11.1279	120.057	120.057	17.666	0	0	0	0	3.84065	0	11.1279	0	0	0	1.30719	0	0	0.325733	0.257069	0	0	0.699301	0.666667	0	0	0	0	1	2	0	50.5747	0	0	0	100	0	0	0	100	0	0	0	115.674
Chr6	23543320	23543499	Phenotype exon	4	12.1904	28.2817	0	10.0691	0	0	0	14.3117	4.8167	28.2817	23.9457	0	0	1.04167	0	0.353357	0	0.288184	0.610998	NA	NA	NA	NA	1	1	0	1	3	2	0	100	0	100	100	100	0	0	0	100	100	40.3979	0.9995	85.3667
Chr12	23472865	23473365	Phenotype exon	7	6.64068	11.3388	3.77117	11.3118	4.31514	8.44746	11.3388	8.28573	4.79805	8.37812	2.14695	0	0	0.581395	2.36686	0.302115	0	2.657	0.305344	0	0	5.41311	1.54639	0	0	0	0	1	0	0	0	0	0	26.9461	0	0	0	0	0	0	0	0	4.68463
Chr2	21609318	21609462	Phenotype exon	1	6.16906	6.16906	0	0	0	0	0	0	0	0	6.16906	0	0	NA	1.40845	0	0	3.27869	0	0	0	1.71429	NA	0	0	0	NA	4	1	100	100	0	100	0	100	100	0	0	0	0	40.0458	0	0
Chr3	33375171	33375262	Phenotype exon	1	25.1946	39.7057	0	10.6834	0	0	0	0	0	0	39.7057	0	0	1.13636	0	0	0	0	3.20856	NA	NA	NA	NA	1	1	1	1	0	0	0	0	0	0	0	0	0	0	0	0	100	24	1	49.1087
Chr6	4016464	4016815	Phenotype exon	4	3.04918	5.95945	2.74405	0	0	0	0	3.35431	2.49362	0	5.95945	0	0	0	0.921659	0.20202	0	3.39806	0	14.1892	27.4096	27.5862	33.7143	0	0	0	0	5	0	95.4545	0	0	61.3636	100	61.3636	0	95.4545	0	0	0	32.1549	0	18.1932
Chr7	23796539	23797037	Phenotype exon	4	11.0213	28.4444	2.44414	0	28.4444	8.67328	12.4424	0	0	13.5706	0	0	0	0	0.507614	0	0	4.25532	0	0	0.2574	1.40845	8.69565	0	0	0	0	4	1	100	100	100	47.6954	0	0	100	0	0	0	8.01603	23.3979	0	3.93788
Chr4	22374969	22375625	Phenotype exon	5	12.4388	162.682	5.63171	25.7544	17.0517	0	0	10.8323	94.0006	0	13.5136	0	0	0.486618	0.343643	0	0.125786	0.787402	0.1999	80	19.5876	81.5534	51.7647	1	0	1	1	4	1	0	0	0	100	96.0426	100	0	34.3988	0	100	100	43.2218	0.126	104.05
Chr2	21854483	21854983	Phenotype exon	1	8.5397	8.5397	0	8.5397	0	0	0	0	0	0	0	26.4368	6.76692	34.0659	32.7189	1.45138	0.15015	1.61476	1.11876	91.4286	88.0165	92.3261	94.8529	0	1	0	0	0	0	0	0	0	0	0	0	0	0	0	0	0	0	0	86.1357
Chr6	22020854	22021657	Phenotype exon	2	8.37072	10.95	0	10.95	0	0	0	0	7.99195	0	0	0	0	1.50943	1.5748	2.37933	0.0886525	4.9554	4.11184	4.56165	3.73057	12.2538	27.1047	0	0	0	0	1	1	0	100	0	0	0	81.8408	0	0	0	0	0	30.5229	0	37.8831
Chr1	27916701	27916779	Phenotype exon	4	17.1956	21.9826	0	0	0	0	0	13.8095	20.5817	21.9826	12.4238	0	0	0	0	0	0	0	0.527704	NA	NA	NA	NA	1	0	1	1	2	0	0	0	0	0	100	100	0	0	0	0	0	23.5229	0	50.4304
Chr4	25483805	25483946	Phenotype exon	2	6.96248	13.0531	0	4.34707	0	0	0	0	0	13.0531	6.96248	0	0	1.20482	0	0.680272	0	1.04712	0.416667	85.7143	100	81.9277	81.6901	1	1	1	1	2	0	0	0	0	0	100	100	0	0	0	0	100	0	0	150.894
Chr2	31160526	31160629	Phenotype exon	4	23.8993	88.727	0	14.6129	0	0	0	33.4955	11.6041	32.6268	88.727	0	0	0	0	0	0	0	0	0	0	0.632911	3.44828	0	0	0	0	7	1	100	0	0	100	100	100	100	100	100	100	61.5385	31.699	0.9965	12.5673
Chr9	20868707	20869133	Phenotype exon	5	7.01718	15.7006	7.0972	5.14901	10.4843	0	3.96012	7.56869	11.3189	0	2.78363	0	0	0.549451	1.19048	0	0	0.229358	0.25413	0	0.321543	0.324675	0.392157	0	0	0	0	6	1	31.3817	0	100	100	0	0	31.3817	31.3817	100	100	0	0	0	78.4988
Chr3	30100722	30100904	Phenotype exon	5	25.5093	92.7315	0	19.4628	66.8127	17.4245	62.3428	25.5093	84.4992	0	10.7611	0	0	0	2.30769	0	0	0.722022	0.141243	NA	NA	NA	NA	0	0	0	0	1	1	0	0	0	100	0	0	0	0	0	100	100	36.699	0.993	126.317
Chr3	4520227	4520684	Phenotype exon	3	7.38485	20.5902	6.19405	7.88401	0	0	0	0	10.7381	0	0	0.333333	0	0.673401	1.64835	0	0.1221	3.92157	0	0.367647	0	3.81679	0	0	0	0	0	5	2	100	100	81.441	100	100	100	0	0	0	100	100	22.699	0.0295	181.786
Chr6	23853569	23854546	Phenotype exon	7	49.1513	135.918	48.1842	135.918	50.1183	79.235	23.3099	116.061	91.8604	11.1638	18.4799	0	0	0.320513	0.728597	0	0.0633714	0.6875	0.572246	0.280112	0	1.11421	0.253807	0	0	0	0	2	1	0	100	100	100	0	0	0	0	0	0	44.9898	42.699	0.1695	101.702
Chr2	19366819	19367497	Phenotype exon	6	6.93267	59.628	24.0308	3.87594	59.628	32.7302	34.5251	6.66637	0	7.19898	4.4943	0	0	3.63636	0.749064	0.110011	0.117509	0	1.30719	0	0.115875	2.73723	0	0	0	0	0	6	2	100	100	100	85.567	0	100	100	100	0	100	53.9028	0	0.013	5.72901
Chr2	31266718	31267088	Phenotype exon	4	12.7349	40.0132	21.4916	5.75134	0	0	0	40.0132	9.65729	0	0	0	0.259067	0	1.1236	0	0	1.49254	0.323625	0	0	1.78571	0	0	0	0	0	2	2	76.0108	100	0	0	0	100	0	0	0	100	0	74.0969	0	101.787
Chr10	17451635	17452239	Phenotype exon	3	54.2483	92.3302	24.6365	92.3302	0	0	0	46.8032	0	0	61.6934	1.3289	0.588235	0.342466	2.0649	0.345622	0	1.08011	0.343643	1.36364	0.617284	1.46628	0.934579	0	0	0	0	1	2	0	72.7273	93.3884	0	0	0	0	0	0	60.3306	0	67.699	0	89.243
Chr3	30100473	30100639	Phenotype exon	6	27.3388	105.042	0	24.6026	62.9279	23.1493	50.0619	28.3096	94.3472	9.575	11.0566	0	0	0	0	0	0	0	0.772201	NA	NA	NA	NA	NA	0	0	0	1	1	0	0	0	100	0	0	0	0	0	100	0	27.699	0	52.5988
Chr1	17341829	17342713	Phenotype exon	7	23.5992	90.9608	4.90325	28.0103	19.1881	6.54455	9.691	40.8449	70.8756	36.8519	11.1359	0	0	0.499168	0.763359	0.0926784	0	0.291545	0.366972	77.7143	82.6087	88.189	91.3433	1	1	1	1	4	0	0	0	19.322	100	100	100	0	0	0	0	59.887	81.301	1	91.1333
Chr3	30103916	30104036	Phenotype exon	5	10.5651	86.9027	0	0	43.2008	7.86716	10.6214	10.4953	49.6289	0	10.5088	0	0	0	0	0	0	0	0	0	0	0	0	0	0	0	0	7	1	100	100	0	100	100	100	100	100	100	0	0	34	0	9.6281
Chr9	15946260	15946499	Phenotype exon	7	48.882	72.9055	65.1887	56.0939	55.0525	50.9313	37.3556	48.882	28.8255	72.9055	31.5304	0	0	0.520833	1.8797	0	0	1.00806	0	96.4286	83.7838	69.3548	51	1	1	1	1	3	1	0	0	0	100	100	100	0	0	0	100	100	59.699	1	83.9917
Chr2	21846692	21846796	Phenotype exon	2	5.86668	5.95175	0	5.78161	0	0	0	0	5.95175	0	0	0	0	0.970874	0	0	0	0	0	0	0	0	0	0	0	0	0	3	2	100	100	0	0	0	100	0	0	100	100	0	0	0	256.067
Chr4	5325847	5326044	Phenotype exon	1	4.69199	4.69199	0	0	0	0	0	0	4.69199	0	0	0.8	0	0	0	1.50602	0	0	1.14068	1.0101	5.40541	2.5	0	0	0	0	0	0	0	0	0	0	0	0	0	0	0	0	0	0	0	0	63.5707
Chr2	19365132	19365267	Phenotype exon	6	153.815	924.197	153.815	22.8082	486.706	910.984	734.754	9.51493	0	38.7143	19.2802	0	0	1.16959	0.826446	0	0	0	0.578035	92.8571	NA	85.7143	93.75	1	0	1	1	1	0	0	0	0	50	0	0	0	0	0	0	100	16.5229	0.996	91.875
Chr1	4333786	4334145	Phenotype exon	6	30.4098	209.302	35.1104	209.302	20.9036	7.393	10.7083	25.7091	90.4455	0	85.8064	0	0	0	0	0	0.200803	0	0.372671	82.2785	80.3922	74.6914	63.7255	1	1	1	1	3	0	0	0	0	100	100	59.4444	0	0	0	0	81.9444	84.3979	1	78.525
Chr6	23543577	23543652	Phenotype exon	3	18.3743	36.8787	0	10.9382	0	0	0	13.8282	0	36.8787	22.9204	0	0	0	1.42857	0	0	5.26316	2.13675	NA	NA	NA	NA	NA	NA	NA	NA	3	2	0	100	0	100	100	100	0	0	0	100	100	18.5229	0.997	130.803
Chr4	20423206	20424451	Phenotype exon	6	8.28759	80.9891	36.4214	11.9403	77.1772	3.19671	4.6349	50.9957	0	4.44992	80.9891	0	0.211193	0.647249	2.16216	0.0463822	0	0.789474	0.117371	0	0	1.30391	0.409836	0	0	0	0	3	1	68.3788	100	68.3788	64.2055	0	0	0	0	0	0	33.9486	180	0.205	47.3186
Chr1	4330919	4332702	Phenotype exon	7	11.8234	374.152	40.7926	374.152	32.492	5.54929	14.5221	38.9126	138.92	9.12463	97.7856	0.165563	0.327511	0.57995	0.878049	0.15932	0.17325	1.04795	0.396301	83.9474	82.3529	85.5556	91.4286	1	1	1	1	3	1	0	0	0	100	100	100	0	0	0	60.5942	87.6682	180	1	126.504
Chr2	10273745	10274291	Phenotype exon	3	8.05163	113.284	113.284	26.7486	0	0	0	0	3.73641	0	8.05163	0	0	0.767263	0.571429	0.220022	0.2442	0.202634	0.535801	NA	NA	NA	NA	0	NA	0	0	0	0	0	0	0	0	0	0	0	0	0	0	0	6	0	85.8775
Chr6	23541106	23541234	Phenotype exon	2	10.9772	13.5035	0	0	0	0	0	0	0	8.45098	13.5035	0	0	0	0	0	0	0	0	0	0	0	0	0	0	0	0	7	2	100	100	0	100	100	100	100	100	100	100	100	42.699	1	1.92248
Chr9	19627700	19627762	Phenotype exon	3	14.9406	16.0097	0	9.47804	0	0	0	16.0097	0	14.9727	14.9086	0	0	0	0	0	0	0	1.65289	NA	NA	NA	NA	0	0	NA	0	0	0	0	0	0	0	0	0	0	0	0	0	0	0	0	97.2857
Chr7	26292674	26292909	Phenotype exon	4	6.74411	17.577	0	5.98097	8.10685	0	0	17.577	6.74411	0	3.59082	0	0	0	0.884956	2.01005	0	0	0.122549	0	0	0	0	0	0	0	0	4	0	0	0	100	100	46.6102	46.6102	0	0	0	0	72.0339	8.04576	0.0495	136.602
Chr1	4333217	4333432	Phenotype exon	7	32.5339	234.744	39.3201	234.744	18.4682	6.51817	12.4896	25.7477	126.019	5.3399	83.8675	0	0.606061	0	3.34928	0.175439	0	3.48584	0	80.9524	84.9558	91.0828	67.7165	1	1	1	1	3	0	0	0	0	100	100	100	0	0	0	0	83.7963	63	0.997	143.727
Chr7	26293151	26293319	Phenotype exon	5	9.87127	16.7268	0	8.25944	12.3656	0	11.6628	16.7268	8.91901	10.2843	7.29917	0	0	0	0	0	0.414938	0	0.222717	55.8824	50	59.0909	47.2222	1	0	0	0	4	0	0	0	100	100	100	100	0	0	0	0	60.9467	15.2218	0.92	139.988
Chr7	3430340	3430522	Phenotype exon	5	9.95185	12.904	0	8.37914	11.5246	0	0	12.904	3.71856	8.33025	11.8546	0	0	0.561798	1.17647	0	0	2.10526	0	63.2653	67.8571	42.029	66.1017	1	1	0	1	5	1	0	0	100	100	100	100	0	0	100	100	100	36.2218	0.998	132.486
Chr5	15609504	15611770	Phenotype exon	7	12.9228	41.3148	19.8305	29.9283	23.8367	6.02737	12.9228	26.3734	11.1064	32.2878	41.3148	0.241546	0	0.438871	0.0990099	0.0688468	0.0810701	0.120373	0.303337	33.6336	40.873	51.0386	58.3333	0	0	1	1	3	0	0	0	30.7014	83.6348	0	52.9334	0	0	0	0	23.423	64.699	0.02	84.6696
Chr1	22954714	22957862	Phenotype exon	5	9.23993	127.921	9.50033	13.6072	0	0	0	17.0243	119.997	11.49	9.23993	0	0.424757	0.800582	0.773694	0.327135	0.134409	0.934783	0.561798	21.4103	10.4777	11.8297	20.4647	0	0	0	0	8	2	100	84.5665	59.892	84.5665	71.8641	78.2153	100	52.8104	100	100	33.8838	20	0.001	54.1712
Chr4	5321836	5321966	Phenotype exon	1	5.00591	5.00591	0	0	0	0	0	0	5.00591	0	0	0	0	0.787402	0	0	0	0	0	0	0	0	0	0	0	0	0	0	0	0	0	0	0	0	0	0	0	0	0	0	0	0	48.4656
Chr2	21772649	21772986	Phenotype exon	1	4.52704	4.52704	0	0	0	0	0	0	4.52704	0	0	0	0	0.675676	2.34742	0	0	2.20994	0	0	0	1.43885	0	0	0	0	0	2	0	100	0	0	0	0	100	0	0	0	0	0	19.699	0	109.429
Chr9	20870079	20870590	Phenotype exon	5	10.3633	21.0177	11.6404	10.3633	8.9549	0	0	12.5696	14.6668	0	5.24495	0	0	0	0.326797	0	0	0.210084	1.15942	0.165563	0	0.191939	1.18343	0	0	0	0	6	2	100	100	0	100	0	76.3672	100	100	100	100	68.75	132.222	1	92.3691
Chr1	27906621	27907023	Phenotype exon	6	10.2228	19.7806	4.87391	11.7463	3.90542	0	0	19.7806	12.6892	8.56347	13.355	0	0	0.606061	0	1.8315	0	0	0.0875657	NA	0	0	0	0	0	0	0	1	0	0	0	100	0	0	0	0	0	0	0	0	0	0	48.2233
Chr4	31029613	31029838	Phenotype exon	7	10.6585	25.408	11.1591	25.408	10.0555	5.39699	10.1579	17.4147	5.595	18.7019	13.6615	0	1.28205	0	0	0	0	0	0.359712	82.0513	97.4359	91.453	91.1111	1	1	1	1	4	1	0	0	100	100	100	100	0	0	0	100	0	42	0	141.805
Chr7	21815351	21816128	Phenotype exon	4	4.13234	6.05526	2.68535	5.8058	3.62629	0	0	0	2.61116	0	6.05526	0.23753	0	0.398406	0.74813	0.0755858	0.0900901	1.58416	0.286533	0	0	5.26316	0	0	0	0	0	7	1	0	0	100	100	100	100	100	100	100	100	73.2648	47.301	0.0765	107.29
Chr4	22373834	22373957	Phenotype exon	4	16.397	136.842	6.39113	21.024	0	0	0	11.0031	112.009	0	11.7699	0	0	1.36986	0	0	0	0	0.33557	96.5517	32.2581	86.7925	72.3404	1	0	1	1	3	1	0	0	0	100	100	100	0	0	0	100	100	42.2218	1	93.5161
Chr3	370334	370565	Phenotype exon	1	3.04394	3.04394	0	0	0	0	0	0	0	0	3.04394	0	0	0	0	1.01351	0	0	0	1.03093	0	0	0	0	0	0	0	6	1	100	0	100	100	0	100	0	100	100	100	0	0	0	174.78
Chr1	4337105	4338242	Phenotype exon	3	1.61048	3.02226	3.02226	1.61048	0	0	0	0	1.08067	0	1.19405	0	0	0.856531	0.358423	0.230415	0.533333	0	0.47896	12.3563	3.61991	14.1026	16.4902	0	0	0	0	6	1	21.3533	0	0	0	100	100	91.652	56.5026	56.5026	56.5026	0	0	0	45.2522
Chr3	30101013	30101562	Phenotype exon	5	19.8831	68.4717	0	14.3305	49.8615	19.6638	68.4717	11.009	38.8576	0	5.23107	0	0	0.674157	1.3289	0	0	1.86047	0.510576	65.3846	19.5122	36.8932	16.5775	1	0	0	0	2	1	0	0	0	100	29.6364	0	0	0	0	34	25.8182	21.699	0.6275	74.4345
Chr2	28295265	28295736	Phenotype exon	7	18.1195	35.0099	10.2592	18.8122	18.1195	13.1491	19.2808	29.1411	12.846	35.0099	21.6447	0	0	0.833333	0	0	0.104167	0	0.637755	96.5278	96.2406	87.9121	98.2759	1	1	1	1	4	1	0	0	28.6017	100	100	100	0	0	0	100	0	31	0	116.547
Chr4	25478874	25479432	Phenotype exon	6	6.15716	23.2824	0	10.9743	8.76503	5.21059	6.15716	5.86171	5.11144	23.2824	18.0399	0	0	0.882353	0	0.232288	0	0.468933	0.460829	96.9697	95.1456	96.2963	97.2973	1	1	1	1	3	0	0	0	0	58.3184	100	100	0	0	0	0	100	96.0969	1	108.8
Chr9	15282117	15282222	Phenotype exon	1	53.6932	89.4513	0	89.4513	0	0	0	0	0	0	17.9351	0	0	0	0	0	0	0	0	0	0	0	1.63934	0	0	0	0	5	2	100	100	0	0	0	100	100	100	100	100	96.2264	26.699	0.9865	55.8302
Chr4	25482306	25482504	Phenotype exon	4	4.89416	18.1285	0	3.93513	0	0	0	4.89416	2.67736	18.1285	5.49661	0	0	0	0	0	0	0	0.262123	NA	NA	NA	NA	NA	NA	NA	NA	2	0	0	0	0	0	100	100	0	0	0	0	79.8995	40.1549	0.917	96.6131
Chr1	17341031	17341729	Phenotype exon	7	16.9753	102.647	5.52376	21.5929	12.9819	3.945	4.70996	21.6577	74.5471	19.0486	14.902	0.555556	0	0.223214	2.0339	0.212766	0.536913	2.30126	0.417101	0	0	0.729927	0	0	0	0	0	4	0	0	0	100	100	18.598	47.2103	0	0	0	0	71.2446	65	0.013	75.4406
Chr1	4336031	4336093	Phenotype exon	3	35.8702	106.455	14.2279	106.455	0	0	0	0	37.1424	0	35.8702	NA	NA	NA	NA	0	0	3.6036	0	NA	NA	NA	NA	NA	NA	0	0	2	0	0	0	0	0	100	100	0	0	0	0	100	15.699	0.991	58.9206
Chr4	25474070	25474582	Phenotype exon	6	11.0927	19.4393	4.23818	18.2721	16.7915	0	5.46692	14.759	7.27371	11.0927	19.4393	1.04712	0	1.5625	0.787402	0.405515	0	0.220022	0.722674	0	0	2.90698	0	0	0	0	0	3	0	0	0	100	100	0	35.6725	0	0	0	0	30.9942	15.301	0.618	134.458
Chr6	23542091	23542205	Phenotype exon	4	15.1905	22.6167	0	5.57874	0	0	0	15.1905	4.75824	19.3872	22.6167	0	0	0	1.23457	0.484262	0	0	0.704225	40.9302	57.6577	3.7594	18.0556	1	1	0	0	7	2	94.7826	100	0	100	100	100	94.7826	94.7826	100	100	100	25	1	258.887
Chr3	30103054	30103150	Phenotype exon	5	25.4668	89.9413	0	19.6821	29.3256	25.1464	26.9141	0	83.078	8.78718	8.40708	0	3.27869	0	0	0	0	0	0.961538	NA	NA	NA	NA	0	0	0	0	3	0	0	0	0	100	100	100	0	0	0	0	0	32	0	103.732
Chr1	27907405	27907972	Phenotype exon	5	9.08283	27.7901	5.9873	7.09268	0	0	0	26.0494	8.93441	9.08283	27.7901	0	0	1.68675	0.684932	0.614439	0.340716	0.309917	0.65312	4.65116	0.943396	1.08108	11.9816	0	0	0	0	3	0	0	0	100	100	0	65.669	0	0	0	0	51.5845	25	0.088	82.7095
Chr2	1073493	1075118	Phenotype exon	2	22.323	68.3031	21.1875	23.4585	0	0	0	0	0	0	68.3031	0.304878	0	2.51256	1.31062	0.436681	0	0.797342	1.49842	1.23314	0.0982318	2.83729	7.29927	0	0	0	0	6	2	81.1193	49.2005	100	93.4194	0	81.1193	81.1193	68.8192	0	100	51.476	28.0458	0.91	29.3647
Chr9	20869351	20869650	Phenotype exon	5	5.9847	25.5538	9.43911	4.18244	7.31022	0	0	5.76787	14.4067	0	5.9847	0	0	0	0	0	0	0	0	0	0	0	0	0	0	0	0	5	2	100	83.6667	0	100	0	0	100	100	100	100	44.3333	64.3979	1	8.22
Chr7	3429536	3430117	Phenotype exon	7	8.55536	31.812	2.05933	16.8377	11.9183	2.10045	3.80522	31.812	4.32799	13.1594	20.7895	0.197628	0	0	2.43902	0.231481	0	3.64656	0.860585	4.28571	3.35917	3.94737	4.31655	0	0	0	0	6	1	0	0	100	100	54.6392	89.0034	0	68.7285	89.0034	89.0034	73.1959	100	1	177.361
Chr4	5324178	5324265	Phenotype exon	1	6.20999	6.20999	0	0	0	0	0	0	6.20999	0	0	0	0	0	0	0	0	0	0	NA	NA	NA	NA	0	0	0	0	0	0	0	0	0	0	0	0	0	0	0	0	0	0	0	57.2273
Chr3	6743059	6743427	Phenotype exon	2	3.63356	12.9408	12.9408	0	0	0	0	0	2.73012	0	0	0	0	0.724638	0	0.116009	0	0	0.4329	0	0	0	0.961538	0	0	0	0	5	1	100	0	0	0	0	100	100	100	100	100	31.4363	24.3979	0.998	97.1843
Chr7	7549050	7550216	Phenotype exon	7	10.2075	24.9173	2.5205	13.6871	10.3734	9.952	9.04676	24.9173	6.04815	10.0417	13.757	0.164204	0.220264	0.571429	0.568182	0.147638	0.0641849	0.142349	0.633837	29.4286	29.2308	2.04604	22.6537	0	0	0	0	5	0	87.1465	0	87.1465	100	81.4053	98.5433	0	0	0	0	54.7558	20.301	0	111.138
Chr3	10389764	10390919	Phenotype exon	7	16.6919	29.6162	17.5893	21.8905	17.7904	4.13284	4.00048	20.0696	15.6232	17.7964	16.6919	0.681431	0.207039	0.234742	0.155763	0.0559284	0.130548	0.306122	0.217944	0.806452	1.75439	10.396	1.96078	0	0	0	0	3	1	0	0	0	100	89.6194	89.6194	0	0	0	89.6194	57.1799	52.699	0.006	80.5519
Chr1	4334723	4334959	Phenotype exon	3	54.3863	71.292	35.4975	54.3863	0	0	0	0	43.6309	0	71.292	0	0	1.52284	0	0	0	1.92308	0.61792	NA	NA	NA	NA	1	0	1	1	1	0	0	0	0	0	100	0	0	0	0	0	64.557	26.3979	0.02	43.8101
Chr2	29345285	29346328	Phenotype exon	7	10.2694	41.7394	5.46569	9.10533	10.1371	15.2094	41.7394	5.28389	8.73985	33.4387	32.1431	0.789177	0.856164	1.89349	0.361882	0.949525	0.440252	0.572618	0.347759	92.1933	57.9186	89.9306	86.3481	1	1	1	1	2	0	0	0	0	0	100	100	0	0	0	0	0	180	0	122.897
Chr2	31158861	31160246	Phenotype exon	6	14.454	72.1888	6.34308	23.1264	15.0143	0	0	37.3285	13.5937	12.2301	72.1888	0	0.10846	0.621118	0.729335	0.0437637	0	1.64753	0.384827	0	0.104493	0.529568	0.378788	0	0	0	0	7	1	100	0	0	89.9711	61.1111	61.1111	61.1111	100	100	100	74.8196	51.3979	1	82.1421
Chr3	6043755	6043875	Phenotype exon	2	38.544	105.386	0	38.544	0	0	0	105.386	0	0	30.3225	0	0	1.51515	0	0	0	0	0	NA	NA	NA	NA	0	0	0	0	0	1	0	100	0	0	0	0	0	0	0	0	64.4628	19.699	0.998	114.008
Chr2	29350227	29350393	Phenotype exon	7	13.4254	48.9041	5.76806	9.16596	13.4254	24.7718	48.9041	6.51021	9.78822	31.0894	28.133	0	1.11111	0.529101	0	0	0	0	0.34965	NA	NA	NA	NA	1	0	1	1	2	0	0	0	0	0	100	100	0	0	0	0	0	58.1549	0	116.695
Chr3	33372874	33372957	Phenotype exon	1	21.2615	31.9469	0	10.5761	0	0	0	0	0	0	31.9469	0	1.06383	0	0	0	0	1.16279	0	91.3043	89.2857	84.8485	86.8421	1	1	1	1	0	0	0	0	0	0	0	0	0	0	0	0	100	15	0.977	121.107
Chr6	23546197	23547270	Phenotype exon	7	7.87111	38.2511	3.04779	12.1205	12.483	5.50006	0	30.4159	5.90538	38.2511	34.3527	0	0	0.504414	1.19681	0.0576701	0.158228	0.884956	0.645756	23.0392	34.3537	28.3058	30.8725	0	0	0	0	4	1	0	0	100	100	43.8547	43.8547	0	0	0	100	78.8641	46.699	0.704	111.072
Chr3	33374357	33374529	Phenotype exon	1	14.3317	20.9545	0	7.70881	0	0	0	0	0	0	20.9545	0	0	0	0	0	0	0	0.900901	NA	NA	NA	NA	1	0	1	1	0	0	0	0	0	0	0	0	0	0	0	0	100	14.301	0.226	11.7977
Chr2	10278638	10278954	Phenotype exon	3	12.4808	180.112	180.112	19.272	0	0	0	0	4.39248	0	12.4808	0	0.319489	0.735294	0	0.282486	0	0	0.340136	0.203252	0.195312	0	0	0	0	0	0	3	2	100	100	0	0	0	100	100	0	0	100	0	30.699	0	24.6498
Chr3	33374224	33374282	Phenotype exon	1	11.1714	11.1714	0	0	0	0	0	0	0	0	11.1714	NA	NA	NA	NA	0	0	0	0	NA	NA	NA	NA	NA	NA	NA	NA	0	0	0	0	0	0	0	0	0	0	0	0	100	13.699	1	25.8983
Chr3	370848	370938	Phenotype exon	1	6.72566	6.72566	0	0	0	0	0	0	0	0	6.72566	0	0	0	2.91262	0	0	1.83486	0.657895	0	0	1.31579	2.8169	0	0	0	0	5	1	0	0	100	100	0	100	0	100	100	100	0	4.69897	0	176.319
Chr11	7194909	7195289	Phenotype exon	2	7.09065	13.9633	0	7.09065	0	0	0	6.02768	0	0	13.9633	2.5	0	4.72441	4.58716	1.12867	0	0.914077	1.38714	66.8874	46.9231	62.9032	44.7368	1	1	1	1	0	1	0	100	0	0	0	0	0	0	0	0	0	8.22185	0	89.979
Chr1	27915829	27915974	Phenotype exon	3	8.1202	12.0225	0	0	0	0	0	0	9.27216	9.71862	4.97958	0	0	0	0	3.24675	0	0.416667	0.302115	NA	NA	NA	NA	0	0	1	0	2	0	0	0	0	0	100	100	0	0	0	0	54.1096	26	0.735	70.6096
Chr4	27570296	27570955	Phenotype exon	7	12.0821	36.15	8.22652	17.3832	9.29001	33.2343	12.0821	4.56544	15.9005	8.49359	8.2741	0	0	0.961538	1.69492	0.105485	0	0.867679	0.30722	53.3333	32.6316	15.5172	25.2033	1	0	0	0	4	1	0	0	0	100	53.9394	100	0	0	15.7576	100	39.8485	52.1549	0.001	123.538
Chr7	25241687	25241787	Phenotype exon	2	10.4071	14.4336	0	8.70349	0	0	0	0	0	14.4336	10.4071	0	0	0	0	0	0	0	0.324675	NA	NA	NA	NA	1	0	1	1	2	0	0	0	0	0	100	100	0	0	0	0	100	15.1549	0.999	104.386
Chr1	29927514	29930291	Phenotype exon	7	8.07357	81.9483	15.5625	37.2426	23.2937	4.26875	7.83042	69.586	8.96045	65.1639	81.9483	0.177305	0.137678	0.207039	2.04724	0.101523	0.139811	1.89916	0.472292	28.5559	27.4387	25.7604	30.9639	0	0	0	0	7	2	100	39.3089	0	89.7048	82.5054	100	89.7048	89.7048	100	100	100	180	0.997	108.543
Chr8	553083	553470	Phenotype exon	7	5.93741	7.96002	4.13765	5.21649	5.93741	5.28171	0	6.3577	5.82205	7.96002	7.66828	0	0	0.47619	1.9305	0	0.255428	2.06061	0.390117	94.5455	48.7805	96.9697	82.1429	1	0	1	1	3	0	0	0	0	69.8454	100	100	0	0	0	0	0	78.0458	0	56.8969
Chr4	5320233	5320400	Phenotype exon	1	3.57814	3.57814	0	0	0	0	0	0	3.57814	0	0	0	0	0	0	0	0	2.38095	0.240385	2.94118	0	5.55556	0	0	0	0	0	0	0	0	0	0	0	0	0	0	0	0	0	0	0	0	65.2202
Chr11	7198173	7198555	Phenotype exon	3	4.87158	19.4297	0	6.06993	0	0	0	4.87158	3.01702	0	19.4297	0	0	1.6	0	0.0940734	0	0.318471	0.207469	0	0	0	0	0	0	0	0	2	0	100	0	0	0	0	100	0	0	0	0	100	16	0.018	173.313
Chr2	21842156	21842648	Phenotype exon	2	1.9434	1.94539	0	1.9434	0	0	0	0	1.9289	0	0	0	0	1.11111	0	0	0	0	0.367647	0.842359	0.64	0.97561	0.671141	0	0	0	0	4	1	90.0609	100	0	0	0	90.0609	90.0609	90.0609	0	0	0	5	0	29.4686
Chr6	23541336	23541553	Phenotype exon	4	10.7172	26.3733	0	0	0	0	0	6.312	7.98681	13.4476	26.3733	0	0	0	0	0	0	0	0	0.3367	0	0.404858	1.35135	0	0	0	0	7	2	100	100	0	100	100	100	100	100	100	100	100	71.1549	1	16.633
Chr9	19623979	19624075	Phenotype exon	3	13.9002	33.0024	0	9.0103	0	0	0	11.2449	0	33.0024	16.5555	NA	NA	0	0	0	1.07527	0	0.247525	NA	NA	NA	NA	NA	NA	NA	NA	0	0	0	0	0	0	0	0	0	0	0	0	0	28.5229	0	45.5876
Chr2	1075623	1076791	Phenotype exon	2	9.94377	22.6459	9.94377	5.07366	0	0	0	0	0	0	22.6459	0	0	0.222222	0	0.042735	0.0498753	0.0582072	0.295159	0	0	0	0	0	0	0	0	6	1	49.3584	0	100	100	0	100	49.3584	66.4671	0	100	30.0257	8.52288	0.635	185.445
Chr1	40016627	40016813	Phenotype exon	2	9.88822	13.0917	0	0	0	0	0	0	0	6.68477	13.0917	0	0	2.22222	0	0	0	0	0	0	0	0	1.23457	0	0	0	0	8	1	100	0	100	100	100	100	100	100	100	100	0	0	0	3.06952
Chr7	7546271	7546886	Phenotype exon	5	10.7373	44.403	0	16.9397	9.56723	11.4593	0	44.403	8.51167	0	10.8528	0	0	0.598802	0.859599	0	0	0.748363	0.479846	26.2411	6.04839	13.0952	20.0758	0	0	0	0	6	1	100	0	0	0	100	100	85.8766	100	53.4091	100	88.6364	55.1549	0.267	69.5292
Chr9	20747280	20747360	Phenotype exon	2	13.8295	17.1199	10.5392	0	0	0	0	0	0	0	17.1199	0	1.96078	0	3.80952	0	0	3.22581	0	96.3636	97.4359	96.5753	96.5517	1	1	1	1	1	0	0	0	0	0	100	0	0	0	0	0	0	10.699	0	49.9383
Chr6	4018356	4018845	Phenotype exon	6	5.00933	8.23755	3.00205	5.00933	4.34939	0	4.67401	8.23755	2.10048	7.79986	5.72239	0	0	2.6393	0	0	0	0.11655	0.475059	86.6029	92.9825	89.1239	93.5385	1	1	1	1	3	1	0	0	0	100	90.6122	100	0	0	0	100	100	26.0458	0.181	138.384
Chr3	19245596	19246638	Phenotype exon	3	3.27977	5.44137	0	1.52953	0	0	0	4.52782	0	5.44137	2.5729	0.426439	0.25641	0.17301	0.230947	0.556399	0	0.118624	0.316832	75.1073	84.1808	83.7209	66.9039	1	1	1	1	4	2	80.441	100	0	100	0	100	0	0	80.441	100	100	180	0.998	136.784
Chr6	23854711	23855026	Phenotype exon	7	114.908	301.989	45.6006	123.711	69.2162	182.984	49.3613	114.908	241.524	29.8379	16.9758	0	0	0	0.440529	0	0	0	0.113895	0	0	8	0	0	0	0	0	3	1	0	91.4557	91.4557	100	8.5443	0	0	0	0	0	73.4177	80.5229	1	63.0032
Chr4	22375702	22376063	Phenotype exon	5	15.0461	141.81	3.92751	21.4575	9.06572	0	0	7.00882	94.382	0	15.0461	0	0	0.326797	0	0.182149	0	0	0.182149	57.5	18.8679	44.8718	39.3258	1	0	0	0	3	1	0	0	0	100	0	100	0	100	0	100	74.8619	30	0.993	76.6436
Chr3	10388100	10389602	Phenotype exon	6	8.8984	47.6275	9.10383	6.69737	8.69296	0	4.21508	12.5078	18.9568	9.83888	9.84023	0	0.11274	0.170068	1.5625	0	0	0.852273	0.386954	5.36557	5.03018	5.60859	19.8473	0	0	0	0	7	1	59.8802	0	0	53.4265	100	66.7332	86.4937	59.8802	59.8802	100	66.9328	180	0.998	20.2548
Chr1	29930376	29931398	Phenotype exon	7	7.41511	43.2985	7.50622	8.23493	7.32401	2.95998	4.14944	32.6944	4.71467	39.2755	43.2985	0	0	0	1.51057	0.0616903	0	2.58752	0.497512	0	0.0664011	1.39303	0.584795	0	0	0	0	7	2	100	41.4467	0	2.34604	100	100	100	100	100	100	81.7204	100	0.999	12.2991
Chr7	3434250	3434777	Phenotype exon	5	5.80095	8.81601	0	2.63431	3.30044	0	0	8.81601	4.05242	6.58718	7.84661	0	0	0	0.925926	0	0	0	0.355872	0	0.136426	0.596125	0	0	0	0	0	7	1	100	0	0	66.2879	100	100	100	100	100	100	47.3485	53.5229	1	46.4924
Chr3	26396253	26396862	Phenotype exon	6	16.1091	74.0175	3.66282	16.1091	24.0066	0	0	74.0175	3.14012	6.47908	41.5227	0	0	0	1.22951	0.0990099	0	0.52356	0.4329	0	0	2.07792	0	0	0	0	0	7	0	100	0	100	100	43.1148	100	100	100	0	0	0	86.3979	0	54.6016
Chr2	30861544	30862573	Phenotype exon	7	19.2594	70.3909	27.9637	55.026	34.8958	5.69965	8.51537	55.079	12.827	23.6506	70.3909	0.175439	0	0.27933	1.06707	0	0	1.11306	0.520587	20.1299	18.1185	2.16867	10.1124	0	0	0	0	4	1	0	0	100	100	55.7282	55.7282	0	0	0	100	70.7767	34.0458	0.285	107.661
Chr2	19363844	19364309	Phenotype exon	6	67.1367	905.004	100.834	25.623	418.184	712.15	586.673	9.8393	0	66.2988	16.9706	0.735294	0	1.20968	0	0.393701	0	0	0.175901	93.9394	44.1176	79.1667	90.1961	1	0	1	1	0	0	0	0	0	0	0	0	0	0	0	0	68.6695	38.5229	0.993	146.266
Chr2	31995255	31997692	Phenotype exon	7	23.5673	103.053	41.9302	62.4701	59.7398	14.4782	21.1591	87.1908	34.3912	103.053	55.2928	0.161377	0.170648	1.22478	4.77286	0.098595	0.0709975	2.4137	0.455789	21.415	29.1339	51.461	40	0	0	1	1	7	1	61.2387	0	0	71.5751	94.0525	96.1854	53.0353	61.2387	61.2387	96.1854	80.6399	180	1	78.4061
Chr3	10387848	10387993	Phenotype exon	1	3.7834	3.7834	3.7834	0	0	0	0	0	0	0	0	NA	1.81818	0	0	0	0	0	0	0	0	0.70922	0	0	0	0	0	1	1	0	0	0	0	0	0	0	0	100	100	0	0	0	16.0959
Chr2	21862027	21862224	Phenotype exon	1	2.92	2.92	0	2.92	0	0	0	0	0	0	0	0	0	1.88679	0	0.520833	0	0.326797	0.246305	26.3158	NA	0	0	0	0	0	0	0	1	0	100	0	0	0	0	0	0	0	0	0	0	0	99.5657
Chr9	20747879	20748481	Phenotype exon	6	4.87149	17.2941	13.1559	4.56443	4.59879	0	0	17.2582	10.0851	4.87149	10.0944	0.134228	0	1.75439	1.04822	0	0	4.29448	0	0.0747384	0.236128	1.28342	1.14943	0	0	0	0	5	0	100	0	0	0	86.4013	0	100	100	46.7662	0	0	0	0	2.90713
Chr2	21609542	21609877	Phenotype exon	1	2.52212	2.52212	0	0	0	0	0	0	0	0	2.52212	0	0	0	0	0	0.222222	0.507614	1.20482	0	0	0	0	0	0	0	0	4	2	76.7857	100	0	76.7857	0	17.2619	76.7857	0	0	23.2143	0	23.2218	0	6.31548
Chr6	24190469	24190728	Phenotype exon	1	20.0864	20.0864	20.0864	0	0	0	0	0	0	0	0	0	3.44828	0	0	0	0	0.977995	1.08844	53.6585	46.4286	75	43.1034	1	0	1	0	4	0	0	0	100	100	100	100	0	0	0	0	100	60	0.999	139.338
Chr3	6741482	6742394	Phenotype exon	2	7.54375	12.2103	12.2103	0	0	0	0	0	2.87725	0	0	0	0	0.699301	0.886918	0.0540833	0	1.10063	0.293686	0	0	1.4	0.280899	0	0	0	0	3	2	87.0756	100	0	0	0	0	0	87.0756	87.0756	100	86.966	51.3979	0.018	113.586
Chr4	22373646	22373756	Phenotype exon	3	15.2722	129.481	0	15.2722	0	0	0	11.0031	109.805	0	10.6035	0	1.40845	1.35135	0	0	0.632911	0	0.636943	NA	NA	NA	NA	0	0	1	1	3	1	0	0	0	100	100	100	0	0	0	100	100	28	0.99	55.1081
Chr4	20424784	20425092	Phenotype exon	4	57.4293	90.9139	60.9766	26.0529	90.9139	0	4.405	53.8819	0	0	72.3716	0.421941	0	0	0.37037	0.191571	0	0.589391	0.617284	0	0	0	2.24719	0	0	0	0	2	1	100	100	100	0	0	0	0	0	0	0	0	27.699	0	44.3495
Chr2	30870347	30870459	Phenotype exon	5	17.3191	57.0789	17.3474	17.2908	0	0	0	12.9917	6.55539	21.6115	57.0789	0	0	0	0	0	0	0	0	0	0	0	0	0	0	0	0	5	0	100	0	0	0	100	100	100	100	0	0	100	25.0969	0.998	73.9292
Chr2	29355951	29356122	Phenotype exon	7	42.8893	57.0924	13.5719	26.7448	45.8213	47.4227	57.0924	33.1993	24.0926	42.8893	51.9166	0	0	0	0	0.2457	0	0.268817	0.726392	63.1579	57.5	62.766	70.9677	1	1	1	1	3	0	0	0	0	100	100	100	0	0	0	0	0	49.2218	0	129.471
Chr3	22538521	22538994	Phenotype exon	4	6.0859	14.3426	2.21159	6.0859	14.3426	0	0	12.7911	0	0	5.92019	0.955414	0	1.45985	0.628931	0.938086	0	0.291121	0.456621	1.45631	0	0	3.22581	0	0	0	0	8	1	100	0	83.3333	100	83.3333	100	100	100	83.3333	100	27.4262	38	0.9605	70.6287
Chr3	432310	432862	Phenotype exon	1	1.77735	1.77735	0	1.77735	0	0	0	0	0	0	0	0	0.75188	1.31579	1.10701	0	0	0.695652	0.581395	0.195312	0	1.0582	0	0	0	0	0	2	1	88.6076	100	0	0	0	100	0	0	0	0	0	121.699	0	59.4123
Chr2	21855204	21855329	Phenotype exon	1	13.3069	13.3069	0	13.3069	0	0	0	0	0	0	0	44.8276	3.22581	20	NA	0	0	0	1.19048	NA	NA	NA	NA	0	1	NA	0	0	0	0	0	0	0	0	0	0	0	0	0	0	0	0	55.9444
Chr1	1625418	1625666	Phenotype exon	2	10.2072	11.4309	0	0	0	0	0	0	0	8.9836	11.4309	0	1.26582	0	0	0	0.350877	0.813008	0.250627	0	0	2.7027	0	0	0	0	0	2	2	100	100	0	0	0	100	0	0	0	100	0	26.3979	0	109.173
Chr4	27569001	27569124	Phenotype exon	1	3.79675	3.79675	0	0	0	0	0	0	0	0	3.79675	0	0	0	0	0	0.549451	0.966184	1.0101	0	0	2.04082	1.33333	0	0	0	0	7	2	100	100	100	100	0	100	100	100	100	100	100	35.0458	1	120.016
Chr1	27920185	27920654	Phenotype exon	2	2.42194	2.48879	0	0	0	0	0	0	2.35509	0	2.48879	0	0.324675	1.05263	0.727273	0	0	0.560748	0.625	0	0	0.793651	0.8	0	0	0	0	6	1	96.8085	0	0	0	100	100	96.8085	96.8085	96.8085	96.8085	74.8936	21.3979	0	86.1085
Chr3	22540440	22542546	Phenotype exon	6	9.01314	57.6614	14.1739	17.4233	57.6614	0	7.13354	34.592	1.91099	7.60904	20.2295	0	0	0.35868	0.610687	0.0528681	0.191571	0.484469	0.376857	35.6473	40.2381	51.1785	49.8807	0	0	1	1	8	1	36.0702	0	100	100	100	100	36.0702	36.0702	45.5624	100	84.8125	50.0458	0.652	117.139
Chr4	25476085	25476475	Phenotype exon	7	14.3209	25.9138	3.17823	22.7556	17.845	3.98547	6.3085	20.4165	7.8326	25.9138	22.9924	0	0	0	0.487805	0	0	0.34904	0.471698	37.931	3.7037	0	34.6667	0	0	0	0	3	0	0	0	0	100	100	100	0	0	0	0	100	20.1549	0.016	99.11
Chr1	1625177	1625282	Phenotype exon	1	6.66221	6.66221	0	0	0	0	0	0	0	0	6.66221	1.42857	0	0	0	0	0	0.684932	0	0	0	0	3.52941	0	0	0	0	2	2	78.3019	100	0	0	0	100	0	0	0	100	0	19.699	0	116.651
Chr6	23543983	23544153	Phenotype exon	5	9.47891	38.7223	0	10.7323	8.22549	0	4.77677	18.7415	5.45063	38.2693	38.7223	0	0	0.847458	0	0	0	0	0.152672	NA	NA	NA	NA	0	1	1	1	3	2	0	100	0	100	100	100	0	0	0	100	100	53.3979	1	109.591
Chr11	28984485	28984884	Phenotype exon	5	23.7485	56.902	0	19.272	26.1656	0	0	56.902	9.40344	23.7485	39.7134	0	0	0	0	0	0	0	0.229095	85.124	38.4615	91.3295	79.8913	1	0	1	1	5	1	0	0	21.25	100	100	100	0	0	100	100	72.5	26.301	0.8945	132.23
Chr6	24315064	24316346	Phenotype exon	2	4.1441	5.0922	0	0	0	0	0	5.0922	0	0	3.19601	0.309837	0	0	1.09756	0.120773	0	4.12234	0	0.0753864	0	1.48957	0.874636	0	0	0	0	2	1	100	100	0	0	0	0	100	0	0	0	76.9291	110.699	1	0.187062
Chr1	27909225	27910173	Phenotype exon	5	15.6567	27.6116	8.30641	18.8238	0	0	0	15.6974	16.3348	19.2237	23.7876	0	0.705882	0.520156	0.749064	0	0	0.140449	0.309811	86.0656	24.1758	77.305	60.6335	1	0	1	1	3	0	0	0	0	100	100	100	0	0	0	0	75.4478	46.699	0.085	92.6712
Chr3	26396923	26397028	Phenotype exon	5	17.5295	92.1126	7.07268	17.5397	17.5192	0	0	92.1126	0	16.2834	54.186	0	0	0	0	0	0	0	0	0	0	0.621118	0	0	0	0	0	7	0	100	0	100	100	100	100	100	72.6415	0	0	0	25.5229	0	38.434
Chr2	30862627	30863820	Phenotype exon	7	17.0578	77.2106	34.3871	14.9222	25.9138	5.88877	5.10246	58.7096	17.0578	25.4748	77.2106	0	0	0	1.46341	0.0428816	0.175131	0.766284	0.392973	55.5556	56.0606	50.495	75.502	1	1	1	1	4	1	0	0	14.4891	100	100	100	0	0	0	47.9899	23.7018	44.1549	0.987	121.194
Chr2	29344879	29345015	Phenotype exon	5	10.5323	24.7619	0	0	0	10.5323	24.7619	0	4.56524	15.8515	8.30817	0	0	0.793651	0	0	0	0	0.537634	NA	NA	NA	NA	1	0	1	1	2	0	0	0	0	0	100	100	0	0	0	0	0	41	0	88.9124
Chr2	19363311	19363743	Phenotype exon	5	229.893	769.557	133.182	17.739	326.604	692.893	420.337	0	0	60.8389	15.6932	0	0	0.767263	1.37931	0	0	0.863309	0.0677048	96.3636	41.3043	92.562	84.9624	1	0	1	1	0	0	0	0	0	0	0	0	0	0	0	0	98.8453	34	0.001	72.2102
Chr2	10274570	10275286	Phenotype exon	3	7.86282	110.46	110.46	41.2648	0	0	0	0	3.96108	0	11.089	1.52672	0	0.583658	0.401606	0	0	0.221484	0.330579	15.625	3.79747	0.980392	21.2121	0	0	0	0	0	0	0	0	0	0	0	0	0	0	0	0	0	9.1549	0	83.0516
Chr1	18945310	18945387	Phenotype exon	1	6.03585	6.03585	0	0	0	0	0	0	0	0	6.03585	0	0	0	0	0	0	0	0	0	0	0	0	0	0	0	0	4	0	100	0	0	0	100	0	100	100	0	0	100	22.1549	0.93	0
Chr3	30245750	30246980	Phenotype exon	7	10.3858	56.6255	5.43321	8.3012	56.6255	7.86905	10.3858	39.4918	8.80014	17.2934	12.2816	0	0.142653	0.757576	1.0142	0	0	0.91623	0.151172	0.117509	0	1.14943	0.342466	0	0	0	0	7	1	79.6913	0	0	20.3087	100	100	79.6913	95.9383	79.6913	100	67.6686	173.699	1	19.5256
Chr4	25484644	25484776	Phenotype exon	2	6.35202	16.0971	0	6.11064	0	0	0	0	0	16.0971	6.35202	0	0	0.694444	0	0	0	0.793651	0.823045	96.875	87.5	100	99.1228	1	1	1	1	2	0	0	0	0	0	100	100	0	0	0	0	100	32.699	0.977	54.4962
Chr1	22959017	22959205	Phenotype exon	2	61.7388	307.593	0	16.2608	0	0	0	0	207.405	0	5.27617	0	NA	0	0	0	0	0	0	1.21951	0	0.469484	0	0	0	0	0	4	1	96.8254	0	0	96.8254	0	0	96.8254	0	96.8254	96.8254	0	0	0	2.81481
Chr9	19627506	19627602	Phenotype exon	2	20.8704	27.3789	0	8.94063	0	0	0	27.3789	0	0	20.8704	0	0	2.89855	0	0	0	0	0	NA	NA	NA	NA	1	1	1	1	0	0	0	0	0	0	0	0	0	0	0	0	0	25	0	64.5567
Chr2	30865809	30865973	Phenotype exon	5	20.0857	55.5215	13.0866	35.8858	0	0	0	20.0857	7.29448	25.0112	55.5215	0	0	0.490196	0.571429	0	0	0	0.341297	NA	NA	NA	NA	1	1	1	1	2	0	0	0	0	0	100	100	0	0	0	0	100	23.5229	0.98	102.903
Chr3	6738630	6738792	Phenotype exon	2	10.416	17.7233	17.7233	0	0	0	0	0	3.10871	0	0	0	0.694444	0	0	0.2849	0	0	0	0.49505	0	0	0	0	0	0	0	7	2	100	100	100	100	0	100	100	100	100	100	98.773	55.2218	1	86.8712
Chr3	33372684	33372803	Phenotype exon	1	29.9221	49.933	0	9.91133	0	0	0	0	0	0	49.933	0	0	0	0	0	0	0	0	90.1961	100	88.8889	86.9565	1	1	1	1	0	0	0	0	0	0	0	0	0	0	0	0	100	22.5229	0.9735	85.625
Chr3	33380222	33380326	Phenotype exon	1	7.17404	7.17404	0	0	0	0	0	0	0	0	7.17404	NA	NA	NA	NA	0	0	0	0	0	0	NA	NA	0	0	0	NA	0	1	0	100	0	0	0	0	0	0	0	0	0	0	0	30.3429
Chr2	19354298	19359671	Phenotype exon	7	42.801	1315.16	317.274	61.694	1027.09	463.363	765.484	42.801	30.8913	117.673	45.3754	0.14733	0	0.432037	0.592154	0.32396	0.065445	0.828206	0.367564	12.515	8.94309	24.7273	38.4211	0	0	0	1	5	2	37.2162	39.1143	59.0622	0	0	39.1143	0	0	39.1143	50.2791	64.6446	55.5229	0.004	107.359
Chr1	27908686	27908777	Phenotype exon	4	15.725	25.0034	0	14.2916	0	0	0	25.0034	18.1109	9.35983	14.0698	1.1236	0	0.3367	0	0	0	1.81818	0.986842	NA	NA	NA	NA	NA	NA	NA	NA	3	0	0	0	0	100	100	100	0	0	0	0	100	30.3979	1	67.0109
Chr6	23541631	23542003	Phenotype exon	4	20.5516	32.0542	0	0	0	0	0	11.4912	5.06344	27.4446	32.0542	0.308642	0.3367	0	1.51515	0.124069	0.137363	0.234192	0.263158	0.179211	0	0.429185	0	0	0	0	0	7	2	100	100	0	100	100	100	100	100	100	100	100	56.301	1	39.0804
Chr4	25487672	25487942	Phenotype exon	2	7.77085	8.23446	0	0	0	0	0	0	0	7.30724	8.23446	0	0	0	1.77778	0.562852	0	0.931099	0.484653	87.3874	98.0769	88.9655	93.9394	1	1	1	1	3	0	0	0	0	0	100	100	0	52.7675	0	0	78.2288	46	1	151.491
Chr2	21847190	21847582	Phenotype exon	2	6.08772	6.74022	0	6.74022	0	0	0	0	3.75956	0	0	0	0	4.70588	2.87081	0.117647	0	3.06122	0.518135	0.268817	0	5.30973	0.735294	0	0	0	0	3	2	53.4351	100	0	0	0	53.4351	0	0	53.4351	53.4351	0	0	0	112.359
Chr2	29348662	29348946	Phenotype exon	7	12.4445	33.3003	5.16054	9.03376	12.4445	18.9924	33.3003	7.60808	7.9488	19.3964	18.9673	0	0	0.465116	0.485437	0	0	1.35135	0.417246	89.899	94.2308	91.3386	96.3303	1	1	1	1	2	0	0	0	0	0	100	100	0	0	0	0	0	80.5229	0	140.523
Chr3	2372739	2373427	Phenotype exon	7	56.6446	199.501	33.2074	66.6387	111.517	51.5401	102.294	102.682	24.8274	199.501	29.9324	0	0.253165	0.440529	1.13636	0.218182	0	0.519931	0.200803	77.7344	84.3882	74.4	83.9216	1	1	1	1	3	1	0	0	0	100	66.9086	100	0	0	0	100	0	100	0	114.655
Chr2	21860196	21860479	Phenotype exon	1	8.75384	8.75384	0	8.75384	0	0	0	0	0	0	0	44	1.81818	43.6	22.9592	6.14334	0.164474	1.10701	1.1236	87	43.8095	93.6937	84.375	0	0	0	0	0	0	0	0	0	0	0	0	0	0	0	0	0	24.2218	0	115.275
Chr12	23469911	23470650	Phenotype exon	7	22.7284	60.6061	12.382	44.7059	24.1264	20.2772	21.3303	28.5249	34.0298	60.6061	16.2129	0.232558	0	1.60819	1.12613	0	0	2.99401	0.298656	92.3445	97.4522	95.6731	97.9339	1	1	1	1	5	1	0	0	39.0541	100	100	100	0	39.0541	0	66.0811	0	91.5229	0	91.1432
Chr2	30868908	30869260	Phenotype exon	6	18.2341	65.8578	18.2341	27.8374	11.1767	0	7.28281	23.9365	8.77794	26.1318	65.8578	0.625	3.7037	4.27807	0	0	0	0.158983	0.224215	91.3978	96.4912	92.3729	95.1724	1	1	1	1	2	0	0	0	0	0	100	100	0	0	0	0	100	93.2218	1	120.045
Chr1	1625747	1626050	Phenotype exon	2	4.18432	5.11644	0	0	0	0	0	5.11644	0	0	3.25221	0	0	0	0	0	0	0	0.811908	0	0	1.21212	1.51515	0	0	0	0	2	2	100	100	0	0	0	100	0	0	0	100	0	21.5229	0	85.6908
Chr12	1046505	1046845	Phenotype exon	5	7.94422	13.9444	0	3.74916	7.94422	0	0	13.8908	3.60415	11.5013	13.9444	0	0.564972	0	0.892857	0.505051	0	0.296736	0.769231	83.6735	93.2961	89.1473	89.5833	1	1	1	1	0	0	0	0	0	0	0	0	0	0	0	0	0	36.699	0	43.2991
Chr2	31160721	31161842	Phenotype exon	6	11.7296	59.7582	3.7615	12.4519	3.80845	0	0	14.9359	11.9054	14.4933	59.7582	0	0	0	2.35479	0	0.0583431	2.4237	0.726392	0.0404694	0	1.75676	0.294118	0	0	0	0	7	1	100	0	0	100	100	100	100	100	100	100	100	180	1	29.4795
Chr2	10276999	10277834	Phenotype exon	3	6.27695	112.736	112.736	21.8416	0	0	0	0	4.80544	0	6.49797	0	0	0.217865	0.253165	0.0564334	0.0750188	0.359066	0.322165	2.25734	4.51128	1.67785	0	0	0	0	0	1	1	0	0	0	0	0	99.8804	0	0	0	100	0	40.301	0	101.414
Chr7	25240535	25241609	Phenotype exon	7	7.56062	21.2958	3.0216	8.06353	9.13639	3.28015	7.68682	8.45506	6.45973	11.2748	21.2958	0.254453	0.13587	0.672646	1.19826	0.0483559	0.248509	0.851517	0.0815661	75.7627	28.0315	71.9382	73.2026	1	0	1	1	5	0	80.4651	0	0	0	100	93.9535	24.6512	80.4651	0	0	99.814	180	1	85.7619
Chr4	5325221	5325433	Phenotype exon	1	4.42899	5.13126	0	0	0	0	0	0	4.42899	0	0	0	0	0	0	0	0	0	1.22249	0	0	0	0	0	0	0	0	0	0	0	0	0	0	0	0	0	0	0	0	0	7.52288	0	33.7371
Chr2	10275749	10276588	Phenotype exon	3	9.18272	103.245	103.245	30.3113	0	0	0	0	4.59635	0	9.18272	0.369004	1.22951	0.686499	0	0.705467	1.1893	0.0759301	0.434972	29.6748	22.7027	11.5	33.6957	0	0	0	0	0	1	0	0	0	0	0	0	0	0	0	93.9286	0	25	0	86.7607
Chr6	24187044	24187597	Phenotype exon	1	15.228	15.228	15.228	0	0	0	0	0	0	0	0	0	0	1.92308	0	0	0	0	0.581395	0	0.317965	0.813008	0	0	0	0	0	7	0	100	0	100	100	35.7401	100	100	0	100	0	62.8159	81.0458	0.999	30.3177
Chr4	31027745	31027929	Phenotype exon	6	10.1083	13.0965	10.9762	13.0965	5.23672	0	4.95239	4.73147	6.89725	10.9198	12.0374	0.636943	0	1.0929	0	0	0	0.359712	0.412371	NA	NA	NA	NA	1	0	0	1	3	1	0	0	0	100	100	100	0	0	0	100	0	30.699	0	91.7135
Chr1	27916056	27916230	Phenotype exon	5	12.2524	23.3735	3.88998	12.2524	0	0	0	7.52048	18.9539	12.4798	10.223	2.12766	1.92308	0.909091	0	0	0	0	0.590551	77.4194	58.8235	94.3396	79.3103	1	1	1	1	2	0	0	0	0	0	100	100	0	0	0	0	100	43.3979	1	97.52
Chr3	33373906	33373990	Phenotype exon	1	16.7123	25.2622	0	8.16227	0	0	0	0	0	0	25.2622	0	0	0	0	0	0	0	0.961538	NA	NA	NA	NA	1	1	1	0	0	0	0	0	0	0	0	0	0	0	0	0	100	29.301	1	48.8824
Chr6	23544232	23544361	Phenotype exon	5	18.1641	60.1265	0	12.589	8.74928	0	0	23.7393	5.81175	60.1265	33.3179	0	1.5873	0	0	0	0	0	0.475059	NA	NA	NA	NA	1	NA	0	1	3	2	0	100	0	100	100	100	0	0	0	100	100	43.0969	1	103.046
Chr5	15613421	15613649	Phenotype exon	6	6.76377	9.73556	6.83414	4.6111	0	0	7.84994	5.7488	5.30716	9.73556	7.40579	31.8584	10.8844	25	38.835	0	0.674157	2.04778	0.909091	95.1613	86.8421	91.9355	95.2381	0	1	0	0	0	0	0	0	0	0	0	0	0	0	0	0	47.5983	15.3979	0.914	20.0786
Chr1	27918571	27918677	Phenotype exon	3	6.14021	9.50942	0	6.55646	0	0	0	0	5.46963	9.50942	5.60472	0	0	1.84049	4.08163	0.862069	0	4.08163	0.340716	NA	NA	NA	NA	NA	NA	NA	NA	2	0	0	0	0	0	100	100	0	0	0	0	0	18.699	0	31.8037
Chr6	23856636	23857493	Phenotype exon	7	37.2816	176.761	34.0034	40.5597	46.0524	42.1195	20.0284	41.4017	164.332	25.8224	14.4694	0	0	1.27226	0.343643	0	0	0.462535	0.278862	0	0.392157	5.44554	0.510204	0	0	0	0	7	1	34.2657	0	0	100	100	100	34.2657	34.2657	100	57.5758	38.1119	60.3979	1	22.9802
Chr3	2371176	2372244	Phenotype exon	7	37.5305	142.085	22.9233	60.9435	55.796	39.237	63.6371	39.5994	12.0825	142.085	34.5666	0	0	0.819672	0.414938	0.0575705	0.140056	0.384615	0.36523	91.2698	97.9167	97.2067	92.6087	1	1	1	1	3	1	0	0	0	100	100	100	0	0	0	100	61.8335	141	1	126.844
Chr3	33376445	33376500	Phenotype exon	1	10.9292	10.9292	0	0	0	0	0	0	0	0	10.9292	0	0	0.877193	0	0	0	0	0.606061	NA	NA	NA	NA	0	0	0	0	0	0	0	0	0	0	0	0	0	0	0	0	100	15.1549	0.998	15.9107
Chr4	31028232	31028453	Phenotype exon	6	10.1855	18.9967	13.0105	18.9967	7.55894	0	9.05947	12.2871	5.95992	17.1079	10.1855	0	1.14943	0.806452	0	0	2.61438	0	0	NA	NA	NA	NA	1	0	1	1	3	1	0	0	0	100	100	100	0	0	0	100	0	29.5229	0	110.703
Chr1	4333560	4333722	Phenotype exon	6	30.3776	230.555	30.3776	230.555	21.0778	0	13.7868	22.7274	135.549	8.67734	93.2874	0.526316	0	0	0.980392	0.179856	0.481928	1.34048	0	94.1176	94.8276	94.7368	86.9565	1	1	1	1	3	0	0	0	0	100	100	100	0	0	0	0	100	54.699	1	119.245
Chr9	15283566	15283785	Phenotype exon	2	20.5276	149.008	3.93258	149.008	0	0	0	0	0	0	20.5276	0	0	0	3.87597	0.218341	0	1.65289	0	0.845666	0	1.3624	0	0	0	0	0	4	2	100	100	0	0	0	100	100	100	0	100	100	75.699	1	129.732
Chr9	19628137	19628274	Phenotype exon	4	18.3581	42.5832	0	14.8378	18.3581	0	0	42.5832	0	17.0605	31.3864	0	0	1.26582	0	0	0	0	0	0	0	0	0	0	0	0	0	6	1	100	0	100	100	0	100	0	100	100	100	0	5.1549	0	97.3478
Chr9	15947608	15947909	Phenotype exon	7	18.9181	23.4809	19.9534	21.4857	20.723	17.9533	18.9181	23.4809	14.5669	21.3416	12.8108	0.436681	0	0	0.689655	0	0	0	1.49254	0	0.341297	0.980392	6.06061	0	0	0	0	6	1	100	0	0	0	100	63.5762	100	100	63.5762	63.5762	0	12	0	4.39073
Chr2	21856215	21856407	Phenotype exon	1	11.683	11.683	0	11.683	0	0	0	0	0	0	0	15.3846	5	17.1875	30.6358	1.25786	0	0.273973	1.57895	94.2857	80	63.0435	96.875	1	1	0	0	0	0	0	0	0	0	0	0	0	0	0	0	0	0	0	89.4611
Chr3	373021	373155	Phenotype exon	1	5.23107	5.23107	0	0	0	0	0	0	0	0	5.23107	0	0	0.549451	3.25203	0	0	2.99401	0	NA	NA	NA	NA	0	0	0	0	3	1	0	0	0	100	100	100	0	0	0	100	100	32.699	0.997	172.696
Chr6	23542637	23542839	Phenotype exon	4	12.7576	30.5855	0	9.55222	0	0	0	15.9631	5.13939	30.5855	29.6666	0	0	2.58621	0	0	0	0	0.305344	94.4444	100	43.1034	83.6364	1	1	0	1	4	2	0	100	0	100	100	100	0	0	80.2956	100	79.3103	50	1	147.704
Chr3	19246730	19248435	Phenotype exon	3	4.96664	6.85053	0	1.62239	0	0	0	5.17858	0	6.85053	2.76565	0.206612	0	0.442968	1.02828	0.29778	0.107488	1.03436	0.538048	37.8338	32.0408	42.7495	34.2495	1	0	1	0	5	2	86.1665	100	60.7268	74.4431	0	97.8898	0	0	86.1665	100	100	180	0.995	130.734
Chr10	13658828	13659425	Phenotype exon	2	5.1595	8.26649	0	1.62862	0	0	0	0	0	5.1595	8.26649	0	0	0	1.06007	0	0	1.11421	0.454545	0	0.198413	3.18878	3.2967	0	0	0	0	5	1	37.7926	100	71.2375	37.7926	0	0	71.2375	100	0	0	0	178.301	0	0.989967
Chr2	21770496	21770707	Phenotype exon	1	2.8355	2.8355	0	0	0	0	0	0	2.8355	0	0	0	0	0.518135	0	0	0	0	0	0	0	0	0	0	0	0	0	0	0	0	0	0	0	0	0	0	0	0	0	0	20	0	76.5613
Chr12	5589750	5590379	Phenotype exon	4	19.2618	448.922	0	41.1044	157.744	11.3255	19.2618	448.922	0	0	9.45492	0	0	0.403226	0.967742	0.140845	0	0.666032	0.265722	0	0	2.24719	2.94118	0	0	0	0	2	1	100	100	0	0	0	71.4286	0	0	0	0	0	0	0	63.0429
Chr2	29353925	29354039	Phenotype exon	7	21.9209	37.4258	8.28306	11.7773	21.9209	29.7957	32.0191	21.7721	9.11843	37.4258	29.0398	0	0	3.0303	0	0	0	0	0	70	NA	83.3333	86.8421	1	1	1	1	2	0	0	0	0	0	100	100	0	0	0	0	0	28.0969	0	120.661
Chr4	22376114	22376889	Phenotype exon	6	16.6161	151.02	10.7991	28.977	17.7813	12.9528	0	14.2255	142.497	0	9.7581	0	0.166945	0.15625	1.05042	0	0.0821018	1.14504	0.515464	0	0	0.653595	0	0	0	0	0	7	1	88.9175	0	88.9175	100	0	36.8557	11.5979	100	88.9175	100	74.4845	24.0458	0.151	83.5902
Chr6	22024401	22024537	Phenotype exon	2	7.72744	10.2028	0	10.2028	0	0	0	0	5.25205	0	0	3.1746	0	0	2.43902	0	0	0	0	NA	NA	NA	NA	0	0	0	0	0	1	0	100	0	0	0	0	0	0	0	0	0	23.699	0	74.9635
Chr9	20745741	20746322	Phenotype exon	6	6.60737	15.3293	12.2265	4.21332	15.3293	0	0	12.0175	5.78116	12.3542	5.36873	1.36054	0.958466	0.212766	1.18694	0.115741	0.111111	0.920598	0.848057	83.0357	90.1408	83.4395	85.2459	1	1	1	1	0	0	0	0	0	0	0	0	0	0	0	0	0	40.301	0	67.3935
Chr1	27922662	27923097	Phenotype exon	6	24.9566	69.3436	5.25517	24.9566	30.4073	0	0	69.3436	52.9033	20.2471	15.235	0	0	0	0	0	0	0	0.573066	0.255754	0	0	0	0	0	0	0	7	1	31.6514	0	0	100	100	100	100	100	77.5229	77.5229	25	34.3979	1	70.6216
Chr4	23142179	23142430	Phenotype exon	5	13.052	20.708	10.2414	13.14	20.708	0	0	14.3117	9.58857	0	12.964	1.13636	0	1.02564	3.16456	0	0	2.87356	0.389864	0	0	6.32911	0	0	0	0	0	6	0	12.3016	0	0	100	100	100	12.3016	91.6667	0	0	46.0317	26.5229	0.968	29.8968
Chr2	4870087	4871097	Phenotype exon	7	10.9006	256.598	10.546	256.598	125.211	4.72877	7.56683	19.5526	21.7452	13.4842	64.4605	0.0880282	0	0.389105	1.62413	0	0.0634921	1.17021	0	0.778816	0.373413	2.08333	0.296736	0	0	0	0	5	2	90.3066	80.2176	90.3066	88.8229	0	79.1296	0	90.3066	0	0	64.6884	180	1	17.91
Chr9	20870766	20871096	Phenotype exon	3	5.99045	8.84241	0	5.57617	0	0	0	6.14956	7.33687	0	0	0	0	0	0.389105	0	0	0.653595	0	0	0	0.434783	0	0	0	0	0	6	2	100	100	0	70.6949	0	100	100	100	100	100	0	0	0	46.3837
Chr3	369564	370261	Phenotype exon	2	2.05347	2.29328	1.81367	0	0	0	0	0	0	0	2.29328	0	0	0.569801	0.453172	0	0	0.666667	0.593472	0	0	1.53374	1.20482	0	0	0	0	6	1	94.8424	0	100	100	0	94.8424	0	94.8424	100	100	0	0	0	139.808
Chr6	23857644	23858241	Phenotype exon	7	12.8658	94.5123	14.4767	23.1264	14.8548	9.75206	0	31.8079	71.5598	7.63938	9.74062	0	0	0	1.4218	0	0	3.94973	0.675676	0.235294	0.182482	2.76565	0.75188	0	0	0	0	7	1	100	0	0	26.087	92.9766	59.5318	92.9766	92.9766	92.9766	59.5318	0	0	0	6.12709
Chr2	29349262	29349389	Phenotype exon	6	20.5846	48.3095	0	8.77565	15.6685	29.9784	48.3095	13.3814	10.2831	31.0732	26.9027	0	0	0	0	0	0	0	0.198807	NA	NA	NA	NA	1	0	1	1	2	0	0	0	0	0	100	100	0	0	0	0	0	22.2218	0	72.4688
Chr9	19623638	19623900	Phenotype exon	2	7.55737	10.8185	0	0	0	0	0	0	0	10.8185	4.29624	0	0	0.934579	0	0.34965	0	0.206612	0.520291	89.1304	89.4737	90.411	94.7368	1	1	1	1	0	0	0	0	0	0	0	0	0	0	0	0	0	39	0	105.582
Chr5	26345498	26346902	Phenotype exon	3	3.95552	8.11625	0	0	0	3.99334	0	0	6.01697	0	2.42179	0.296956	0	0.15625	2.11817	0.18018	0.0429	2.80702	0.303951	0	0	1.89781	0.187617	0	0	0	0	7	1	78.4342	0	100	100	0	78.4342	78.4342	78.4342	78.4342	100	86.4769	71.2218	0.012	119.06
Chr4	23470037	23471634	Phenotype exon	6	3.93598	10.4697	2.78978	5.79728	4.81778	0	4.37354	5.44946	2.65834	7.64433	10.4697	0.477327	0.254777	0.353357	0.606061	1.03426	0.146466	0.532623	0.379907	0.675676	0.78125	0.591716	1.28205	0	0	0	0	5	1	100	0	100	100	60.2628	97.8098	0	0	0	100	0	135.301	0	206.355
Chr2	29355436	29355893	Phenotype exon	7	32.3411	62.8036	7.82588	19.9091	32.3411	48.4041	62.8036	26.5079	18.085	60.348	41.1796	1.6129	2.06897	0.534759	2.5974	0.202224	0	1.46341	0.415512	90	96.875	98.2456	97.0588	1	1	1	1	3	0	0	0	0	100	100	100	0	0	0	0	0	148.398	0	100.76
Chr1	38382443	38383451	Phenotype exon	6	7.7991	18.8407	2.493	6.88718	6.1053	0	0	17.9008	14.3042	5.20641	13.028	0	0	1.26582	2.1322	0.116754	0	3.6385	0.767263	0.0498008	0	1.63785	0.552486	0	0	0	0	6	1	100	0	100	100	0	100	100	100	0	100	0	141.523	0	12.3617
Chr1	27922271	27922592	Phenotype exon	6	23.5261	102.688	3.00096	29.888	10.653	0	0	24.7012	81.0335	12.7268	22.3509	0	0	0	0	0	0	0	0	0	0	0.42061	0	0	0	0	0	6	1	100	0	0	0	100	59.9379	100	100	100	100	0	7.1549	0	11.8665
Chr3	2373627	2374619	Phenotype exon	7	69.1451	171.603	37.4081	77.4914	109.025	67.2887	146.398	125.443	26.7251	171.603	43.8387	0	0	0.347826	0.154083	0	0.120992	0.133958	0.394589	0	0	0	0.896861	0	0	0	0	4	1	100	0	100	100	0	17.422	0	0	0	100	0	72.301	0	112.741
Chr10	17454415	17454833	Phenotype exon	3	54.7689	62.5679	23.4562	52.0207	0	0	0	62.5679	0	0	57.5171	0.215517	0	0.392157	0	0	0	0.347222	0.590842	0	0	0	0	0	0	0	0	2	1	91.8854	100	0	0	0	91.8854	0	0	0	0	0	13	0	150.73
Chr2	21855779	21855881	Phenotype exon	1	10.6651	10.6651	0	10.6651	0	0	0	0	0	0	0	16.6667	0	14.5455	27.6596	0	0	0	1.08696	96.5116	56.5217	94.2623	86.4407	1	1	0	0	0	0	0	0	0	0	0	0	0	0	0	0	0	0	0	156.816
Chr2	10276707	10276945	Phenotype exon	3	13.986	206.327	206.327	29.8797	0	0	0	0	4.29576	0	13.986	0	0	0	0	0	0.977199	0	0.455235	NA	NA	NA	NA	0	0	0	0	0	1	0	0	0	0	0	0	0	0	0	100	0	39.0969	0	84.841
Chr1	4329260	4330826	Phenotype exon	7	60.435	446.94	60.435	419.328	82.1815	5.98433	24.2493	101.002	202.26	18.337	182.434	0	0.0874891	0.868621	0.909091	0.0343407	0.0824402	1.41532	0.252207	9.27948	7.25514	1.48699	5.45455	0	0	0	0	7	1	38.2897	0	59.9872	100	65.5392	78.3025	0	38.2897	85.5137	100	89.5341	84.1549	0.893	153.774
Chr5	23737532	23738634	Phenotype exon	3	15.058	48.2129	48.2129	21.912	18.8591	0	3.06659	0	0	0	11.257	0.0899281	0	0.166113	0.57554	0.0632911	0	0.99278	0.327869	2.81042	3.01255	1.89944	10.2167	0	0	0	0	3	1	60.5621	100	100	0	0	60.5621	0	0	0	0	56.6636	101.046	0.999	23.3672
Chr2	30864745	30864948	Phenotype exon	7	21.5234	91.5598	21.8331	41.8316	21.2138	8.63518	8.63493	32.343	10.3014	28.96	91.5598	0	0	0	0	0.444444	0	0	0.334448	NA	NA	NA	NA	1	1	1	1	3	0	0	0	0	100	100	100	0	0	0	0	87.7451	42	1	123.436
Chr1	27917890	27918110	Phenotype exon	4	9.69499	16.9461	0	16.9461	0	0	0	5.34481	11.498	3.79337	11.8723	2.80374	4.47761	1.0274	0.689655	0	0	0.666667	0.533333	NA	NA	NA	NA	1	1	1	1	2	0	0	0	0	0	100	50.2262	0	0	0	0	88.2353	34.1549	0.635	134.416
Chr3	22538350	22538450	Phenotype exon	3	10.0486	17.5301	0	8.83301	17.5301	0	0	10.0486	0	0	0	0	0	0	19.6078	0	0	16.4706	0	NA	NA	NA	NA	NA	NA	NA	NA	5	1	50.495	0	0	50.495	0	100	100	100	0	50.495	0	0	0	58.8317
Chr2	4873812	4874087	Phenotype exon	4	15.7934	95.7317	0	95.7317	19.0494	0	0	0	10.4351	8.31362	17.9248	0	0	0	0	0	0	0	0.746269	0	0	0	0	0	0	0	0	2	1	100	100	100	0	0	0	0	0	0	0	32.971	15.5229	0.978	15.5978
Chr6	24187768	24189132	Phenotype exon	1	26.414	26.414	26.414	0	0	0	0	0	0	0	0	0.145879	0	0.318134	1.27021	0	0	2.1322	0.121261	26.087	28.3554	20.4489	21.7391	0	0	0	0	7	0	31.6484	0	100	100	100	100	16.9963	0	90.2564	0	100	180	0.031	103.477
Chr4	22373487	22373572	Phenotype exon	3	15.7429	109.429	0	14.9642	0	0	0	15.7429	107.456	0	11.0434	0	0	0	0	0	0	0	0	NA	NA	NA	NA	NA	0	1	1	3	1	0	0	0	100	100	100	0	0	0	100	100	19	0.9935	84.0116
Chr9	15283891	15285903	Phenotype exon	4	4.25546	252.548	3.1385	252.548	0	4.18745	0	0	2.88134	0	23.1973	0	0	0	0.0736377	0	0	0.2035	0.559597	1.16902	2.57038	0.383877	0.501672	0	0	0	0	6	2	84.8982	74.9627	94.5852	15.1018	0	84.8982	84.8982	84.8982	0	15.3502	86.5872	180	1	76.2722
Chr6	22022886	22023049	Phenotype exon	2	8.14627	11.0636	0	11.0636	0	0	0	0	6.1537	0	0	0	0	0	0	0	0	0	0.175439	11.8881	9.87654	0	1.4218	0	0	0	0	0	1	0	100	0	0	0	0	0	0	0	0	0	7.39794	0	74.9329
Chr3	17261421	17263018	Phenotype exon	5	6.3165	136.199	0	136.199	7.17867	0	0	11.6988	1.80646	5.45433	17.6955	0	0	0.947867	1.61054	0.0741015	0.132802	1.40162	0.671704	12.5	6.91489	8.11908	21.7262	0	0	0	0	8	2	48.7484	36.2328	100	100	26.2203	100	36.2328	86.2954	100	100	49.4994	92.3979	0.9975	94.2059
Chr7	7545629	7546211	Phenotype exon	6	7.97886	28.4527	0	7.97886	8.91239	6.0054	0	28.4527	5.11197	4.43957	15.4879	0	0	1.03093	3.86473	0	0	5.01475	0	0	0	6.40394	4.375	0	0	0	0	6	1	100	0	0	0	100	100	100	100	100	100	95.8834	27.699	0.466	10.7839
Chr9	15281186	15281687	Phenotype exon	1	24.3086	36.279	0	36.279	0	0	0	0	0	0	12.3381	0.241546	0.355872	0	1.36054	0.159744	0	10.4167	0	0	0	0.52356	0	0	0	0	0	5	2	100	100	0	0	0	100	100	17.5299	100	100	99.8008	120.699	1	4.81275
Chr2	19366381	19366702	Phenotype exon	5	122.753	290.175	101.165	7.35841	209.556	162.64	290.175	0	0	14.5555	10.8156	0	0	0	0	0	0	0	0	0	1	0.552486	0	0	0	0	0	6	3	31.9876	100	94.0994	100	0	94.0994	31.9876	94.0994	0	100	73.6025	0	0.001	75.6366
Chr3	33373293	33373352	Phenotype exon	1	25.1091	25.1091	0	0	0	0	0	0	0	0	25.1091	0	0	2.63158	0	0	0	0.740741	1.27389	NA	NA	NA	NA	NA	NA	NA	NA	0	0	0	0	0	0	0	0	0	0	0	0	100	17.699	0.999	43
Chr2	19364715	19364826	Phenotype exon	5	244.641	534.099	61.741	0	244.641	364.877	534.099	0	0	36.5362	8.40708	0	0	0	2.5	0	0	1.38889	0.3663	NA	NA	NA	NA	1	1	1	1	0	0	0	0	0	0	0	0	0	0	0	0	100	19.5229	0.962	121.295
Chr6	29072393	29073255	Phenotype exon	7	6.84363	36.0227	7.50039	4.79224	19.5423	2.92902	5.60378	8.51887	5.69451	36.0227	2.9229	0.483092	0.487013	0	0.428266	0.264725	0	0.564334	0.46225	0.760456	1.26422	0.167224	0.341297	0	0	0	0	3	1	69.5249	0	69.5249	0	0	92.6999	0	0	0	100	63.0359	93.2218	1	61.8934
Chr2	10279052	10279155	Phenotype exon	2	13.9976	162.236	162.236	13.9976	0	0	0	0	0	0	5.75418	0	0	0	0	0	0	0	0.526316	0	0	0	0	0	0	0	0	1	2	0	100	0	0	0	100	0	0	0	100	0	0	0	91.6154
Chr4	5323064	5323276	Phenotype exon	1	2.90952	3.82883	0	0	0	0	0	0	2.90952	0	0	0	0	2.45902	3.24675	0	0.235294	3.19829	0.696056	0	0	0.75188	2.9703	0	0	0	0	0	0	0	0	0	0	0	0	0	0	0	0	0	0	0	106.84
Chr4	31029942	31030085	Phenotype exon	7	14.3474	26.6203	14.3474	26.6203	12.4906	11.9003	17.5751	18.0752	10.2471	15.6058	11.951	0	0	0.724638	0	0	0	0.595238	0.737101	NA	NA	NA	NA	1	1	0	1	4	1	0	0	100	100	100	100	0	0	0	100	0	27.3979	0	123.375
Chr1	27920714	27920775	Phenotype exon	2	8.41455	8.48977	0	0	0	0	0	0	8.33932	0	8.48977	NA	0	NA	0	0	0	NA	0	0	0	0	0	0	0	0	NA	6	1	100	0	0	0	100	100	100	100	100	100	0	0	0	33.9677
Chr3	28512484	28515208	Phenotype exon	7	16.91	236.573	92.551	99.6332	31.7618	9.16223	4.27744	236.573	30.7574	22.4312	167.352	0.0761615	0	0.641026	1.62338	0.04662	0.0558971	1.76416	0.469851	0.0893256	0.111951	1.97562	0.860585	0	0	0	0	7	2	100	58.7156	0	81.0642	95.7431	88.0734	100	95.7431	95.7431	95.7431	93.945	180	1	14.4316
Chr4	23469479	23469990	Phenotype exon	6	6.66302	14.8884	2.80175	10.512	5.05867	0	0	6.67071	5.79298	4.84648	14.8884	0	0	0.471698	1.67364	0	0.165017	0.489396	0.224888	0	0	0	0.980392	0	0	0	0	3	1	0	0	0	100	100	100	0	0	0	100	0	81.5229	0	112.361
Chr7	7548316	7548592	Phenotype exon	5	10.7318	44.1765	0	30.7645	19.4564	10.7318	0	44.1765	8.8454	0	10.0278	0	0.934579	0.383142	1.6	0	0	0	0.473373	0	2	0	0	0	0	0	0	3	0	0	0	0	100	100	100	0	0	0	0	0	21.699	0	96.87
Chr7	21814572	21814976	Phenotype exon	3	4.40772	6.091	0	4.06746	0	4.31828	0	6.091	0	0	4.49716	0	0	0.520833	1.52091	0.23175	0	0.244499	0.549451	0	0	0	0	0	0	0	0	8	1	100	0	100	100	100	100	100	100	100	100	50.8642	52.3979	1	107.662
Chr3	33376213	33376280	Phenotype exon	1	18.001	18.001	0	0	0	0	0	0	0	0	18.001	0	0	0	0	0	0	0	0	NA	NA	NA	NA	NA	NA	NA	NA	0	0	0	0	0	0	0	0	0	0	0	0	100	19.5229	0.999	22.9706
Chr2	19364872	19365050	Phenotype exon	4	211.74	497.856	57.5392	0	228.845	480.492	194.635	0	0	51.6948	0	0	0	1.23457	2.32558	0.350877	0	0	0.195695	NA	NA	NA	NA	1	1	1	1	0	0	0	0	0	0	0	0	0	0	0	0	100	10.3979	0.001	96.9721
Chr2	30864053	30864482	Phenotype exon	6	15.8847	99.346	11.5078	35.8858	20.7206	0	11.584	44.1905	7.77537	24.1457	99.346	0	0	0	0	0.353357	0	1.45278	0.714924	84	91.25	81.1966	80.597	1	1	1	1	3	0	0	0	0	100	100	100	0	0	0	0	70.9302	45.699	0.967	100.198
Chr2	31266361	31266644	Phenotype exon	4	6.54977	23.7818	17.8585	3.93641	0	0	0	23.7818	6.48947	0	0	0	0	2.46914	1.63934	0	0	1.44404	0	0	0	1.9802	0	0	0	0	0	4	2	100	100	13.7324	0	0	100	0	0	84.1549	100	0	10.699	0	199.479
Chr2	29348100	29348272	Phenotype exon	6	11.0356	44.8542	4.06373	6.14296	9.75028	14.1813	44.8542	0	7.3287	27.7675	21.4988	1.41844	1.53846	2.35294	0	0.207039	0	0	0.645161	98.5185	82.6923	97.2222	93.0435	1	1	1	1	2	0	0	0	0	0	100	100	0	0	0	0	0	57	0	61.5896
Chr7	3432250	3432506	Phenotype exon	3	8.94766	12.7504	0	4.70049	0	0	0	8.1863	0	12.7504	9.70903	0	0	0	4.0404	0	0	6.5534	0.526316	NA	NA	NA	NA	1	1	0	1	3	0	0	0	0	100	100	100	0	0	0	0	100	50.2218	0.762	103.654
Chr3	6047469	6047773	Phenotype exon	3	16.4832	104.32	0	9.31904	13.0482	0	0	104.32	0	0	19.9183	1.28205	0	0	0.990099	0	0	0.182149	0.17762	0	0	0	0	0	0	0	0	0	1	0	100	0	0	0	0	0	0	0	0	26.8852	28.699	1	48.459
Chr1	17345763	17346426	Phenotype exon	6	12.7525	112.363	1.60691	14.558	8.33847	0	0	10.947	73.6447	15.0996	9.84598	0.192678	0.722892	0.534759	0.952381	0.0798085	0.472255	0.278164	0.236407	0.115875	0.294118	1.17994	3.50877	0	0	0	0	7	1	94.4277	0	100	0	95.9337	65.8133	95.9337	100	100	65.8133	0	4.39794	0	30.0286
Chr2	29344299	29344748	Phenotype exon	6	12.0514	28.4667	3.56142	7.80058	10.067	16.6922	23.1312	0	6.84953	28.4667	20.1283	0	1.83486	0.816327	0	0	0.324675	0	0.948213	90.625	22.5	96.7391	82.0988	1	0	1	1	2	0	0	0	0	0	100	33.1111	0	0	0	0	0	59	0	59.7578
Chr9	20744803	20745262	Phenotype exon	7	15.1073	37.6913	28.5237	17.6434	16.0593	4.79421	4.99455	37.6913	11.4407	14.1552	19.8928	0	0	0.314465	0.581395	0.211416	0	0.127226	0.477897	4.5082	2.24215	1.2987	0.584795	0	0	0	0	0	0	0	0	0	0	0	0	0	0	0	0	0	19.2218	0	120.574
Chr7	25242050	25242161	Phenotype exon	6	9.07039	18.3188	0	8.18152	0	8.35183	12.3762	9.54114	6.67274	18.3188	9.07039	0	2.43902	0	2.38095	0	0.673401	4.78469	0	NA	NA	NA	NA	1	0	0	1	2	0	0	0	0	0	100	100	0	0	0	0	100	29.301	1	125.821
Chr2	19360163	19361668	Phenotype exon	7	48.2275	933.695	221.615	51.9079	933.695	595.466	535.178	21.7143	23.4539	97.8854	34.7665	0	0	0.556793	0.547445	0	0	0.445931	0.28169	90.5263	31.4917	82.153	74.9042	1	0	1	1	1	0	0	0	55.5777	0	0	0	0	0	0	0	49.1368	41.3979	0.87	114.767
Chr9	15944993	15945228	Phenotype exon	7	85.9538	122.247	120.242	122.247	100.781	88.0534	50.5073	96.5709	52.9412	83.3025	69.0937	0.606061	0	1.6	0	0	0.265252	0	0.234742	54.5455	43.2099	66.3717	71.9512	1	0	1	1	6	1	87.7119	0	87.7119	100	100	100	0	0	87.7119	100	77.1186	46.699	0.4785	195.792
Chr3	33377096	33377220	Phenotype exon	1	15.3958	24.7788	0	6.01287	0	0	0	0	0	0	24.7788	0	0	0	0	0	0	0	0.529101	NA	NA	NA	NA	0	0	0	0	0	0	0	0	0	0	0	0	0	0	0	0	100	41.301	1	26.192
Chr11	28982905	28984192	Phenotype exon	5	6.55155	15.8419	0	6.43776	6.342	0	0	15.8419	5.82847	9.73556	10.5718	0	0	0.160514	0.55788	0	0.219619	0.948661	0.285714	2.57511	2.30769	1.97802	3.05677	0	0	0	0	8	1	31.0559	0	7.37578	92.6242	100	100	31.0559	69.4876	92.6242	100	14.8292	25.1549	0.996	99.7787
Chr4	25480149	25480933	Phenotype exon	7	6.09744	20.2815	1.74969	9.76019	6.7449	6.67877	3.53556	6.6833	3.96305	20.2815	12.791	0	0	0.645161	0.883002	0	0.103093	1.11842	0.510204	80.4124	89.4737	83.3333	84.1808	1	1	1	1	2	0	0	0	0	0	100	100	0	0	0	0	100	91.5229	0.857	106.873
Chr2	21609031	21609197	Phenotype exon	1	5.63828	5.63828	0	0	0	0	0	0	0	0	5.63828	0	1.9802	16.6667	0	0	0	1.1236	0	0	0.460829	0.403226	20	0	0	0	0	4	1	100	100	0	100	0	100	100	0	0	0	0	60.5229	0	3.56886
Chr2	21608163	21608950	Phenotype exon	2	7.67336	10.9834	0	2.51896	0	0	0	10.9834	0	0	7.85684	0	0	1.2987	0	0	0	0.163132	0.634249	0	0	0	0	0	0	0	0	4	1	100	100	0	44.5431	0	95.3046	69.9239	0	0	0	0	64.699	0	19.7094
Chr7	25239803	25240489	Phenotype exon	6	6.24374	11.9776	2.0053	3.84276	6.342	0	3.71451	6.14548	8.82887	7.8376	11.9776	2.93333	2.34899	6.94444	22.7679	0.116279	0.155763	4.87062	1.0582	2.1021	3.21543	12.331	9.375	0	0	0	0	4	0	71.3246	0	0	0	71.3246	0	100	100	0	0	74.5269	57	1	3.87191
Chr10	13659518	13659792	Phenotype exon	2	6.73431	6.89812	0	0	0	0	0	0	0	6.5705	6.89812	0	0	6.45161	6.66667	0	0	2.55102	0	0	0.814664	3.44168	10.4972	0	0	0	0	5	1	100	100	100	100	0	0	100	100	0	0	0	65.3979	0	4.25818
Chr2	30870551	30870711	Phenotype exon	5	12.204	38.163	11.6202	8.81007	0	0	0	21.2187	8.73719	12.7877	38.163	0	0	0	2.77778	0	0	3.38983	0	1.29032	0	0.775194	0	0	0	0	0	5	0	100	0	0	0	100	100	100	100	0	0	100	47.699	1	39.087
Chr4	25479662	25479974	Phenotype exon	2	12.8054	13.0029	0	3.35706	0	0	0	0	0	12.8054	13.0029	0	0	1.2945	0	0	0	0.210526	0.429185	92.3077	89.7436	96.8553	96.5116	1	1	1	1	2	0	0	0	0	0	100	100	0	0	0	0	34.8243	19.0969	0.879	78.9744
Chr6	2939996	2940363	Phenotype exon	2	19.5324	35.9779	0	35.9779	0	0	0	3.08684	0	0	0	0	0	0	0.47619	0.155521	0.161812	5.38462	0	0	0	1.2987	4	0	0	0	0	2	1	100	100	0	0	0	100	0	0	0	0	0	40	0	181.141
Chr6	22022204	22022498	Phenotype exon	2	15.5832	20.6804	0	20.6804	0	0	0	0	9.5518	0	0	0	0	0	1.08696	0	0	0.282486	0.265957	0	0	0	0	0	0	0	0	0	1	0	100	0	0	0	0	0	0	0	0	0	27.5229	0	116.729
Chr2	29349979	29350111	Phenotype exon	5	18.8797	42.8992	0	0	10.5389	24.9112	40.5128	0	8.6467	42.8992	13.9687	0	0	0.806452	0	0	0	0	0.458716	95.2381	36.8421	92.5373	74.6835	1	0	1	1	2	0	0	0	0	0	100	100	0	0	0	0	0	31	0	72.3083
Chr6	23542934	23543111	Phenotype exon	4	15.9171	40.1899	0	12.5008	0	0	0	19.3334	7.88354	20.5835	40.1899	0	0	0.588235	0	0	0	0	0.400802	NA	NA	NA	NA	1	1	0	1	3	2	0	100	0	100	100	100	0	0	0	100	100	29.0458	0.996	87.5056
Chr4	25481691	25481854	Phenotype exon	3	10.0508	18.3624	0	7.68186	0	0	6.80328	0	0	18.3624	12.4198	0	0	0	1.06383	0	0	0.479616	0.421053	78.125	74.6032	80.7339	83.8095	1	1	1	1	2	0	0	0	0	0	100	100	0	0	0	0	100	39.3979	1	83.9512
Chr2	28296546	28297294	Phenotype exon	7	20.4564	34.2878	11.2936	23.0645	14.5483	13.386	22.4151	21.8955	15.5841	34.2878	27.4421	0.297619	0.347222	0.867679	1.46751	0.192123	0.229358	2.53365	0.191083	87.1345	87.8049	91.2351	92.7039	1	1	1	1	3	0	0	0	0	100	100	100	0	0	0	0	0	148.155	0	141.589
Chr2	31268323	31269960	Phenotype exon	5	8.01355	70.4621	24.3836	5.46041	4.33106	0	3.44147	70.4621	8.70984	0	0	0	0.107296	0.769231	1.2685	0	0.0432339	1.51015	0.578778	0.0508647	0.0604595	0.87073	0.690608	0	0	0	0	4	2	100	100	0	0	0	73.2601	0	90.1709	100	100	48.5958	57.699	0.981	93.699
Chr2	29346771	29346835	Phenotype exon	2	13.3224	16.0139	0	0	0	0	16.0139	0	0	0	10.6309	NA	0	1.08696	0	0	0	0	0	NA	NA	NA	NA	NA	NA	1	1	2	0	0	0	0	0	100	100	0	0	0	0	0	16.301	0	58.5077
Chr11	28984907	28985710	Phenotype exon	6	23.9405	74.0487	5.73333	42.2632	45.7169	0	3.37043	74.0487	14.9244	17.6781	52.8857	0.408163	0	0.271003	0.344234	0.230592	0	0.212465	0.320256	32.1656	9.09091	44.4444	38.7665	0	0	1	1	5	1	0	0	100	100	86.194	86.194	0	0	61.3184	86.194	57.2139	44.5229	0.997	155.398
Chr3	33373101	33373176	Phenotype exon	1	22.4213	34.9531	0	9.88959	0	0	0	0	0	0	34.9531	NA	0	0	NA	0	0	0	0.714286	NA	NA	NA	NA	NA	NA	NA	NA	0	0	0	0	0	0	0	0	0	0	0	0	100	20.5229	1	16.9342
Chr4	22369612	22369944	Phenotype exon	3	4.73757	71.1618	2.77576	4.17229	0	0	0	0	46.4908	0	4.73757	0	0	0	1.31579	0.207469	0	1.96721	0	0	0	1.12613	0	0	0	0	0	8	2	100	100	100	100	100	100	100	100	100	100	0	9.52288	0	35.8919
Chr3	22539440	22539876	Phenotype exon	6	10.9444	65.2352	8.29901	12.2691	65.2352	0	4.23897	27.8028	3.45328	10.9444	20.6786	0	0	0	2.63158	0	0.178571	0.869565	0	1.10803	0.40568	0.571429	0	0	0	0	0	8	1	100	0	100	100	100	100	100	100	100	100	68.6499	77.699	1	62
Chr2	28298427	28301673	Phenotype exon	7	6.7833	21.6665	6.1778	10.2776	6.03172	6.99934	16.6491	7.4666	6.92856	21.6665	14.2604	0.044603	0.114416	0.389408	0.872455	0.0175254	0.0694766	0.595846	0.364372	92.8363	82.1429	94.6759	89.5323	1	1	1	1	3	0	0	0	0	36.1257	100	100	0	0	0	0	0	180	0	112.205
Chr2	21845996	21846246	Phenotype exon	2	4.27852	5.0171	0	5.0171	0	0	0	0	3.53994	0	0	0	0	0.740741	0.540541	0	0	0.353357	0.995025	0.165017	0.234192	1.43885	0.598802	0	0	0	0	3	2	100	100	0	0	0	98.4064	0	0	98.4064	100	0	8.1549	0	100.821
Chr1	4949136	4951121	Phenotype exon	7	14.8109	221.868	4.81595	46.4042	37.7842	6.31746	8.14455	221.868	15.3848	192.266	27.8143	0.11534	0.093985	0.31746	2.78834	0	0.0490677	2.26519	0.143403	0.0932836	0.101368	3.01244	0	0	0	0	0	7	2	100	66.566	0	100	86.7069	86.7069	66.566	100	100	100	68.2779	176.398	0.008	24.4376
Chr9	19624183	19624306	Phenotype exon	3	12.9089	13.9773	0	0	0	0	0	13.9773	0	10.8185	12.9089	0	1.0101	0	0	0.571429	0	0	0	91.6667	97.6744	80	97.1429	1	1	1	1	0	0	0	0	0	0	0	0	0	0	0	0	0	27.301	0	20.6532
Chr4	5324732	5324916	Phenotype exon	1	4.12069	5.13267	0	0	0	0	0	0	4.12069	0	0	1	0	0	3.84615	0	0	2.18978	0	0	0	2.7972	0	0	0	0	0	0	0	0	0	0	0	0	0	0	0	0	0	0	4.69897	0	107.157
Chr4	31027177	31027228	Phenotype exon	1	13.3498	13.3498	0	0	0	0	0	0	0	13.3498	0	NA	NA	NA	NA	0	0	2.77778	0	NA	NA	NA	NA	NA	NA	NA	NA	6	1	100	0	0	100	100	100	100	100	0	100	0	0	0	13.9423
Chr6	2940464	2940590	Phenotype exon	1	10.4706	10.4706	0	10.4706	0	0	0	0	0	0	0	NA	NA	NA	NA	0	0	5.20833	0.699301	NA	NA	NA	NA	NA	NA	NA	NA	1	1	100	100	0	0	0	0	0	0	0	0	0	18.301	0	125.85
Chr2	29342908	29343228	Phenotype exon	6	7.92186	17.7473	3.07445	0	7.92186	9.02305	12.0505	3.02748	3.9605	0	17.7473	0	0	0.598802	0	0	0	0.187617	0	85.2459	28.3333	96.0396	83.6735	1	0	1	1	2	0	0	0	0	0	100	100	0	0	0	0	0	58.3979	0	77.215
Chr4	23469149	23469209	Phenotype exon	1	14.7942	14.7942	0	0	0	0	0	0	0	14.7942	0	NA	NA	NA	NA	0	0	1.0989	0.925926	NA	NA	NA	NA	NA	NA	NA	NA	3	1	0	0	0	100	100	100	0	0	0	100	0	26.5229	0	176.787
Chr4	22370144	22370426	Phenotype exon	2	30.7508	93.9205	0	8.74292	0	0	0	0	71.9642	0	11.4936	0	0.411523	2.08333	0.947867	0	0.900901	1.89573	0.930233	0.184843	0.40404	4.44444	3.38983	0	0	0	0	8	2	90.4594	100	100	100	100	100	100	100	100	100	79.8587	88.3979	1	43.5901
Chr3	30101717	30101848	Phenotype exon	5	28.9155	101.313	0	25.696	36.9454	27.3661	29.6728	13.6895	75.6207	0	0	0	0	0	0	0	0	0	0.78125	NA	NA	NA	NA	1	1	1	1	2	0	0	0	0	100	100	0	0	0	0	0	0	28.1549	0	62.3636
Chr3	30104235	30104744	Phenotype exon	4	12.7235	28.7558	0	6.1591	16.1266	0	0	5.04874	24.4289	0	9.32034	0	0	0	0	0	0	0	0	0	0.191939	0.289017	0	0	0	0	0	7	1	100	71.5686	0	71.5686	71.5686	71.5686	100	71.5686	100	0	0	4.52288	0	13.5902
Chr1	22957921	22958926	Phenotype exon	3	7.9292	68.644	7.01945	12.9164	0	0	0	0	56.5618	0	7.9292	0	0	1.29032	1.85874	0.104712	0	0.984683	0.942507	0.201207	0	1.79487	0.847458	0	0	0	0	7	2	100	100	0	100	100	100	100	100	100	100	19.6819	26.301	0.996	35.0746
Chr5	23728466	23729189	Phenotype exon	3	17.131	26.2871	26.2871	24.8321	5.04746	0	0	0	0	0	9.43	0.757576	0	0.613497	1.71821	0.42735	0.135318	1.10375	0.203252	0.41958	0.204918	1.69811	0	0	0	0	0	1	1	0	100	0	0	0	100	0	0	0	0	20.3039	19.5229	0.996	21.8273
Chr7	3433574	3433735	Phenotype exon	1	4.06861	4.06861	0	0	0	0	0	0	0	0	4.06861	0	0	0.632911	0	0	0	0	0	NA	NA	NA	NA	1	1	1	1	3	1	0	0	0	100	100	100	0	0	0	100	100	17.1549	0.9645	99.284
Chr4	25477653	25477936	Phenotype exon	6	10.2876	24.8113	0	10.2876	10.3816	3.60733	6.09755	12.8067	4.36305	24.8113	12.433	0	1.31579	0	0.675676	0	0	0	0.141844	93.6709	96.2963	92.7928	97.7612	1	1	1	1	3	0	0	0	0	100	100	100	0	0	0	0	82.3944	38.699	0.956	97.581
Chr7	26293915	26294266	Phenotype exon	7	6.60098	8.1417	2.5198	6.68621	8.04285	6.51574	3.51557	7.42589	6.0162	8.1417	6.1792	0	0	0.864553	1.64835	0	0.487805	0.437637	0.170648	97	96.5517	91.5789	98	1	1	1	1	3	0	0	0	0	100	100	100	0	0	0	0	100	75.0969	0.997	93.9205
Chr6	2941890	2942847	Phenotype exon	2	9.07217	17.9242	0	17.9242	0	0	0	9.07217	0	0	0	1.13895	2.34192	0	0.635593	0.341588	0.292398	0.830816	0.636492	18.0672	30.8943	1.77778	14.2857	0	0	0	0	1	1	32.3591	100	0	0	0	0	0	0	0	0	0	73	0	94.095
Chr4	31042406	31042655	Phenotype exon	2	6.49592	6.96779	0	0	0	0	0	6.02406	0	0	6.96779	0.429185	0	0	0	0	0	0	0	0	0	0	6.97674	0	0	0	0	3	1	0	100	100	0	0	100	100	0	0	0	98.4	65.699	0.999	20.256
Chr6	23544689	23545093	Phenotype exon	5	12.4425	55.1861	0	10.055	9.88022	0	0	43.0802	5.52961	31.1548	55.1861	0	0	2.89389	1.62162	0.413793	0	0.71048	0.234742	21.5686	20	35.5556	34.2105	0	0	0	0	4	2	0	100	100	100	100	76.7901	0	0	0	100	84.1975	50.699	0.116	112.044
Chr3	33375640	33375741	Phenotype exon	1	20.4514	32.3375	0	8.56534	0	0	0	0	0	0	32.3375	0	0	2.27273	0	0	0	0	0	NA	NA	NA	NA	0	0	0	0	0	0	0	0	0	0	0	0	0	0	0	0	100	18.3979	0.9875	5.45098
Chr7	7547815	7548016	Phenotype exon	6	18.6989	51.7266	0	29.5963	14.6051	18.6989	10.4422	51.7266	8.87862	19.9698	30.1053	1.5873	0	0.689655	0.862069	0	0	0	0.232019	30	17.8571	32.6087	26	0	0	0	0	3	0	0	0	0	100	100	100	0	0	0	0	93.5644	20.699	0.986	94.7475
Chr1	27911864	27911923	Phenotype exon	2	13.6077	16.2857	0	0	0	0	0	16.2857	10.9296	0	0	0	0	0	NA	0	5.55556	0	0	NA	NA	NA	NA	1	NA	1	1	2	0	0	0	0	100	100	0	0	0	0	0	100	14.1549	1	66.8167
Chr2	4872687	4873031	Phenotype exon	5	26.848	116.006	8.14314	116.006	67.0343	0	0	13.1191	19.0352	0	46.1443	0	0	0	2.28571	0	0	0.883392	0.115741	NA	NA	NA	NA	NA	NA	NA	NA	0	1	0	100	0	0	0	0	0	0	0	0	46.087	31	0.997	94.3246
Chr3	33374631	33374704	Phenotype exon	1	21.224	30.7041	0	11.7439	0	0	0	0	0	0	30.7041	0	0	0	4.7619	0	0	4	0.662252	NA	NA	NA	NA	1	1	1	1	0	0	0	0	0	0	0	0	0	0	0	0	100	8.22185	0.9605	10.7297
Chr3	6041365	6041521	Phenotype exon	1	20.0546	20.0546	0	0	0	0	0	20.0546	0	0	0	0	0	0	0	0	0.25641	0	0	0	0	0	0	0	0	0	0	1	2	0	100	0	0	0	100	0	0	0	100	99.3631	32	0.0635	100.376
Chr9	19627852	19628026	Phenotype exon	4	11.0054	20.7269	0	9.12885	9.74696	0	0	19.9101	0	11.0054	20.7269	0	0	0	0	0	0	0.478469	0	32.4176	26.3158	3.26087	12.8205	0	0	0	0	6	1	15.4286	0	15.4286	15.4286	0	15.4286	0	15.4286	15.4286	15.4286	0	37	0	93.6971
Chr7	23797266	23798900	Phenotype exon	7	43.9447	121.195	104.104	87.5601	71.4603	39.8382	27.7069	121.195	30.233	67.0781	93.3709	0	0.116414	0.537634	0.844595	0	0.0738552	0.941704	0.417537	0.0632111	0.0764526	1.41287	0.4329	0	0	0	0	5	1	32.6606	100	100	100	0	18.4098	20.4281	0	0	0	57.737	40.1549	0	84.1339
Chr2	21844260	21844378	Phenotype exon	1	4.59226	4.59226	0	0	0	0	0	0	4.59226	0	0	0	0	0	0	0	0	0	0	0	0	0	0	0	0	0	0	2	2	100	100	0	0	0	100	0	0	0	100	0	12.0969	0	98.4874
Chr3	4521279	4521565	Phenotype exon	2	7.06526	7.6801	7.6801	0	0	0	0	0	6.10317	0	0	0	0	0.892857	0	0	0.395257	0	0.687758	0	0	1.44928	0	0	0	0	0	3	1	0	100	0	100	100	100	0	0	0	0	0	9.52288	0	77.5958
Chr2	29351492	29351616	Phenotype exon	7	9.26895	32.1204	5.06767	7.42592	14.7545	8.44727	32.1204	17.9524	7.4405	13.3228	25.645	0	0	1.25	1.92308	0	0	0	0.589391	NA	NA	NA	NA	1	1	1	1	2	0	0	0	0	0	100	100	0	0	0	0	0	35.699	0	62.448
Chr3	33371300	33371769	Phenotype exon	1	20.8941	31.4532	0	10.335	0	0	0	0	0	0	31.4532	0	0	0.374532	0.746269	0.154321	0	1.66163	0.273973	1.13636	0	0	2.08333	0	0	0	0	4	1	78.7234	0	100	100	0	78.7234	0	0	0	100	91.2766	60.0969	0	103.323
Chr2	29350635	29350925	Phenotype exon	4	14.1409	19.0845	0	11.3567	0	14.4949	19.0845	0	0	14.1409	5.01536	0	0	0	0	0	0	0	0.14881	100	57.8947	94.9367	82.1429	1	1	1	1	2	0	0	0	0	0	100	100	0	0	0	0	0	19.699	0	114.708
Chr6	30471769	30474294	Phenotype exon	5	10.0466	27.968	1.96039	27.968	0	0	0	21.9653	8.30627	2.78604	25.8554	0	0.183993	0.490196	1.84729	0.0558191	0	2.10177	0.125786	0.1507	0.150301	2.44737	2.85375	0	0	0	0	5	1	82.9375	100	72.4861	63.3413	0	98.7728	100	0	0	0	91.726	180	0.984	18.8872
Chr9	19628347	19628746	Phenotype exon	7	10.1753	32.5561	4.45603	9.68984	15.6132	6.13552	0	32.5561	2.44231	10.6607	26.8354	0	0	0	2.6616	0.0944287	0.261097	1.06838	0	0	0	1.05634	0	0	0	0	0	6	1	100	0	100	100	0	100	0	100	100	100	33.25	21.3979	0.74	183.465
Chr11	7197759	7198070	Phenotype exon	4	5.64936	21.9493	0	5.75545	0	0	0	5.54327	3.01617	6.61131	21.9493	0	1.20482	0	0	0	0.436681	0	0.958466	0.684932	0.460829	0	0.740741	0	0	0	0	2	0	100	0	0	0	0	100	0	0	0	0	74.6795	94.301	1	123.138
Chr1	4336176	4336767	Phenotype exon	5	16.8681	95.5775	15.3673	95.5775	6.43756	0	18.3689	9.59454	38.948	0	33.6054	0	2.69231	0.808625	1.94553	0	0.277008	1.09769	0.115075	80.8219	14.8148	85.7143	57.2368	1	0	1	1	2	0	0	0	0	0	100	100	0	0	0	0	100	41.0458	0.564	69.3885
Chr6	4017490	4017879	Phenotype exon	7	5.13063	7.23112	4.71726	5.98097	5.41759	5.13063	0	5.07835	3.00289	7.23112	7.1223	0	0	0.840336	0	0	0	0	0.322928	99.2958	93.7063	82.1705	88.6364	1	1	1	1	3	1	0	0	0	100	100	100	0	0	0	71.7949	0	34.5229	0	133.126
Chr2	1075169	1075320	Phenotype exon	2	10.6718	14.2478	7.09575	0	0	0	0	0	0	0	14.2478	0	0	0	0	0	0	0	0	0	0	0	0	0	0	0	0	6	1	100	0	100	100	0	100	100	100	0	100	38.8158	10.5229	0.007	0
Chr4	5318068	5318298	Phenotype exon	1	2.60228	2.60228	0	0	0	0	0	0	2.60228	0	0	0	0.458716	0	0	0	0	0	0.873362	0.392157	0.862069	0	1.81818	0	0	0	0	0	1	0	100	0	0	0	0	0	0	0	0	0	0	0	224.632
Chr3	33379539	33380123	Phenotype exon	1	11.6693	11.6693	0	0	0	0	0	0	0	0	11.6693	0	0	0	0.909091	0	0	0.44843	1.42857	0.0759878	0	1.21212	0.806452	0	0	0	0	0	1	0	100	0	0	0	0	0	0	0	0	75.5556	22	0	7.2735
Chr3	6738206	6738536	Phenotype exon	3	5.38756	19.7223	19.7223	0	0	0	0	0	5.38756	5.21945	0	0	0	0	6.47482	0.197239	0.262467	2.5641	0	0	0	2.42537	0	0	0	0	0	7	2	100	100	100	100	0	100	100	100	100	100	85.4985	86.699	1	48.9668
Chr6	22021933	22022157	Phenotype exon	2	12.3291	14.9037	0	14.9037	0	0	0	0	10.6606	0	0	0	0	0	3.81356	0.286123	0	1.67785	0	0	0	2.85714	0	0	0	0	0	1	1	0	100	0	0	0	100	0	0	0	0	0	4.69897	0	162.36
Chr7	25247545	25248133	Phenotype exon	7	9.05297	24.7254	4.03289	9.94568	17.5829	7.57711	9.47075	24.7254	6.02125	17.4772	15.9962	0	0	0.240385	0.938967	0.165837	0	1.22905	0.166251	48.7952	34.7826	44	39.8601	1	0	1	1	4	1	0	0	100	100	9.33786	77.2496	0	0	0	100	75.0424	8.69897	0.0255	77.5416
Chr1	40019655	40023914	Phenotype exon	7	2.84478	39.1714	2.86205	16.3036	12.0313	2.95323	9.93386	15.9128	2.14617	19.4001	39.1714	0.141363	0.244328	0.386266	0.776562	0.0640137	0.0396983	0.831753	0.40724	18.3175	37.4681	12.4234	32.2759	0	0	0	0	6	1	23.4742	0	100	100	83.216	97.3005	0	75.1174	0	100	95.7981	180	0.938	138.881
Chr9	19626390	19626982	Phenotype exon	4	12.9167	32.5125	0	7.61766	9.99244	0	0	32.5125	0	15.0626	28.316	0	0	0.529101	0.796813	0	0	0.813008	0.425532	39.6226	28.5714	36.7647	49.1228	0	0	0	1	0	0	0	0	0	0	0	0	0	0	0	0	100	28	0.502	117.334
Chr3	2372284	2372738	Phenotype exon	7	47.6769	140.258	21.786	55.1795	70.2594	48.4275	79.6157	46.5378	16.303	140.258	29.368	0	0	0.481928	0	0	0.134953	0	0.382263	95.0704	92.7273	100	94.5652	1	1	1	1	3	1	0	0	0	100	100	100	0	0	0	100	0	102.523	0	77.5604
Chr7	26292181	26292607	Phenotype exon	7	6.49587	17.6748	2.83478	14.0817	10.9211	5.56469	3.2381	17.6748	7.53008	5.42334	10.2844	0.595238	0	1.11111	0.44843	0	0	0	0.445236	0	0	0	0.716846	0	0	0	0	2	0	0	0	100	100	0	0	0	0	0	0	11.4754	13.5229	0.001	112.094
Chr2	29341410	29341485	Phenotype exon	1	17.9646	17.9646	0	0	0	0	0	0	0	0	17.9646	0	0	NA	0	0	0	0	NA	0	0	0	NA	0	0	0	NA	6	1	100	0	0	0	100	100	100	100	100	100	0	0	0	1.69737
Chr2	29346406	29346520	Phenotype exon	5	9.98641	37.7677	0	9.98641	10.829	8.63233	37.7677	0	6.17524	17.6702	19.6506	0	2.04082	0	0	0.284091	0	0	0	96.3636	60.8696	94.2308	84.3137	1	1	1	1	2	0	0	0	0	0	100	100	0	0	0	0	0	43	0	100.696
Chr4	31028531	31029535	Phenotype exon	7	9.52959	19.3872	8.89242	16.4098	13.7251	8.03901	11.6955	10.6069	6.27334	19.3872	9.90296	0	0.45045	0.412655	1.15274	0.0997009	0.10917	0.639659	0.574555	50.4673	58.2278	46.3636	70.625	1	1	1	1	3	1	0	0	0	100	100	100	0	0	0	100	0	26	0	99.5194
Chr4	23142486	23142825	Phenotype exon	4	9.19339	14.568	8.47528	0	0	0	0	5.77239	14.568	0	9.9115	0.487805	0	0	1.5748	0	0	0	4	0.152439	0	1.02041	5.88235	0	0	0	0	6	0	100	0	0	33.5294	92.3529	33.5294	92.3529	100	0	0	94.4118	0	0	0.7
Chr9	15944474	15944890	Phenotype exon	7	47.5195	71.3065	64.3393	71.3065	55.8944	48.8662	32.5899	47.9966	28.6924	42.187	36.493	0.250627	0	0	0	0	0	0	0.644122	0.516796	0.319489	0.507614	1.19522	0	0	0	0	6	1	21.8225	0	100	100	21.8225	69.7842	0	0	100	100	37.6499	38.699	0.999	134.177
Chr4	25484885	25485023	Phenotype exon	2	7.40046	23.3832	0	7.40046	0	0	0	0	0	23.3832	6.78266	4.54545	0	2.85714	0	0	0	0	0.203666	NA	NA	NA	NA	NA	NA	NA	NA	2	0	0	0	0	0	100	100	0	0	0	0	100	25.3979	0.996	118.273
Chr1	39725007	39725108	Phenotype exon	3	11.495	102.086	0	0	11.2415	11.7485	9.66782	0	0	102.086	0	0	0.561798	0	0	0	0	0	0	0	0	0	0	0	0	0	0	3	1	0	100	100	0	0	100	100	0	0	0	0	41.3979	0	129.333
Chr2	30870772	30870827	Phenotype exon	2	13.8723	18.4956	0	0	0	0	0	0	9.24907	0	18.4956	0	0	0	0	0	0	0	0	0	0	0	NA	0	0	0	0	5	0	100	0	0	0	100	50	100	100	0	0	100	17	0.999	12.3929
Chr2	29354148	29354346	Phenotype exon	7	33.8702	47.8216	6.27701	12.9854	38.4899	40.0971	47.8216	28.1533	15.8485	44.0343	33.8702	0	0	0	0.854701	0	0	2.24719	0.188324	97.8261	95.082	95.4545	96.7213	1	1	1	1	2	0	0	0	0	0	100	100	0	0	0	0	0	41.3979	0	63.5628
Chr3	30099945	30100207	Phenotype exon	5	16.8603	54.9856	0	24.528	54.9856	16.6074	11.8509	16.4478	19.0273	0	3.95074	7.14286	NA	2.41935	3.44828	0	0	1.5748	0.607533	64.7059	NA	53.0612	34.6667	1	0	1	0	1	1	0	0	0	100	0	0	0	0	0	100	0	11.3979	0	61.1825
Chr3	30247038	30247274	Phenotype exon	4	5.48673	11.7008	0	0	0	0	0	11.7008	2.98795	6.67488	4.29858	0	0	0	NA	0	0	0	0	0	0	0	1.36986	0	0	0	0	6	1	100	0	0	0	100	100	100	100	100	100	0	0	0	15.443
Chr2	21846894	21847128	Phenotype exon	2	6.57575	7.07952	0	7.07952	0	0	0	0	6.07199	0	0	0	0	0	0.847458	0.374532	0	3.39943	0.593472	0.507614	0	0	0	0	0	0	0	3	2	100	100	0	0	0	100	0	0	100	100	0	0	0	129.54
Chr2	29352778	29353257	Phenotype exon	7	30.3868	61.5726	10.1054	25.75	36.739	32.2902	61.5726	20.2239	20.3225	47.6519	51.6442	0.361011	0	0.568182	1.66113	0.252845	0	1.24481	0.204499	97.5	94.3925	92.8571	94.7368	1	1	1	1	2	0	0	0	0	0	100	100	0	0	0	0	0	110.699	0	152.329
Chr7	23797087	23797195	Phenotype exon	3	30.0478	53.3496	0	0	22.6391	34.7101	30.0478	0	0	53.3496	0	0	0	NA	0	0	1.69492	0	NA	0	0	0	NA	0	0	0	NA	4	1	100	100	100	100	0	0	100	0	0	0	100	10.0458	0.391	0
Chr2	29351043	29351424	Phenotype exon	7	18.7855	45.799	5.11844	14.5305	18.7855	24.3454	45.799	12.4169	11.4995	34.2391	30.7637	0	0	0	1.19048	0	0	0.300752	0.365408	94.2029	86.4198	94.5545	97.3404	1	1	1	1	2	0	0	0	0	0	100	100	0	0	0	0	0	120.699	0	84.4974
Chr4	23139088	23142104	Phenotype exon	7	17.2845	57.4957	27.5111	53.7156	25.7967	6.16798	11.0796	57.4957	14.1835	19.7367	33.8178	0	0	0.823045	1.38996	0.15855	0.0878992	1.14664	0.578719	36.8827	12.3404	40.6036	36.4247	1	0	1	1	6	1	23.5996	0	36.8578	100	69.7713	83.0295	0	0	23.5996	50.116	44.2824	33	0.171	74.3513
Chr4	25481005	25481270	Phenotype exon	4	5.86856	17.4958	0	6.34269	0	0	0	3.90026	4.39687	17.4958	8.28602	0	0.970874	0.692042	0	0	0	0.297619	0.856531	100	93.8776	91.8919	97.1429	1	1	1	1	2	0	0	0	0	0	100	100	0	0	0	0	100	58.5229	0.9935	100.929
Chr2	21611541	21612108	Phenotype exon	2	2.80122	6.13362	0	2.1654	0	0	0	2.80122	0	0	6.13362	0	0	0	0.917431	0	0	5.06757	0	0.441696	0.0863558	1.222	0.75188	0	0	0	0	5	2	89.6127	89.6127	0	100	0	54.4014	89.6127	70.4225	0	100	0	112.699	0	14.9155
Chr4	31026729	31026859	Phenotype exon	2	4.8481	5.3908	0	0	0	0	0	0	4.30539	0	5.3908	0	0	0	0	0.564972	0	0	0	0	0	0	0	0	0	0	0	7	1	100	0	0	100	100	100	100	100	100	100	0	0	0	7.41985
Chr9	19625240	19625331	Phenotype exon	3	14.8986	19.4372	0	7.54123	0	0	0	10.8572	0	19.4372	18.9401	NA	NA	NA	NA	0.909091	0	1.04167	0	96	100	93.4783	97.3684	1	1	1	1	0	0	0	0	0	0	0	0	0	0	0	0	100	24	1	53.1087
Chr3	26397112	26397478	Phenotype exon	6	10.7631	41.491	1.75916	11.703	10.7631	0	0	41.491	2.56509	8.58199	27.5692	0	0	1.81818	5.91716	0.27027	0.235294	5.73248	0.75188	0	0.278552	12.4098	0	0	0	0	0	6	0	100	0	100	100	78.4741	78.4741	78.4741	0	0	0	0	30.0458	0	9.9673
Chr3	371140	371384	Phenotype exon	1	3.26675	3.26675	0	0	0	0	0	0	0	0	3.26675	0	0	1.0101	0	0	0	0	0.421053	0	0	0	0	0	0	0	0	5	1	0	0	100	100	100	100	0	0	100	100	0	0	0	119.996
Chr2	28298035	28298266	Phenotype exon	4	10.9665	19.1153	0	3.64859	0	0	15.9365	0	9.93598	19.1153	8.5144	0	0	0.552486	0	0	0	0.213675	0.139082	NA	NA	NA	NA	1	1	1	1	3	0	0	0	0	100	100	100	0	0	0	0	0	26.3979	0	139.207
Chr2	29356384	29357894	Phenotype exon	7	50.0577	82.1933	13.2515	39.5797	75.6125	66.411	59.6804	60.0958	25.6143	60.42	61.1305	0	0.389484	0.697674	0.681044	0.0359712	0	0.692464	0.315333	16.8986	15.8562	30.0905	23.5294	0	0	0	0	4	0	0	0	59.2323	100	80.4765	80.4765	0	0	0	0	0	180	0	136.154
Chr8	952144	952646	Phenotype exon	5	8.65299	12.3627	3.23027	3.94728	8.65299	0	3.69928	12.3627	0	9.11225	10.3346	0	0	0.666667	0	0	0	0	0	0	0.638298	0	2.33463	0	0	0	0	5	1	50.8946	0	100	100	0	100	0	0	90.6561	50.8946	0	0	0	96.173
Chr3	33373616	33373800	Phenotype exon	1	9.79709	15.5314	0	4.06275	0	0	0	0	0	0	15.5314	0	0	0	0	0	0	0	0.465116	NA	NA	NA	NA	0	0	NA	1	0	0	0	0	0	0	0	0	0	0	0	0	100	20.5229	0.488	42.9297
Chr9	19625457	19625647	Phenotype exon	3	8.8083	12.5816	0	5.68683	0	0	0	6.84473	0	10.7719	12.5816	0	0	0.746269	0	0	0	0.304878	0	NA	NA	NA	NA	NA	NA	NA	NA	0	0	0	0	0	0	0	0	0	0	0	0	100	31.2218	0.979	94.3194
Chr2	30869354	30869477	Phenotype exon	5	16.1244	68.3041	16.1244	20.0886	0	0	0	7.09139	7.4899	21.0979	68.3041	0	0	0.699301	0	0	1.06952	0	0.353357	NA	NA	NA	NA	1	1	1	1	2	0	0	0	0	0	100	100	0	0	0	0	100	43.699	1	91.5645
Chr6	24191169	24191345	Phenotype exon	1	33.4774	33.4774	33.4774	0	0	0	0	0	0	0	0	0	0	0.760456	1.5748	0	0	4.12844	0.353357	59.1837	81.8182	63.7931	74.1935	1	1	1	1	4	1	0	0	100	100	100	100	0	0	0	100	100	31.301	0.791	93.5085
Chr9	20746367	20746545	Phenotype exon	5	8.42116	13.7433	13.7433	5.8796	0	0	0	11.2449	7.80684	6.23989	9.03549	6.06061	0	0	1.0989	0	0	0.282486	0.25974	90.4762	100	98.2143	95.4545	1	1	1	1	0	0	0	0	0	0	0	0	0	0	0	0	0	48	0	54.1173
Chr8	951023	951278	Phenotype exon	5	7.86322	21.0083	4.59994	5.8232	7.86322	0	5.24825	9.95785	0	21.0083	9.37915	0	0	0.301205	0	0	0	0.318471	0.272851	58.3333	62.5	65.2174	45.9016	1	1	1	1	3	1	0	0	0	100	100	100	0	0	0	30.8594	0	37.3979	0	118.352
Chr9	15282299	15282440	Phenotype exon	1	148.909	255.694	0	255.694	0	0	0	0	0	0	42.1239	0	0	0	0	0	0	0	0	0	0	0	0	0	0	0	0	5	2	100	100	0	0	0	100	100	100	100	100	100	34.0969	1	124.239
Chr2	21845278	21845373	Phenotype exon	1	7.82926	7.82926	0	7.82926	0	0	0	0	0	0	0	0	0	2.38095	1.40845	0	0	0	0	0	0	0	4.34783	0	0	0	0	1	2	100	100	0	0	0	0	0	0	0	100	0	0	0	51.2708
Chr1	27919096	27919207	Phenotype exon	4	10.6022	17.4867	0	10.9851	0	0	0	8.57286	8.83569	15.5171	17.4867	2	2.27273	0	0	0	0	0.625	0	NA	NA	NA	NA	1	0	1	1	2	0	0	0	0	0	100	100	0	0	0	0	0	32.699	0	57.7232
Chr9	19626013	19626202	Phenotype exon	4	13.2894	19.1061	0	11.9455	8.87487	0	0	13.2894	0	19.1061	18.2809	0	0	0.995025	0	0.234742	0	0	0.56391	89.7436	73.913	90.2439	94.2857	1	1	1	1	0	0	0	0	0	0	0	0	0	0	0	0	100	31.2218	0.8735	119.063
Chr4	27569650	27570019	Phenotype exon	2	1.96697	1.9872	0	1.95325	0	0	0	0	1.87676	0	1.9807	0.181488	0	0	5.17241	0.13089	0	3.38346	0	5.29148	3.73333	3.63196	0	0	0	0	0	7	2	94.5946	94.5946	100	100	0	100	94.5946	94.5946	100	100	0	61.0969	0	52.3865
Chr3	431090	431452	Phenotype exon	2	9.42453	14.284	4.56509	14.284	0	0	0	0	0	0	0	0	0.518135	0	0	0	0	0	0	0	0	0	0	0	0	0	0	1	1	0	100	0	0	0	69.697	0	0	0	0	0	78.301	0	60.0992
Chr10	11842652	11843152	Transcribed miRNA	1	2.72517	2.72517	0	0	0	0	0	0	0	0	2.72517	22.5914	13.4118	38.206	19.2846	0.997783	0.979592	2.42608	0.907912	90	92.766	86.8188	91.1854	0	0	0	0	1	1	70.4591	100	0	0	0	0	0	0	0	0	0	0	0	141.409
Chr1	26823266	26823302	Transcribed miRNA	1	18.7618	18.7618	0	0	0	0	0	0	0	18.7618	0	NA	NA	NA	NA	0	0	0	1.44928	NA	NA	NA	NA	NA	NA	NA	NA	0	1	0	100	0	0	0	0	0	0	0	0	100	0	0.748	33.7838
Chr3	30027599	30028758	Transcribed miRNA	2	4.11643	7.78293	0	7.78293	0	0	0	0	1.97845	0	0	0	0	0.399467	0.902527	0	0	1.02857	0.381388	0	0.465116	1.5625	0.598802	0	0	0	0	2	1	0	0	100	0	0	69.0517	0	0	0	100	0	9	0	105.959
Chr2	24119963	24120119	Transcribed miRNA	1	4.15802	4.15802	4.15802	0	0	0	0	0	0	0	0	0	0	0	0.819672	0	0	0	0	0	0	4.05405	0	0	0	0	0	2	1	100	100	0	0	0	0	0	0	100	0	100	40.5229	0.94	0
Chr3	33130583	33131476	Transcribed miRNA	2	1.64614	4.10646	0	0	0	0	0	0	0	4.10646	1.64614	0	0	0.3861	0.883652	0	0.11534	0.894354	0.437637	0	0	0.568182	1.04167	0	0	0	0	3	2	0	100	0	0	46.6443	100	0	0	100	100	0	16.699	0	214.428
Chr2	35143578	35143862	Transcribed miRNA	1	1.9823	1.9823	0	0	0	0	0	0	0	0	1.9823	0	0	1.38889	0	0.258065	0	1.05448	0.366748	0	0	0	1.62602	0	0	0	0	5	2	0	100	77.8947	100	100	100	0	0	100	100	29.4737	14.699	0.7145	228.614
Chr1	6443274	6443415	Transcribed miRNA	1	7.62558	7.62558	0	0	0	0	0	0	0	0	7.62558	0	0	0	0	0	0	0	0	0	0	0	0	0	0	0	0	6	1	100	0	0	0	100	11.2676	100	100	100	100	0	0	0	20.3944
Chr8	24396597	24397057	Transcribed miRNA	1	66.5553	66.5553	66.5553	0	0	0	0	0	0	0	0	0	0	0	2.58303	0	0	1.27042	0.27137	0	0.904977	2.38095	0	0	0	0	0	6	2	87.4187	44.0347	100	100	100	100	0	0	100	100	0	12.301	0	119.05
Chr6	26554470	26555409	Transcribed miRNA	6	7.02444	56.5634	7.02444	4.38215	9.77522	0	2.46435	23.9972	8.97732	56.5634	3.98743	0	0	0	0.613497	0	0	1.25698	0.384246	0.143885	0	0.886263	0.573066	0	0	0	0	6	2	86.1702	100	0	0	100	86.1702	100	100	86.1702	100	0	7.39794	0	56.8511
Chr3	32454264	32455968	Transcribed miRNA	3	6.64153	8.14031	0	3.78236	0	0	0	6.64153	0	8.14031	5.81572	0.23753	0	0.533333	0.372671	0.117233	0	0.713719	0.356083	0	0.206612	0.970874	0	0	0	0	0	5	2	54.8974	100	90.088	90.088	82.1114	54.8974	0	0	0	90.088	0	14.1549	0	141.604
Chr1	2308944	2309357	Transcribed miRNA	1	4.32922	4.32922	0	4.32922	0	0	0	0	0	0	0	0	0	0	0.485437	0	0	0.623053	0	0	0	0	1.36054	0	0	0	0	1	2	0	100	0	0	0	100	0	0	0	100	38.1643	14.699	0.6435	186.577
Chr2	32434190	32435242	Transcribed miRNA	1	1.65427	1.65427	0	0	0	0	0	0	0	0	1.65427	0	0	0	0.324675	0.0464468	0	0.0601685	0.330907	0	0.144928	0.277008	0.411523	0	0	0	0	3	2	42.0703	100	0	0	0	99.0503	0	42.0703	0	80.057	23.2669	11.3979	0.371	136.499
Chr9	15065036	15065347	Transcribed miRNA	1	3.95371	5.05414	0	0	0	0	0	0	3.95371	0	0	0	0	0	2.05128	0.192678	0	3.1746	0	0	0	2.1978	1.03093	0	0	0	0	8	2	100	100	52.5641	100	100	100	100	100	100	100	0	12.699	0	119.968
Chr1	4666495	4666776	Transcribed miRNA	1	5.16948	5.16948	0	0	0	0	0	0	0	5.16948	0	0	0	0.507614	1.03093	0.186567	0	1.53061	1.17878	0	0.970874	2.91262	0	0	0	0	0	0	1	0	100	0	0	0	0	0	0	0	0	0	0	0	84.0496
Chr2	27147948	27148248	Transcribed miRNA	1	1.56411	1.56411	0	0	0	0	0	0	0	0	1.56411	0	0	0.925926	0.423729	0	0	1.32159	0.613497	1.35135	0	1.51515	0	0	0	0	0	4	2	83.7209	100	0	0	100	100	0	0	100	100	0	17	0	126.296
Chr1	4666144	4666405	Transcribed miRNA	1	4.76923	4.76923	0	0	0	0	0	0	0	4.76923	0	0	0	1.1976	1.78571	0	0	0	0.160514	NA	NA	NA	NA	NA	NA	0	0	0	1	0	100	0	0	0	0	0	0	0	0	40.8397	6.04576	0	87.8855
Chr6	3669480	3670203	Transcribed miRNA	1	2.71512	2.71512	0	2.71512	0	0	0	0	0	0	0	0	0	0.987654	0.359712	0	0	1.22699	0.603809	0	0	2.89855	0	0	0	0	0	2	2	0	100	100	0	0	100	0	0	0	44.1989	18.232	13.301	0.608	127.032
Chr4	25025646	25026404	Transcribed miRNA	2	4.25483	5.15286	0	0	0	0	0	5.15286	0	0	1.35481	0	0	0	0.346021	0.0698324	0.159744	0.754458	0.424328	0	0.315457	0.922722	0.621118	0	0	0	0	6	2	100	100	0	100	0	100	100	100	100	100	100	19	0	88.2609
Chr7	16719527	16719834	Transcribed miRNA	1	4.12711	4.12711	0	0	0	0	0	0	0	0	4.12711	3.8961	0	2.40964	8.49057	0.628931	0	0.255102	0.879765	NA	NA	NA	NA	1	1	NA	NA	0	0	0	0	0	0	0	0	0	0	0	0	0	6.1549	0	90.5
Chr9	19788842	19789377	Transcribed miRNA	1	2.05631	2.05631	0	0	0	0	0	0	2.05631	0	0	0	0.233645	0	0	0	0	0.1221	0.42796	0	0.584795	0	0	0	0	0	0	1	0	0	0	0	0	0	100	0	0	0	0	0	18.3979	0	113.612
Chr12	18329291	18330077	Transcribed miRNA	2	3.03139	6.2854	0	0	0	0	0	0	0	6.2854	1.20101	1.07239	0.537634	0.851789	4.03071	0.840336	0	0.858704	0.679206	77.9817	91.5966	74.2972	87.9747	1	1	1	1	1	0	0	0	100	0	0	0	0	0	0	0	0	12.699	0	122.056
Chr7	2216765	2217076	Transcribed miRNA	3	12.0717	19.2566	0	0	0	0	0	5.7488	0	19.2566	12.0717	0	0	5.88235	0	0	0	0	0.17094	0.454545	0	0	0	0	0	0	0	3	1	75.3205	100	100	0	0	100	0	0	0	0	0	11.0458	0	150.295
Chr7	14761573	14761835	Transcribed pseudogene	1	5.72807	5.72807	5.72807	0	0	0	0	0	0	0	0	41.9162	32.1429	52.1739	38.5294	2.25225	0	2.62794	1.14504	85.6604	93.6364	86.3946	100	0	0	0	0	2	0	89.7338	0	0	0	0	89.7338	0	0	0	0	0	0	0	67.3688
Chr7	10112186	10113522	Transcribed pseudogene	4	4.06731	6.86924	0	6.86924	5.49003	0	5.26496	3.10344	2.40061	0	2.39076	0	0	0.101317	1.20643	0.0409333	0	0.355556	0.439147	11.4458	14.5455	7.79221	26.7327	0	0	0	0	8	1	24.1586	0	25.2057	69.0352	83.994	83.994	24.1586	0	24.1586	83.994	0	0	0	121.823
Chr1	19084868	19084889	Transcribed pseudogene	3	84.3112	91.9174	0	0	84.3112	0	0	44.9797	0	0	91.9174	NA	NA	NA	NA	26.6667	22.7273	50	NA	100	89.7436	98.0159	NA	0	0	0	NA	0	0	0	0	0	0	0	0	0	0	0	0	0	0	0	0.363636
Chr2	15925666	15926031	Transcribed pseudogene	4	4.27192	7.17562	0	0	0	0	0	7.17562	3.38411	4.27192	2.39388	0	0	0	0.384615	0.833333	0	0	0	0	0.181488	1.08696	0.917431	0	0	0	0	6	0	100	0	100	100	0	0	100	100	63.388	0	0	15.5229	0	17.582
Chr4	16753124	16753264	Transcribed pseudogene	2	14.5522	18.4225	0	0	0	0	0	18.4225	0	0	10.6819	0	0	0	0	0	0	0	0	0	0	0	0	0	0	0	0	1	0	0	0	53.9007	0	0	0	0	0	0	0	100	22.699	0.993	0.12766
Chr6	21857303	21857392	Transcribed pseudogene	2	7.48601	12.1079	0	0	0	0	0	0	6.35977	12.1079	0	0	NA	0	0	0	0	0	0.361011	NA	NA	NA	NA	NA	NA	NA	NA	0	0	0	0	0	0	0	0	0	0	0	0	0	6.52288	0	3.13333
Chr8	24525165	24525438	Transcribed pseudogene	1	2.56578	2.56578	2.56578	0	0	0	0	0	0	0	0	0	0	0	0	0	0	0	0.515464	0.293255	0	0	0	0	0	0	0	7	1	100	0	0	85.7664	12.7737	85.7664	85.7664	85.7664	12.7737	12.7737	0	0	0	91.5219
Chr7	22813148	22813346	Transcribed pseudogene	2	5.20364	5.37322	0	0	0	0	0	5.03406	0	0	5.37322	0	0	0	0	0	0	0	0	0	0	0	0	0	0	0	0	0	0	0	0	0	0	0	0	0	0	0	0	0	0	0	4.78894
Chr5	22811570	22811927	Transcribed pseudogene	2	3.78435	4.34252	3.22617	0	0	0	4.34252	0	0	0	0	0	0	0	0	0	0	0	0	0	0	0	0	0	0	0	0	4	0	100	0	0	100	0	0	100	100	0	0	0	0	0	42.0894
Chr12	752012	752480	Transcribed pseudogene	1	1.35581	1.35581	0	0	0	0	0	0	1.35581	0	0	0	0	1	2.94118	0	0	6.21469	0.813008	0	0.151286	1.63265	2.92398	0	0	0	0	5	2	100	100	0	0	0	100	100	100	100	100	0	0	0	73.2026
Chr2	17290697	17290759	Transcribed pseudogene	1	19.8339	19.8339	0	0	0	0	0	0	0	19.8339	0	NA	45.4545	73.6842	40.625	0	0	0.420168	9.61538	80	100	91.9753	98.2456	1	0	0	0	0	1	0	100	0	0	0	0	0	0	0	0	0	0	0	0.333333
Chr1	18826754	18826919	Transcribed pseudogene	1	7.10915	7.10915	0	0	0	0	0	0	0	7.10915	0	0.90245	0.153139	1.30486	3.43137	0.0758062	0.0771754	0.533096	0.353405	1.15409	0.936524	11.324	4.21569	0	0	0	0	0	0	0	0	0	0	0	0	0	0	0	0	0	83.3979	0	149.765
Chr1	17545298	17545924	Transcribed pseudogene	1	7.84876	7.84876	7.84876	0	0	0	0	0	0	0	0	33.195	18.662	57.563	29.2035	0.263852	0.376648	1.96672	2.00803	95.9184	94.4325	95.4604	96.5885	0	0	0	0	0	0	0	0	0	0	0	0	0	0	0	0	47.6874	7.69897	0.017	1.51994
Chr6	25540252	25540756	Transcribed pseudogene	1	3.18201	3.18201	3.18201	0	0	0	0	0	0	0	0	23.4657	5.94595	22.043	30.566	0.920245	0.743494	1.98864	0.544959	86.9718	52.0446	89.3453	80.3175	0	1	0	0	0	0	0	0	0	0	0	0	0	0	0	0	0	11.301	0	64.3782
Chr5	25970582	25970958	Transcribed pseudogene	3	4.64952	8.28573	0	0	4.64952	0	0	8.28573	0	0	2.00727	0	0	2	1.16959	0	0.238663	0.675676	1.31579	0.102881	0	1.22951	0	0	0	0	0	5	0	100	0	0	42.1751	42.1751	0	100	100	0	0	0	0	0	35.8143
Chr8	22116437	22116759	Transcribed pseudogene	1	1.86561	1.86561	1.86561	0	0	0	0	0	0	0	0	0	0	0	0	0	0	0	0	0	0.277778	2.1978	0	0	0	0	0	8	1	100	0	100	100	100	100	100	100	100	100	0	9	0	21.7368
Chr5	27156522	27157002	Transcribed pseudogene	1	3.65397	3.65397	3.65397	0	0	0	0	0	0	0	0	0	0	0	0.992556	0	0.129702	1.61117	0.208333	0.411523	0.0804505	0.276243	1.47601	0	0	0	0	6	2	100	100	100	0	0	100	100	42.2037	42.2037	100	0	21.5229	0	208.958
Chr2	20689500	20689915	Transcribed pseudogene	3	4.64911	12.3717	0	4.65817	0	0	0	3.95092	0	12.3717	4.64006	0	0.813008	1.04167	0	0.172712	0	0	0.17301	0	0.552486	0.234742	0	0	0	0	0	5	1	0	0	100	100	72.1154	72.1154	0	0	72.1154	72.1154	0	0	0	93.0529
Chr2	26884496	26886391	Transcribed pseudogene	2	3.72153	23.2133	23.2133	0	0	0	0	0	0	0	3.72153	0	0.226244	0.607287	0.768492	0.0534331	0.065703	1.322	0.214746	6.24158	5.95092	6.82515	17.4081	0	0	0	0	7	1	94.5148	0	0	89.8734	100	100	83.9662	94.5148	83.9662	100	98.3122	180	1	91.3586
Chr7	5642964	5644210	Transcribed pseudogene	4	2.27882	3.5273	1.91439	2.39239	0	0	0	3.5273	2.25498	0	1.96911	0	0	0.100908	0	0.126823	0	0.221852	0.330789	9.82143	7.77778	3.25203	14.3617	0	0	0	0	2	0	0	0	65.0361	99.1179	0	0	0	0	0	0	0	29.3979	0	78.0401
Chr8	18185560	18185955	Transcribed pseudogene	1	2.15574	2.15574	2.15574	0	0	0	0	0	0	0	0	0	0	1.16279	0	0	0	0	0.254453	0	0.921659	0	1.14943	0	0	0	0	0	0	0	0	0	0	0	0	0	0	0	0	0	35.699	0	55.2374
Chr10	14894437	14894984	Transcribed pseudogene	3	3.37357	3.91922	0	3.37357	0	0	0	2.08239	3.91922	0	0	0	0.294118	0.974026	1.78042	0	0	1.25945	0.738007	0	0	16.8067	0	0	0	0	0	2	1	0	0	100	100	0	0	0	0	0	100	0	0	0	116.67
Chr6	30116648	30116933	Transcribed pseudogene	6	5.21945	21.7365	0	0	21.7365	3.27918	7.78892	21.6142	4.62453	5.21945	2.88611	0	0	0	0	0	0	0	0	0	0	0	1.13636	0	0	0	0	5	1	100	0	0	53.1469	53.1469	0	100	100	0	100	0	21.699	0	0.867133
Chr6	10793136	10793430	Transcribed pseudogene	1	4.76627	4.76627	4.76627	0	0	0	0	0	0	0	0	0	0	1.42857	3.63636	0	0	2.72953	0	0	0.630915	2.08333	0	0	0	0	0	1	0	0	0	0	0	0	100	0	0	0	0	0	0	0	51.8983
Chr5	5753435	5753703	Transcribed pseudogene	1	2.4268	2.4268	2.4268	0	0	0	0	0	0	0	0	62.7451	36.8421	61.2069	61.9048	10.4046	2.20441	12.5356	18.8917	94.6429	89.2857	97.4359	99.1667	0	0	0	0	1	0	0	0	100	0	0	0	0	0	0	0	0	0	0	75.316
Chr11	7222801	7223228	Transcribed pseudogene	2	3.30934	19.5936	19.5936	3.30934	0	0	0	0	0	0	1.47894	3.7037	1.88679	3.42466	1.81818	0.342466	0.269542	0.134409	0.308404	31.25	13.7931	12.9032	9.30233	0	0	0	0	0	1	0	100	0	0	0	0	0	0	0	0	12.6168	8.22185	0.8965	130.362
Chr10	6945140	6945366	Transcribed pseudogene	1	5.30919	5.30919	5.30919	0	0	0	0	0	0	0	0	45.3608	13.7097	41.8605	55.8201	3.20513	0	6.43564	2.66667	92.1569	46.3504	96.2924	89.3805	0	1	0	0	1	0	100	0	0	0	0	0	0	0	0	0	91.63	35.301	1	94.8062
Chr2	22747334	22747770	Transcribed pseudogene	1	1.87579	1.87579	0	0	0	0	0	0	1.87579	0	0	0	0	8.94309	4.15335	0	0.105932	1.23153	1.27119	0.357995	0.231481	2.46914	4.26829	0	0	0	0	3	1	100	100	0	0	0	0	0	100	100	0	0	5	0	121.169
Chr8	11405430	11405779	Transcribed pseudogene	7	16.3872	44.9569	15.8033	19.4449	10.754	7.29483	8.52164	25.8787	16.3872	44.9569	20.9483	0	0	0	0	0	0	0	0.214133	20.122	5.68182	24.3243	44.5596	0	0	0	1	1	0	0	0	0	0	0	0	48.5714	0	0	0	0	0	0	10.1743
Chr1	4277074	4277173	Transcribed pseudogene	1	11.0218	11.0218	0	0	0	0	0	0	11.0218	0	0	0	0	0	0	0	0	0	0	0	0	0	0	0	0	0	0	3	0	100	0	0	0	0	0	100	100	0	0	0	16.3979	0	0
Chr2	9121169	9121789	Transcribed pseudogene	2	5.39183	5.473	0	0	0	5.43241	4.31747	0	0	0	0	0	0	0.3663	0	0.112613	0	0.114943	0.242131	0	0	0	0	0	0	0	0	2	0	95.0081	0	100	0	0	0	0	0	0	0	0	0	0	98.9485
Chr4	29509785	29510009	Transcribed pseudogene	1	2.42879	2.42879	0	0	0	0	0	0	2.42879	0	0	0	0	0	0	0	0	1.55039	0	NA	NA	NA	NA	0	0	0	0	7	2	95.5556	6.66667	95.5556	100	0	95.5556	95.5556	6.66667	95.5556	100	0	0	0	96.2622
Chr4	1524529	1524635	Transcribed pseudogene	4	24.2262	29.325	0	28.4181	20.0344	0	0	29.325	13.2993	0	0	17.0732	6.45161	20	20.7729	0	0	1.2945	0	97.4684	91.1504	96.3178	98.5075	1	1	0	0	0	0	0	0	0	0	0	0	0	0	0	0	100	11.3979	0.005	0.00934579
Chr4	28890247	28891190	Transcribed pseudogene	4	4.06758	6.8831	0	0	4.2231	0	2.21554	6.8831	0	5.25568	3.91206	0.125945	0.14245	2.47934	2.19298	0	0	1.53374	0	0.0538213	0.245399	3.78182	4.79705	0	0	0	0	6	0	100	0	0	100	83.7924	83.7924	100	63.5593	0	0	0	18.699	0	14.2977
Chr6	11651314	11651879	Transcribed pseudogene	2	1.86314	2.58569	1.86314	2.58569	0	0	0	0	0	0	1.03929	0	0	0	0.963855	0	0.124069	1.59744	0.29985	0	0	2.12766	0	0	0	0	0	0	0	0	0	0	0	0	0	0	0	0	0	0	14.0458	0	34.7721
Chr11	14553329	14553460	Transcribed pseudogene	1	5.10246	5.10246	0	0	0	0	5.10246	0	0	0	0	1.03178	0.425532	5.07246	14.4385	0.208768	0.0331895	1.66461	1.32856	2.03709	0.906344	18.8082	10.9797	0	0	0	0	0	0	0	0	0	0	0	0	0	0	0	0	61.3636	39.699	1	82.5227
Chr2	26048066	26048241	Transcribed pseudogene	1	3.47895	3.47895	0	0	0	0	3.47895	0	0	0	0	0	0	0	0	0	0	1.69014	2.77778	0.628931	0	3.81679	0	0	0	0	0	7	0	100	0	100	100	100	100	100	100	0	0	0	0	0	115.341
Chr5	24756635	24756925	Transcribed pseudogene	1	18.2918	18.2918	18.2918	0	0	0	0	0	0	0	0	0	0	0	0	0.138696	0	0	0	0	0.624025	0	0.529101	0	0	0	0	0	1	0	100	0	0	0	0	0	0	0	0	0	0	0	97.4433
Chr4	25806523	25807005	Transcribed pseudogene	1	2.14441	2.14441	0	0	0	0	0	0	0	0	2.14441	0	0	2.88462	0.711744	0	0	0.253165	0	0	0	1.34831	1.05263	0	0	0	0	8	2	98.7578	98.7578	100	98.7578	98.7578	57.3499	100	100	57.3499	98.7578	0	8.69897	0	23.6936
Chr4	16919012	16919222	Transcribed pseudogene	1	2.85589	2.85589	2.85589	0	0	0	0	0	0	0	0	0	0	0	2.5974	0	0	3.4375	0	0	2.7027	1.23457	0	0	0	0	0	0	0	0	0	0	0	0	0	0	0	0	0	0	8.52288	0	60.0853
Chr3	35565732	35566639	Transcribed pseudogene	6	6.61357	9.56308	7.72555	7.52401	9.56308	0	0	9.26614	2.93828	7.35223	6.61357	0	0	0.465839	0.746269	0.0917431	0.0937207	0.331785	0.366599	41.2088	51.8325	49.0132	47.6316	1	1	1	1	3	0	0	0	73.5683	100	48.4581	0	0	0	0	0	0	8	0	99.4317
Chr9	12844341	12844593	Transcribed pseudogene	1	2.97724	2.97724	2.97724	0	0	0	0	0	0	0	0	0	0	0.460829	3.7037	0	0	3.1941	0.194175	NA	57.5758	91.1765	79.5455	1	1	1	1	3	0	0	0	0	100	100	100	0	0	0	0	0	6.39794	0	112.099
Chr3	18116074	18116817	Transcribed pseudogene	6	7.24611	21.2946	21.2946	7.70881	7.27285	0	0	7.21937	10.6195	6.07414	4.54068	8.11966	1	16.5289	14.6707	1.875	0	0.736842	0.844595	56.9106	54.902	23.1481	44.9664	1	1	0	0	0	0	0	0	0	0	0	0	0	0	0	0	0	5.52288	0	43.5699
Chr11	25349354	25349648	Transcribed pseudogene	1	4.59604	4.59604	4.59604	0	0	0	0	0	0	0	0	50.5747	15.2941	43.3628	40.3974	2.84238	0.285714	1.32576	2.01258	89.8876	81.6092	94.3925	94.4828	0	1	0	0	0	0	0	0	0	0	0	0	0	0	0	0	0	0	0	116.803
Chr1	9104625	9105209	Transcribed pseudogene	2	17.1241	31.8464	31.8464	2.40185	0	0	0	0	0	0	0	3.33333	0.657895	19.4656	25.4545	4.70588	0	1.91159	2.39651	53.6585	44.086	73.6308	63.8298	1	1	0	0	1	0	0	0	98.2906	0	0	0	0	0	0	0	0	0	0	38.7094
Chr2	2512292	2512563	Transcribed pseudogene	2	9.39304	16.6605	0	2.12559	0	0	0	0	0	16.6605	0	0.374532	0	1.07527	0	0	0	0	0.704225	87.7778	79.4118	57.8947	80.5556	1	1	1	1	2	0	0	0	100	100	0	0	0	0	0	0	0	13.3979	0	144.265
Chr3	34305954	34306069	Transcribed pseudogene	1	4.32897	4.32897	4.32897	0	0	0	0	0	0	0	0	0	0	0.943396	0	0	1.08108	0	0	0	2.32558	5.88235	0	0	0	0	0	0	0	0	0	0	0	0	0	0	0	0	0	0	0	0	62.0517
Chr1	8243491	8243965	Transcribed pseudogene	3	4.51259	7.9543	0	2.21306	0	0	0	7.9543	0	6.81212	1.82244	0	0	1.66667	1.67785	0	0	0.668151	0.833333	0	0.302572	5.64682	3.27869	0	0	0	0	7	1	100	0	0	100	100	100	100	65.0526	100	100	0	24.3979	0	32.4274
Chr5	7521138	7521355	Transcribed pseudogene	1	7.77462	7.77462	0	0	0	0	0	0	0	0	7.77462	0	0.578035	0	0	0	0	0	0	0	0	0	0	0	0	0	0	5	1	100	0	0	100	0	100	100	0	100	100	0	5	0	26.0275
Chr8	18529832	18530520	Transcribed pseudogene	3	2.27254	4.52689	0	1.37986	2.27254	0	0	0	2.89412	0	4.52689	0	0	1.15942	9.12779	0.328138	0	0.433276	0.34904	0.314465	0	7.69231	1.63043	0	0	0	0	0	0	0	0	0	0	0	0	0	0	0	0	0	5	0	83.9536
Chr1	23895011	23895374	Transcribed pseudogene	4	4.48675	6.83099	4.17225	3.212	0	0	0	5.59581	5.81612	0	2.78198	0	0	0	0.591716	0	0	0	0.769231	0	0	0	0	0	0	0	0	3	0	51.9231	0	0	0	0	0	51.9231	0	51.9231	0	0	0	0	23.6731
Chr12	14692329	14692796	Transcribed pseudogene	4	5.41926	23.598	0	0	4.50518	0	0	6.33334	23.598	0	1.77102	0	0	22.3214	46.1274	0.153846	0	13.7283	13.253	0.190476	0	43.9569	39.2045	0	0	0	0	0	0	0	0	0	0	0	0	0	0	0	0	0	0	0	0.863248
Chr9	13981992	13982032	Transcribed pseudogene	2	18.5185	24.4059	0	0	24.4059	0	0	0	0	0	12.6311	61.7647	32.4324	71.7391	4.92958	3.22581	0	26.6667	3.0303	96.5517	97.2222	47.0588	100	0	0	0	0	0	1	0	19.5122	0	0	0	0	0	0	0	0	0	0	0	93.0244
Chr9	13052776	13053164	Transcribed pseudogene	1	9.68176	9.68176	9.68176	0	0	0	0	0	0	0	0	0	0	0.628931	4.34783	0	0	2.2541	0.31746	0	0	4.4843	1.62162	0	0	0	0	0	1	0	100	0	0	0	0	0	0	0	0	0	0	0	148.062
Chr4	9677969	9678480	Transcribed pseudogene	7	20.2752	71.9497	9.13953	16.9383	20.2752	6.09005	10.9199	44.2285	54.7968	23.7485	21.8716	0	0	0	2.59067	0.356295	0	3.38346	0	0.143062	0	0.719424	1.08108	0	0	0	0	6	1	93.9453	0	0	0	100	100	100	100	100	100	44.9219	6	0	64.4258
Chr3	27372616	27373060	Transcribed pseudogene	4	3.64728	7.11971	2.17281	3.64728	0	0	7.11971	0	0	6.9759	3.40997	11.157	2.53165	7.32394	6.78733	0	0.132979	0.283286	0.298285	56.4103	13.1579	58.0645	31.1475	1	0	1	0	0	0	0	0	0	0	0	0	0	0	0	0	0	0	0	54.4225
Chr8	11024180	11024651	Transcribed pseudogene	4	33.1175	47.6911	22.6611	5.34044	17.5648	0	0	43.574	0	0	47.6911	0	0	0.258398	0.600601	0	0	1.15607	0.614251	1.50754	3.57143	3.7037	1.31579	0	0	0	0	2	1	53.3898	100	0	0	0	53.3898	0	0	0	0	0	0	0	114.638
Chr12	23663153	23663727	Transcribed pseudogene	4	10.2226	38.2089	10.2226	38.2089	0	0	0	4.46096	7.5177	0	14.3249	0	0	0.492611	0.374532	0	0	2.29358	0.114679	0	0	0	0	0	0	0	0	7	1	91.8261	0	0	91.8261	91.8261	100	91.8261	91.8261	91.8261	91.8261	0	33.301	0	97.2348
Chr9	6758046	6758566	Transcribed pseudogene	4	17.9854	25.7618	0	0	25.7618	0	0	24.2198	8.64294	0	19.5997	33.1606	29.5775	56.7568	38.6495	2.61628	0	3.57634	2.13333	88.8268	86.1017	91.9779	97.2332	0	0	0	0	0	0	0	0	0	0	0	0	0	0	0	0	0	0	0	13.8445
Chr8	20665604	20665809	Transcribed pseudogene	1	2.7425	2.7425	0	0	0	0	0	0	0	0	2.7425	0	0	2.32558	0	0	0	0	0	0	0	0.5	0	0	0	0	0	5	1	100	0	100	100	0	4.85437	0	0	100	100	0	0	0	37.6796
Chr1	36738090	36738786	Transcribed pseudogene	2	4.21059	4.29146	0	4.12972	0	0	0	4.29146	0	0	0	0	0	2.01342	0.740741	0.138889	0.0845309	2.27273	0	0.306044	0.371747	0.676819	0.324675	0	0	0	0	6	2	100	84.2181	100	100	0	84.2181	84.2181	100	0	100	0	4.39794	0	34.8637
Chr9	12779752	12780046	Transcribed pseudogene	3	12.3642	12.3894	4.76627	0	0	0	0	0	12.3642	0	12.3894	0	0	0	0.8	0.235849	0	1.27119	0	0	0	1.12676	1.5873	0	0	0	0	3	1	100	100	100	0	0	100	0	0	0	0	0	0	0	84.6949
Chr5	22153250	22153527	Transcribed pseudogene	1	2.37092	2.37092	0	0	0	0	0	0	0	0	2.37092	0	0.473934	0	0	0	0	0	0	0	0.33557	0	0	0	0	0	0	0	0	0	0	0	0	0	0	0	0	0	0	0	39.5229	0	57.6331
Chr3	32280761	32281104	Transcribed pseudogene	1	1.77917	1.77917	0	0	0	0	0	0	0	0	1.77917	0	0	0.49505	0	0	0	0.268097	0.47619	0.729927	0	0	0	0	0	0	0	0	1	0	0	0	0	0	0	0	0	0	69.4767	0	0	0	95.5523
Chr4	8411852	8412098	Transcribed pseudogene	5	12.6299	22.2174	6.09911	14.6202	14.6139	0	0	10.6458	7.15702	0	22.2174	28.5714	38.5965	45.8716	53.9906	2.98507	5.98291	6.07621	6.5	93.3333	92.8058	83.2274	77.2549	1	0	0	0	0	0	0	0	0	0	0	0	0	0	0	0	0	0	0	3.94332
Chr12	25337624	25337684	Transcribed pseudogene	1	93.1224	93.1224	0	0	0	0	0	0	93.1224	0	0	53.8462	26.6667	50	70.3196	14.7059	0	18.0723	28.5714	100	90.411	94.7994	72.093	0	0	0	0	0	0	0	0	0	0	0	0	0	0	0	0	0	8.69897	0	0
Chr4	27363589	27363907	Transcribed pseudogene	2	6.14343	6.4292	0	0	0	6.01629	6.14343	0	0	0	0	0	0	0	3.38983	0.131926	0	2.95082	0	0	0	3.68852	0	0	0	0	0	7	2	100	100	100	100	100	100	100	100	0	100	0	12.5229	0	60.6991
Chr2	18903012	18903068	Transcribed pseudogene	1	16.3617	16.3617	0	0	0	0	0	0	16.3617	0	0	0	0	14.2857	8.69565	0	0	17.5	0	0	0	5.17241	7.69231	0	0	0	0	1	0	0	0	0	0	0	100	0	0	0	0	0	0	0	24.4035
Chr2	2276348	2276702	Transcribed pseudogene	4	6.18769	7.19675	2.1278	0	0	0	0	7.19675	0	5.93713	6.43824	0	0.508906	0	1	0	0	0	0.746269	0	0	1.5528	0	0	0	0	0	7	2	100	100	0	100	100	100	100	100	100	100	0	9.69897	0	1.10986
Chr5	7841293	7841468	Transcribed pseudogene	1	4.27978	4.27978	4.27978	0	0	0	0	0	0	0	0	55.9633	23.8095	55.2	67.6056	0.411523	0.45045	0.257732	1.67785	99.0566	93.6306	96.9925	99.2806	0	0	0	0	0	0	0	0	0	0	0	0	0	0	0	0	72.7273	12.699	0.9705	104.676
Chr6	25517253	25517437	Transcribed pseudogene	1	2.54485	2.54485	0	0	0	0	0	0	0	0	2.54485	42.5926	3.61446	16.6667	16.0714	4.58716	0	0.955414	1.6	83.3333	24.5902	92.7007	78.3784	0	0	1	0	0	0	0	0	0	0	0	0	0	0	0	0	0	0	0	88.4324
Chr6	17986415	17987174	Transcribed pseudogene	6	5.82095	25.959	3.83004	6.65603	25.959	0	0	14.267	3.60789	4.98588	19.4049	0.573066	0	0.775194	1.74129	0.112994	0.277008	1.02302	0.621504	0	0	2.57732	0.505051	0	0	0	0	1	0	0	0	100	0	0	0	0	0	0	0	20.9211	24.0458	0.98	68.8184
Chr10	6902930	6903240	Transcribed pseudogene	2	6.00851	12.127	0	0	12.127	4.68172	6.00851	0	0	0	0	0	0	0	0	0	0	2.68562	0.452899	0	0	0	1.5625	0	0	0	0	0	1	0	100	0	0	0	0	0	0	0	0	0	0	0	82.8875
Chr5	11257115	11259154	Transcribed pseudogene	4	2.91481	11.107	0	3.193	0	0	0	4.49283	2.38677	11.107	3.17117	0.136426	0.585652	1.04626	1.79704	0.435203	0.153453	1.8297	1.22579	14.8387	16.9811	17.8138	13.1805	0	0	0	0	3	0	0	0	53.1863	100	37.0098	0	0	0	0	0	0	17.0458	0	81.3863
Chr7	778732	779165	Transcribed pseudogene	1	2.66122	2.66122	2.66122	0	0	0	0	0	0	0	0	0	1.49254	0.591716	0.970874	0	0.259067	0.132626	0.493827	0	11.5385	0.877193	16.1905	0	0	0	0	1	1	0	100	84.3318	0	0	0	0	0	0	0	0	0	0	110.099
Chr10	13461805	13462201	Transcribed pseudogene	2	40.4229	70.5807	70.5807	10.265	0	0	0	0	0	0	0	29.6875	26.7081	59.6154	53.0992	0.956938	0.970874	6.03654	4.10448	95.0704	93.531	96.214	96.5665	0	0	0	0	0	0	0	0	0	0	0	0	0	0	0	0	98.2368	41.2218	0.7385	24.1461
Chr3	13645706	13645761	Transcribed pseudogene	1	28.5113	28.5113	0	0	0	0	0	0	0	28.5113	0	NA	NA	NA	NA	0.111607	0	3.125	0.754717	NA	NA	NA	NA	0	0	0	0	0	0	0	0	0	0	0	0	0	0	0	0	0	22.699	0	86.0536
Chr7	8986615	8987353	Transcribed pseudogene	1	5.91177	5.91177	5.91177	0	0	0	0	0	0	0	0	71.9424	52.1531	78.4483	76.2213	3.91156	2.56684	4.67066	10.2201	94.7103	92.9217	95.9592	96.6197	0	0	0	0	0	0	0	0	0	0	0	0	0	0	0	0	0	16.699	0	63.9892
Chr1	33801298	33801574	Transcribed pseudogene	1	5.47871	5.47871	0	0	5.47871	0	0	0	0	0	0	0	0	0	0	0.558659	0	0	0	0.268817	0	0	0	0	0	0	0	4	1	100	0	0	63.1769	0	63.1769	100	0	0	63.1769	0	0	0	3.93863
Chr11	20660685	20661077	Transcribed pseudogene	2	7.50864	9.00854	0	0	0	0	0	6.00873	0	9.00854	0	0	0	1.26582	0	0.426439	0	0	0.3663	59.5238	10.6383	0	27.027	1	0	0	0	3	0	0	0	29.2621	80.1527	100	0	0	0	0	0	0	0	0	60.8957
Chr6	28439589	28440241	Transcribed pseudogene	7	11.3106	53.4996	4.59994	21.3347	28.4604	8.35673	10.5568	41.4391	8.22774	13.4587	53.4996	0	0	0.442478	0	0	0	0.128205	0.278552	0	0.280899	0	0.325733	0	0	0	0	7	1	100	0	0	100	62.9403	62.9403	100	100	100	100	0	0	0	73.5865
Chr6	7018647	7018749	Transcribed pseudogene	1	5.61321	5.61321	0	5.61321	0	0	0	0	0	0	0	0	0	0	0	0	0.458716	0	0	0	0	0	0	0	0	0	0	4	0	100	0	0	0	100	0	100	0	100	0	0	0	0	10.6699
Chr2	26882975	26883763	Transcribed pseudogene	3	4.41234	26.0332	26.0332	0	0	0	0	0	0	5.19019	2.92908	0.487805	0.558659	0.915332	0.241546	0.0714286	0	0.978179	0.315259	90.9091	93.4211	95.288	95.098	1	1	1	1	3	1	0	0	0	100	100	100	0	0	0	100	0	180	0	161.008
Chr7	17395134	17395608	Transcribed pseudogene	1	7.18882	7.18882	7.18882	0	0	0	0	0	0	0	0	14.7368	10.9756	18.1102	25.4601	0.900901	1.05263	4.56238	3.32226	67.7291	68.0365	84.8571	60.6648	1	1	0	0	0	0	0	0	0	0	0	0	0	0	0	0	0	0	0	18.2126
Chr1	2459439	2459906	Transcribed pseudogene	3	2.04139	3.01081	3.01081	0	0	0	0	0	1.29891	0	2.04139	0	0.318471	0.900901	1.16732	0	0	1.46628	0.925926	0	0	2.24439	1.54639	0	0	0	0	4	0	77.1368	0	0	100	22.8632	100	0	0	0	0	0	0	0	34.0385
Chr10	4546594	4546884	Transcribed pseudogene	1	2.07076	2.07076	2.07076	0	0	0	0	0	0	0	0	0	0	1.40845	0	0.8	0.760456	0	0.294551	NA	NA	NA	NA	0	0	0	0	0	0	0	0	0	0	0	0	0	0	0	0	0	0	0	12.7801
Chr4	9391216	9391927	Transcribed pseudogene	1	6.06542	6.06542	6.06542	0	0	0	0	0	0	0	0	50.2183	16.5877	59.4406	76.5306	0.674374	0.107527	2.32558	1.29132	89.2857	88.1188	93.8202	86.0825	0	0	0	0	0	0	0	0	0	0	0	0	0	0	0	0	100	168	1	144.924
Chr4	5289099	5289478	Transcribed pseudogene	1	2.00802	2.00802	0	0	0	0	0	0	2.00802	0	0	0	0.78329	1.95122	0.677966	0	0.195122	0.674536	0.5386	0.561798	0	1.62602	0	0	0	0	0	2	0	79.2105	0	100	0	0	0	0	0	0	0	0	0	0	134.971
Chr3	11065884	11066388	Transcribed pseudogene	2	6.32584	8.42942	0	0	0	0	0	0	4.22227	8.42942	0	75.4545	56	65.2921	67.9745	7.97101	2.73973	7.69231	15.083	99.2424	92.6471	86.5642	94.2568	0	0	0	0	0	0	0	0	0	0	0	0	0	0	0	0	0	11.699	0	19.0812
Chr1	18996432	18996516	Transcribed pseudogene	1	6.09266	6.09266	0	0	0	0	0	0	0	0	6.09266	58.3333	30	50	21.5686	11.9048	13.0435	10.2941	4.28571	94.2857	91.1111	91.3978	93.5484	0	0	0	0	0	0	0	0	0	0	0	0	0	0	0	0	0	0	0	2.55294
Chr11	779415	779872	Transcribed pseudogene	1	2.45826	2.64947	0	0	0	0	0	0	2.45826	0	0	0	0	0	2.5641	0	0	3.19767	0.404858	0	0	3.20856	0	0	0	0	0	0	0	0	0	0	0	0	0	0	0	0	0	0	0	0	19.1507
Chr12	20845324	20845989	Transcribed pseudogene	5	4.7175	7.49493	7.49493	4.15314	0	3.30059	0	0	4.43665	5.28186	3.25708	0.347826	0.446429	2.16963	6.66667	0.100908	0	1.80995	0.59312	18.4932	39.9209	55.2995	40.3846	0	0	1	1	1	0	28.5285	0	0	0	0	0	0	0	0	0	0	14.699	0	42.5631
Chr5	29748121	29748281	Transcribed pseudogene	1	4.88909	4.88909	0	0	0	0	0	4.88909	0	0	0	0	0	0	5.17241	0	0	11.3333	0	0	0	1.43266	0	0	0	0	0	0	0	0	0	0	0	0	0	0	0	0	0	0	4.52288	0	2.50311
Chr12	18595969	18596666	Transcribed pseudogene	1	4.10074	4.10074	4.10074	0	0	0	0	0	0	0	0	0	0	5	0.961538	0.0946074	0	1.44928	0	0.076746	0	0.963391	4.13793	0	0	0	0	0	1	0	100	0	0	0	0	0	0	0	0	0	8.1549	0	20.4542
Chr1	10671870	10672117	Transcribed pseudogene	1	3.03726	3.03726	3.03726	0	0	0	0	0	0	0	0	0	2.73973	1.17647	0	0	1.2931	0.429185	0.448934	NA	NA	NA	NA	0	1	0	0	0	1	0	100	0	0	0	0	0	0	0	0	0	0	0	65.1008
Chr4	7909004	7910912	Transcribed pseudogene	7	4.85683	10.8718	3.4489	6.21847	5.48493	5.43473	3.36136	6.14476	3.8765	10.8718	5.61591	0.619195	0.77821	0.52592	0.861009	0.0391236	0.0547046	0.398406	0.50602	58.0925	23.2394	70	54.5326	1	0	1	1	3	0	0	0	16.396	89.7328	62.6506	0	0	0	0	0	0	11.0969	0	66.7051
Chr8	25279185	25279615	Transcribed pseudogene	1	4.20054	4.20054	0	0	0	0	0	4.20054	0	0	0	55.7377	56.5217	76.3006	81.9936	5.78035	1.28755	10.6405	13.9241	85.2113	94.7154	96.5793	97.2973	0	0	0	0	1	0	0	0	100	0	0	0	0	0	0	0	0	5.39794	0	11.2784
Chr2	22598288	22598499	Transcribed pseudogene	1	4.03246	4.03246	0	0	0	4.03246	0	0	0	0	0	58.9286	8.69565	58.9744	69.6	6.5625	1.20968	10.6087	9.72763	96.9697	45	96.8326	85.8108	0	0	0	0	1	0	0	0	0	0	0	0	0	0	100	0	0	0	0	78.4953
Chr6	690785	690903	Transcribed pseudogene	1	3.56232	3.56232	0	0	0	0	0	0	3.56232	0	0	0	0	0	0	0	0	0	0	2.77778	0	0	0	0	0	0	0	1	0	0	0	0	0	0	0	100	0	0	0	0	23.3979	0	37.4706
Chr10	21622351	21622888	Transcribed pseudogene	1	4.23123	4.23123	0	0	4.23123	0	0	0	0	0	0	0	0	1.43885	0.833333	0.0792393	0	1.33843	0.328947	0	0.0749064	1.11421	0.664452	0	0	0	0	2	0	0	0	0	0	0	0	100	16.5428	0	0	0	58.2218	0	19.5037
Chr1	12573408	12573679	Transcribed pseudogene	1	8.3078	8.3078	8.3078	0	0	0	0	0	0	0	0	69.697	56.5789	78.1609	82.8704	3.72671	1.02669	6.00425	12.6718	94.152	95.6522	93.9547	98.3784	0	0	0	0	0	0	0	0	0	0	0	0	0	0	0	0	0	0	0	97.9779
Chr4	25566948	25567093	Transcribed pseudogene	1	5.32305	5.32305	0	0	0	5.32305	0	0	0	0	0	0	0	0	45.4545	0	0	5.34351	0	0	0	67.5676	0	0	0	0	0	0	0	0	0	0	0	0	0	0	0	0	0	0	10	0	0.0273973
Chr1	42390633	42390813	Transcribed pseudogene	1	2.81049	2.81049	0	0	0	0	0	0	2.81049	0	0	0	0	0	0	0	0	0	2.73973	0.195312	0	2.6178	1.28205	0	0	0	0	3	0	0	0	100	100	0	92.2652	0	0	0	0	0	26.5229	0	11.8232
Chr11	15750890	15751164	Transcribed pseudogene	1	2.05438	2.05438	0	0	0	0	0	0	0	0	2.05438	0	0	0	1.08108	0	0	0	0	6.87161	4.18605	1.68919	7.21649	0	0	0	0	2	0	100	0	0	0	0	100	0	0	0	0	71.6364	8	0.266	11.5636
Chr11	16338011	16338045	Transcribed pseudogene	1	38.7381	38.7381	38.7381	0	0	0	0	0	0	0	0	0	0	NA	0	0	0	0	NA	0	1.03093	0	NA	0	0	0	NA	4	1	100	100	0	0	0	100	100	100	0	0	0	0	0	2.62857
Chr5	22811983	22812343	Transcribed pseudogene	1	8.62436	8.62436	8.62436	0	0	0	0	0	0	0	0	0.209205	0	0	0.534759	0.130039	0	0.757576	0	0	0	1.00503	1.03093	0	0	0	0	4	0	100	0	0	100	0	0	100	60.1108	0	0	0	12.1549	0	26.9529
Chr2	27386031	27386764	Transcribed pseudogene	2	9.65263	13.932	0	0	0	10.8939	8.37878	0	0	0	0	0.170648	0.487805	0	0	0	0	0.138504	0	0.202429	0.266193	0.698487	0	0	0	0	0	5	2	100	100	100	0	0	0	100	100	100	100	0	27.699	0	64.1104
Chr11	14687698	14688267	Transcribed pseudogene	3	5.64982	18.1185	5.77707	3.4105	0	0	0	0	11.8206	0	0	0	0	0	1.03806	0.0904977	0	3.28283	0	0	0	3.28228	0	0	0	0	0	3	0	52.9825	0	0	52.9825	0	0	88.0702	0	0	0	17.8947	24.699	0.999	16.9947
Chr12	18594279	18594985	Transcribed pseudogene	2	3.87985	4.82983	4.82983	2.92987	0	0	0	0	0	0	0	2.66667	3.00752	2.99003	14.17	0.0981354	0	2.6738	0.902643	17.3913	24.1379	60.1307	31.9767	0	0	1	0	0	0	0	0	0	0	0	0	0	0	0	0	0	0	0	99.6492
Chr2	12754951	12755166	Transcribed pseudogene	2	9.22856	13.019	13.019	5.43815	0	0	0	0	0	0	0	0	0	0	2.17391	0	0.28169	1.69492	0.333333	0	0	0	1.02041	0	0	0	0	1	0	0	0	100	0	0	0	0	0	0	0	0	11.5229	0	122.833
Chr10	10119033	10119715	Transcribed pseudogene	3	6.2733	20.9301	20.9301	6.2733	0	0	0	8.95183	0	0	3.29711	0.321543	0	0.177936	1.4245	0.426439	0	1.92719	0.509554	66.3717	18.1159	45.8647	54.6012	1	0	1	1	4	1	0	0	0	100	100	100	24.451	0	0	100	0	0	0	74.631
Chr8	9404024	9404350	Transcribed pseudogene	1	3.09399	3.09399	0	0	3.09399	0	0	0	0	0	0	47.093	43.3121	73.8739	67.6174	8.42825	1.85185	10.6129	12.5683	81.9383	97.7064	96.121	99.3103	0	0	0	0	1	0	0	0	100	0	0	0	0	0	0	0	0	38.1549	0	14.6483
Chr8	19908270	19908713	Transcribed pseudogene	3	3.4002	5.13355	0	0	0	0	0	5.13355	0	2.55843	3.4002	0	0.288184	0	0	0	0	0	0	0.0962464	0	0.197239	0.961538	0	0	0	0	8	1	100	0	70.7207	100	100	100	100	100	100	100	0	19.0969	0	28.5721
Chr10	176845	177181	Transcribed pseudogene	1	3.12919	3.12919	3.12919	0	0	0	0	0	0	0	0	0.558659	0	0.413223	0	0	0	0	0	0	0	1.28205	0	0	0	0	0	1	1	0	0	0	0	0	100	0	0	0	100	100	17.5229	0	82.4006
Chr6	13464467	13464686	Transcribed pseudogene	1	3.83233	3.83233	0	0	3.83233	0	0	0	0	0	0	0	0	0	4	0	0	3.33333	0	0	0	4.66667	0	0	0	0	0	5	0	100	0	100	100	0	0	100	100	0	0	0	0	0	31.8591
Chr6	7018800	7018918	Transcribed pseudogene	1	5.53878	5.53878	0	0	0	0	0	0	0	0	5.53878	0	0.571429	0	0	0	0	0	1.21951	0	0	0	0	0	0	0	0	4	0	100	0	0	0	100	0	100	0	100	0	0	0	0	23.0924
Chr12	12074373	12074449	Transcribed pseudogene	4	21.6924	60.4087	11.4127	0	0	0	0	60.4087	30.8302	0	12.5546	0	0	0	NA	0	1.11111	NA	14.2857	0	0	1.05634	0	0	0	0	0	4	1	100	100	0	0	0	100	100	64.9351	0	0	100	0	0.979	92.6883
Chr8	1792090	1792387	Transcribed pseudogene	1	2.64142	2.64142	0	0	0	0	0	2.64142	0	0	0	0	0	0.502513	0.492611	0	0.334448	0.422833	0.273224	0	3.33333	0	0	0	0	0	0	0	0	0	0	0	0	0	0	0	0	0	0	0	33.3979	0	127.943
Chr6	9670172	9670537	Transcribed pseudogene	1	2.70129	2.70129	0	0	0	0	0	0	0	0	2.70129	0	0	0	0.501253	0	0	0.4914	0	0.322581	0	1.44928	1.03093	0	0	0	0	5	2	100	100	0	0	0	100	100	100	100	100	0	0	0	64.9372
Chr1	797687	797826	Transcribed pseudogene	1	3.02797	3.02797	0	0	0	0	0	0	3.02797	0	0	0	0	0	0	0	0	0	0	0.259067	0	0	0	0	0	0	0	5	1	100	0	0	0	100	0	100	100	100	100	0	0	0	1.38571
Chr3	11962277	11963370	Transcribed pseudogene	5	2.68921	5.79219	0	2.85009	3.97427	0	0	5.79219	1.96834	2.93956	2.48958	0.60241	0	0	2.11726	0	0.176367	2.15475	0.442478	0	0.273723	4.84581	2.04778	0	0	0	0	4	0	100	0	0	0	36.5631	0	100	100	0	0	0	6	0	16.745
Chr8	14159732	14160024	Transcribed pseudogene	1	1.88524	1.88524	1.88524	0	0	0	0	0	0	0	0	0	0.990099	0.888889	0	0.621118	0	0	0.411523	0	0	0	3.07692	0	0	0	0	0	0	0	0	0	0	0	0	0	0	0	0	0	17.301	0	71.5666
Chr12	6976099	6976464	Transcribed pseudogene	1	1.28633	1.28633	0	0	0	0	0	0	0	0	1.28633	0	0	0.854701	1.45985	0	0	0.902527	0.152672	0	0	0.438596	0.574713	0	0	0	0	1	1	0	100	100	0	0	0	0	0	0	0	0	14.3979	0	90.4016
Chr2	16498565	16498763	Transcribed pseudogene	6	8.38168	13.2606	4.49087	13.2606	8.87487	9.40994	6.69698	0	8.29765	7.88849	10.6095	NA	NA	NA	NA	3.1746	2.57143	7.42857	7.22311	95.7746	91.2088	94.8052	88.9764	0	0	0	0	0	0	0	0	0	0	0	0	0	0	0	0	0	0	0	81.2613
Chr3	21462018	21462982	Transcribed pseudogene	1	6.71701	8.94753	0	0	0	0	0	0	6.71701	0	0	0.332779	0	0.157978	0.639659	0.245399	0	0.313972	0.30896	0.641026	0	0.34965	0	0	0	0	0	0	0	0	0	0	0	0	0	0	0	0	0	0	10.2218	0	69.1523
Chr1	39466400	39466645	Transcribed pseudogene	3	5.07967	56.2586	56.2586	0	0	0	0	7.21549	2.70882	0	0	0	0	0	0	0	0	0.763359	0	0	0	0	1.21951	0	0	0	0	4	1	100	0	0	0	0	0	81.3008	100	81.3008	81.3008	0	20.3979	0	1.89837
Chr7	4109474	4110059	Transcribed pseudogene	2	2.82104	2.90343	0	2.90343	2.73865	0	0	0	0	0	0	0.643777	0	0	0	0	0	0.201816	0.297915	0	0.458716	0	0.483092	0	0	0	0	1	0	0	0	100	0	0	0	0	0	0	0	0	0	0	92.0717
Chr4	58771	59948	Transcribed pseudogene	2	38.0993	72.5106	72.5106	3.68808	0	0	0	0	0	0	0	0	0	1.95531	0.364964	0.107759	0.27027	0.649351	0.544959	0	0	0.580833	0.660066	0	0	0	0	4	1	97.5382	100	0	0	0	97.5382	80.5603	80.5603	0	0	25.382	12.0969	0.428	78.191
Chr7	24485886	24486105	Transcribed pseudogene	1	4.98203	4.98203	0	0	4.98203	0	0	0	0	0	0	0	0	0	11.236	0	0	6.25	0	0	0	5.8296	0	0	0	0	0	0	0	0	0	0	0	0	0	0	0	0	0	0	0	0	0
Chr1	927738	928127	Transcribed pseudogene	4	4.07959	25.8806	25.8806	3.48107	0	0	0	4.67812	2.48399	0	0	0	1.18343	1.46628	0.826446	0.9375	0	0	0.359281	10.5263	10.5263	0	8.73016	0	0	0	0	0	0	0	0	0	0	0	0	0	0	0	0	0	31.2218	0	34.1051
Chr3	22985650	22985755	Transcribed pseudogene	2	321.436	631.964	631.964	10.9087	0	0	0	0	0	0	0	0	0	0	2.85714	0	0	7.14286	0	0	0.369004	5.34351	0	0	0	0	0	4	1	100	100	100	100	0	0	100	0	0	0	0	0	0	7.56604
Chr12	2199971	2200931	Transcribed pseudogene	2	4.85004	7.05459	0	2.51374	0	0	0	7.05459	0	0	4.85004	0.215983	0.215517	0.304878	1.57233	0.179051	0.0999001	1.40955	0.234192	0.127551	0.12987	1.02524	0.895522	0	0	0	0	6	2	100	76.1707	0	83.2466	0	100	96.9823	100	100	100	0	0	0	37.7648
Chr2	12880339	12880407	Transcribed pseudogene	7	21.1908	44.9681	30.5663	44.9681	23.8882	14.2786	11.4157	41.981	21.1958	13.3966	21.1858	0	0	0	4.54545	0	0	5.88235	0	0	0	4.61538	1.78571	0	0	0	0	2	0	88.4058	0	0	0	0	0	0	100	0	0	0	15.699	0	119.029
Chr3	18647852	18648668	Transcribed pseudogene	5	5.92075	19.3227	2.45903	5.4961	0	0	0	9.62065	4.10526	19.3227	6.86699	0	0	0	1.15207	0.0793651	0	0.543478	0.322581	0.168067	0.135685	1.20301	0	0	0	0	0	5	0	18.1151	0	0	0	18.1151	0	100	91.5545	18.1151	0	8.56793	36.301	0.001	19.3831
Chr7	2361862	2362001	Transcribed pseudogene	4	12.5926	24.3436	12.4344	24.3436	0	0	0	7.56869	14.1491	0	12.7507	0	0	0	2.1978	0	0	0	0	0	0	4.49438	2.91971	0	0	0	0	0	1	0	100	0	0	0	0	0	0	0	0	0	10	0	38.3214
Chr8	22380652	22381195	Transcribed pseudogene	2	4.5513	6.93901	0	0	0	0	0	6.93901	0	0	2.16359	0	0	0	0.892857	0	0	2.21239	0	0.132626	0	0.852273	0	0	0	0	0	5	1	100	0	100	100	0	100	63.9706	0	0	100	20.9559	42.0969	1	14.3309
Chr3	35407020	35407168	Transcribed pseudogene	4	5.56579	13.4106	3.69236	0	7.43923	0	0	13.4106	0	0	3.5471	0	0	4.7619	0	0	0	0	1.42857	0	0	0	4.05405	0	0	0	0	0	0	0	0	0	0	0	0	0	0	0	0	0	0	0	3.44295
Chr11	1133941	1134205	Transcribed pseudogene	1	2.46343	2.46343	2.46343	0	0	0	0	0	0	0	0	0	0.729927	0	0	0	0	0	0	0	0	0	1.81818	0	0	0	0	3	1	100	100	0	0	0	100	0	0	100	0	0	0	0	100.392
Chr10	20478353	20478430	Transcribed pseudogene	2	18.927	28.7252	0	9.12885	0	0	0	0	28.7252	0	0	NA	NA	NA	NA	0	NA	0.573175	0.329056	NA	NA	NA	NA	0	NA	0	0	0	0	0	0	0	0	0	0	0	0	0	0	0	31.699	0	1.94872
Chr10	1664303	1664832	Transcribed pseudogene	2	6.59716	10.0432	10.0432	3.15111	0	0	0	0	0	0	0	0	0	0.727273	0	0	0	0.805639	0.53681	0	0	1.26582	0.980392	0	0	0	0	0	1	0	100	0	0	0	0	0	0	0	0	0	0	0	131.789
Chr2	27505206	27505336	Transcribed pseudogene	3	15.4006	18.3482	18.3482	0	0	0	0	15.4006	0	0	5.47438	0	0	0	2.7027	0	0	0.404858	0	0	0	0	0	0	0	0	0	2	1	0	0	0	0	0	100	0	0	100	100	0	0	0	90.1756
Chr7	4445522	4445891	Transcribed pseudogene	1	1.604	1.604	0	0	0	0	0	0	1.604	0	0	0	0	0.574713	0.722022	0	0.323625	1.29032	0.6	0	0	1.90476	2.25564	0	0	0	0	4	1	100	0	0	0	0	100	0	100	100	100	0	0	0	156.522
Chr9	13370605	13372840	Transcribed pseudogene	2	3.86151	5.27763	5.27763	2.44539	0	0	0	0	0	0	0	0.116279	0.118483	0.374332	0.285171	0.0723851	0.0386847	0.417537	0.547824	2.17391	0.970874	8.58369	8.6758	0	0	0	0	2	0	0	0	0	0	0	28.6673	0	0	10.7782	0	0	0	0	83.39
Chr8	24567961	24568052	Transcribed pseudogene	3	22.4077	39.2367	0	0	12.3151	0	10.6486	0	32.5002	39.2367	0	0	0	0	31.9149	0	0	5.64972	0.819672	0	1.17647	25.9259	4.29448	0	0	0	0	0	0	0	0	0	0	0	0	0	0	0	0	0	0	0	46.75
Chr1	17230341	17231070	Transcribed pseudogene	5	3.67204	5.8054	2.60187	3.212	2.94795	0	0	5.8054	0	4.13207	4.30965	0	0	0.97561	0.742574	0.486618	0.0841751	0.896287	0.164204	0.818554	1.66436	3.25	0.480769	0	0	0	0	6	1	91.9178	0	0	0	91.9178	91.9178	91.9178	91.9178	91.9178	91.9178	0	0	0	73.8192
Chr4	7943481	7943760	Transcribed pseudogene	4	5.68522	20.9831	20.9831	0	0	0	0	5.27105	3.97421	0	6.09939	0	0	0	3.38983	0	0	0.956938	0	0	0	2.58621	0	0	0	0	0	3	0	100	0	0	0	100	0	100	0	0	0	0	0	0	23.2464
Chr3	35406800	35406939	Transcribed pseudogene	1	6.13643	6.65141	0	6.65141	0	0	0	0	0	0	5.62145	0	0	2	2.27273	0	0	6.41026	0	0	0	5.88235	0	0	0	0	0	0	0	0	0	0	0	0	0	0	0	0	0	0	0	0	70.1071
Chr11	20964367	20964609	Transcribed pseudogene	4	8.01356	9.63601	2.91432	9.63601	0	0	0	8.41223	4.43091	0	8.01356	0	0	0	2.04082	0.319489	0	0.587084	0.505051	NA	NA	NA	NA	0	0	0	0	0	0	0	0	0	0	0	0	0	0	0	0	0	0	0	7.95885
Chr8	12131894	12132249	Transcribed pseudogene	3	2.50128	8.30652	0	2.07836	0	0	0	0	1.88788	8.30652	2.9242	0	0	0	0	0	0	0.15015	0.610687	0	0	2.17391	2.32558	0	0	0	0	2	1	0	85.9551	0	85.9551	100	0	0	0	0	0	0	35.1549	0	133.331
Chr8	3820495	3821087	Transcribed pseudogene	3	3.94846	6.29188	0	0	6.29188	0	0	4.52539	0	0	3.29557	0.164474	0	2.63158	3.02376	0	0.590319	2.0284	5.31915	0.094162	0.228571	6.98467	4.13223	0	0	0	0	2	0	14.8398	0	0	0	0	14.8398	0	0	0	0	0	0	0	12.1265
Chr1	13643822	13644206	Transcribed pseudogene	6	5.0131	9.45518	2.97777	3.31324	5.0131	0	0	9.45518	3.29994	5.21945	7.6776	0	0	28.2486	32.6255	0	0	6.31313	9.15842	0	0	51.0638	35.5438	0	0	0	0	0	0	0	0	0	0	0	0	0	0	0	0	0	0	0	18.1117
Chr6	10035130	10035686	Transcribed pseudogene	1	8.83514	8.83514	8.83514	0	0	0	0	0	0	0	0	0	0.236967	4.47761	3.48259	0.162866	0.21692	3.0303	0.704225	0	0.163934	5.2506	2.88462	0	0	0	0	5	1	87.4327	100	87.4327	87.4327	0	0	100	87.4327	0	0	0	6.52288	0	22.1903
Chr1	28941553	28941936	Transcribed pseudogene	1	23.0157	23.0157	23.0157	0	0	0	0	0	0	0	0	64.2857	49.6454	65.9292	67.009	10.9325	2.10084	10.3854	12.2616	92.8962	97.5728	95.9559	97.8193	0	0	0	0	1	0	100	0	0	0	0	0	0	0	0	0	0	12	0	16.0234
Chr11	6287432	6288026	Transcribed pseudogene	1	19.0761	21.8014	0	0	0	0	0	0	18.336	0	0	1.49813	0.639659	0	1.1236	0	0.124844	0.19685	1.21212	16.5877	16.895	6.81818	2.7027	0	0	0	0	5	0	100	0	0	0	95.4622	0	100	95.4622	95.4622	0	84.3697	58.3979	0.814	11.7261
Chr12	24595985	24596313	Transcribed pseudogene	4	3.12772	7.28787	0	2.53377	2.79176	0	0	3.12772	0	4.62792	7.28787	0	0	0	1.45985	0.23753	0	0.933489	1.97044	7.82748	15.5963	30.761	13.6364	0	0	0	0	0	0	0	0	0	0	0	0	0	0	0	0	0	0	0	31.9149
Chr4	5870972	5871434	Transcribed pseudogene	1	1.24873	1.24873	0	1.24873	0	0	0	0	0	0	0	0.222717	0	0	0.197239	0	0	0	0.700935	0	0.497512	0.483092	0.641026	0	0	0	0	6	1	93.9525	0	0	0	92.4406	100	86.3931	93.9525	93.9525	86.3931	0	0	0	182.711
Chr2	15707874	15709026	Transcribed pseudogene	6	4.23156	7.46655	2.24179	1.71731	4.33106	0	0	7.13092	5.42554	7.46655	4.04365	0.134771	0	0.328407	0.332226	0.29304	0	0.558214	0.224467	3.66133	1.69492	3.98912	20.3252	0	0	0	0	6	1	37.0338	0	0	0	100	100	71.7259	37.0338	54.3799	54.3799	8.49957	13.699	0.923	56.693
Chr2	19952670	19953346	Transcribed pseudogene	3	9.60455	18.0051	18.0051	8.23271	0	0	0	0	10.9764	0	0	0.172414	0	0.578035	1.17647	0.909091	0.119617	2.01207	0	0.196271	0	1.82482	0.847458	0	0	0	0	1	1	0	100	0	0	0	19.2024	0	0	0	0	0	12.301	0	9.99557
Chr2	6294416	6294521	Transcribed pseudogene	1	7.85873	7.85873	0	0	0	0	0	0	0	7.85873	0	NA	NA	NA	NA	0	0	0.684932	2.67857	NA	NA	NA	96.3415	0	1	0	0	0	0	0	0	0	0	0	0	0	0	0	0	0	0	0	52.4434
Chr1	20384773	20384912	Transcribed pseudogene	1	3.58686	3.58686	3.58686	0	0	0	0	0	0	0	0	0	0	0	0	0	0	0	0	0	0	0	0	0	0	0	0	2	0	100	0	0	0	0	0	100	0	0	0	0	0	0	2.26429
Chr7	27233801	27234778	Transcribed pseudogene	5	3.63191	5.95727	0	1.82098	4.2273	0	0	3.12555	1.46637	5.95727	4.13828	0	0	1.26582	0.628931	0	0.0646831	0.0907441	0	0.0620347	0.284698	0.217707	1.22324	0	0	0	0	7	1	100	100	59.2025	100	100	79.6524	100	100	0	0	0	0	0	29.4632
Chr3	26761421	26761832	Transcribed pseudogene	1	1.71406	1.71406	0	0	0	0	0	0	0	0	1.71406	3.73444	0.458716	0.45045	0.829876	0.241546	0	0.705882	0.729167	7.42574	10.4167	0.917431	0.471698	0	0	0	0	0	1	0	91.9903	0	0	0	0	0	0	0	0	0	0	0	169.551
Chr11	19720603	19721363	Transcribed pseudogene	5	4.23885	17.3772	2.14773	1.82385	0	0	0	17.3772	4.23885	8.77708	0	0	0	0.507614	0	0	0.094162	0	0.121951	0.241838	0	0	0	0	0	0	0	7	1	100	0	0	100	100	100	100	100	100	100	0	0	0	76.9645
Chr6	27211109	27211611	Transcribed pseudogene	6	6.11942	10.4621	3.19052	5.21193	6.02223	6.11942	0	9.12631	0	8.06701	10.4621	0	0	0	1.24777	0.668449	0	4.78469	0	0.136426	0	0.378788	0	0	0	0	0	7	2	100	100	100	100	0	100	100	100	100	100	0	0	0	56.8807
Chr4	31361148	31361371	Transcribed pseudogene	2	14.6838	18.5517	0	0	0	16.6177	0	0	4.41068	0	0	0	0	NA	0	0	0	0	NA	0.546448	0	0.980392	NA	0	0	0	NA	4	2	100	100	0	0	0	0	100	100	100	100	0	20.699	0	0
Chr5	7045722	7047553	Transcribed pseudogene	1	6.26791	7.1387	0	0	0	0	0	0	5.48064	0	0	0.262123	0.42735	0.449583	0	0.265369	0.0496771	0.186567	0.424041	5.10638	5.99078	10.2881	18.2371	0	0	0	0	5	2	0	100	0	100	100	100	26.0917	0	26.0917	100	11.7904	11.699	0.956	69.3941
Chr9	8420408	8421206	Transcribed pseudogene	4	4.46553	4.73943	0	0	4.56597	0	0	3.82109	0	4.73943	2.59392	0.56926	0	0.2849	1.94444	0.63745	0	2.10305	0.353982	0.0957854	0	1.3373	0.967118	0	0	0	0	4	0	99.1239	0	0	0	0	0	100	50.0626	99.1239	0	0	0	0	36.9036
Chr1	36536649	36537406	Transcribed pseudogene	1	20.0732	20.0732	20.0732	0	0	0	0	0	0	0	0	0	0	0.705882	0.702576	0	0	0.752688	0.345304	0	0	0.229358	0.487805	0	0	0	0	2	1	27.3087	0	0	0	0	0	0	100	0	53.6939	0	0	0	74.1359
Chr5	20660191	20660584	Transcribed pseudogene	4	3.4372	4.84073	0	3.32103	3.44127	0	3.40164	4.84073	3.43312	0	4.53068	0	0	0.294985	0	0.117786	0	0.316957	0.337458	0	0	0	1.2987	0	0	0	0	2	1	0	0	0	0	100	0	0	46.9543	0	100	0	5.52288	0	82.2259
Chr1	41499355	41499553	Transcribed pseudogene	2	6.89781	13.5478	6.89781	0	0	0	0	0	8.92079	0	0	0	0	0	0	0	0	0	0	0	0	0	0	0	0	0	0	2	0	100	0	0	0	0	0	100	0	0	0	0	0	0	2.02513
Chr2	29816363	29816564	Transcribed pseudogene	3	7.87144	34.3447	34.3447	0	0	0	0	7.87144	0	4.06174	0	0	0	61.5385	9.32642	0	0	4.26357	26.087	0	2.11268	12.6289	50	0	0	0	0	0	0	0	0	0	0	0	0	0	0	0	0	0	6.1549	0	3.77723
Chr12	2544884	2545274	Transcribed pseudogene	2	3.25255	3.91939	0	0	0	0	0	3.91939	2.48503	0	0	0	0.425532	0	0	0	0	0	0	0	0	0	0	0	0	0	0	5	1	100	0	0	100	0	0	100	100	100	100	0	18.3979	0	9.04859
Chr9	14628305	14628383	Transcribed pseudogene	3	18.1336	32.7977	18.1336	0	0	0	0	32.7977	0	0	13.1108	0	0	0	0	0	0	0	0	0	0	0	0	0	0	0	0	3	2	100	100	0	100	0	100	0	0	0	100	0	0	0	13.5949
Chr3	11094987	11095401	Transcribed pseudogene	5	9.21609	18.7912	9.15541	8.89478	11.8193	0	0	18.7912	10.9172	0	16.9487	1.00671	0	2.22222	5.40541	0	0	0	0	0	0	10.6908	7.59494	0	0	0	0	7	1	100	0	0	100	100	3.13253	100	100	100	100	0	11.5229	0	24.2434
Chr4	22644001	22644243	Transcribed pseudogene	2	3.73312	3.8544	0	3.8544	0	0	0	0	3.61184	0	0	0	0	5.55556	7.5188	0.900901	0	8.92857	0	10.7759	6.25	26.4059	0	0	0	0	0	4	0	100	0	18.107	0	0	0	100	18.107	0	0	0	27.699	0	0
Chr7	27849989	27850351	Transcribed pseudogene	1	3.25266	3.25266	0	0	0	0	0	3.25266	0	0	0	0	0	0	0.892857	0	0	1.90476	0.806452	0	0	2.46914	4.12371	0	0	0	0	7	1	100	0	100	0	96.9697	96.9697	100	100	100	100	0	8.39794	0	21.3416
Chr3	4021410	4021617	Transcribed pseudogene	3	7.47206	9.90264	0	0	7.29616	0	0	6.02406	8.7753	0	0	0	0	0	0	0	0	0	0	0	0	0.657895	0	0	0	0	0	3	0	100	0	0	0	100	0	100	0	0	0	0	18.699	0	10.9856
Chr12	8901576	8901992	Transcribed pseudogene	1	2.05567	2.05567	0	0	0	0	2.05567	0	0	0	0	88.3721	21.6783	72.8659	87.3016	1.25261	0.472813	4.82315	3.0303	NA	NA	NA	NA	0	0	0	0	0	0	0	0	0	0	0	0	0	0	0	0	0	0	0	117.448
Chr3	30194892	30195037	Transcribed pseudogene	1	3.22463	3.22463	0	0	0	0	0	0	0	0	3.22463	0	0	0	6.25	0	0	5.88235	0	0.653595	0	3.33333	0	0	0	0	0	5	0	100	0	100	100	0	0	100	100	0	0	0	14.3979	0	86.9726
Chr5	16873392	16873647	Transcribed pseudogene	3	7.2409	8.18612	0	7.22701	0	0	0	7.25478	5.95829	0	0	0	0	2.46914	0	0	0	0	0	0.322581	0	0	0	0	0	0	0	1	0	0	0	0	0	0	0	0	81.25	0	0	0	15	0	8.25
Chr6	3653857	3654035	Transcribed pseudogene	1	5.53356	7.06519	0	0	7.06519	0	4.00193	0	0	0	0	0	0	13.8889	19.2771	0	0	0	0	0	0	25.679	23.9437	0	0	0	0	0	0	0	0	0	0	0	0	0	0	0	0	0	20	0	0
Chr11	2119243	2119353	Transcribed pseudogene	1	5.20866	5.20866	0	5.20866	0	0	0	0	0	0	0	0	0	0	11.5385	0	0	4.71698	0	1.08108	0	12.6761	0	0	0	0	0	5	0	100	0	100	100	0	100	0	100	0	0	0	0	0	31.5766
Chr3	27734666	27735326	Transcribed pseudogene	2	21.7046	40.4919	40.4919	2.91732	0	0	0	0	0	0	0	25.2427	25.5507	34.9153	43.8454	2.47934	0.619835	3.91174	5.24138	52.0492	66.7476	85.3483	64.0199	0	0	0	0	1	0	0	0	19.2133	0	0	0	0	0	0	0	0	0	0	14.1104
Chr12	6770430	6770881	Transcribed pseudogene	1	1.88866	1.88866	1.88866	0	0	0	0	0	0	0	0	0	0.362319	0.194932	3.01724	0	0	2.60223	0.271493	0	1.23457	6.57895	0	0	0	0	0	0	0	0	0	0	0	0	0	0	0	0	0	0	0	0	38.8518
Chr3	12596333	12596519	Transcribed pseudogene	1	7.66466	7.66466	0	0	7.66466	0	0	0	0	0	0	0	0	0	7.69231	0	0	0	0	0	0.510204	0	0	0	0	0	0	1	0	0	0	0	0	0	0	100	0	0	0	0	7.39794	0	1.64171
Chr8	24077765	24077932	Transcribed pseudogene	4	16.3988	16.9649	16.9649	8.25944	16.8622	0	0	16.3988	0	0	13.3454	0	0	0	6.45161	0	0	8.82353	0	0	0	5.95238	0	0	0	0	0	7	1	100	0	0	100	100	100	100	100	100	100	0	0	0	1.05952
Chr1	40048372	40048721	Transcribed pseudogene	1	1.43474	1.43474	1.43474	0	0	0	0	0	0	0	0	33.871	23.5294	36.3636	49.8233	5.40541	1.4218	6.73913	4.92788	86.3095	89.1026	85.8491	85.9649	0	0	0	0	0	0	0	0	0	0	0	0	0	0	0	0	0	0	0	68.2571
Chr11	11956108	11958078	Transcribed pseudogene	7	13.5925	68.2929	7.3771	36.9202	31.6627	9.97357	17.5258	42.1718	17.1918	56.2223	68.2929	0	0.167224	0.454133	2.08817	0.0404858	0	0.967622	0.440631	13.6095	5.61122	18.0258	16.0671	0	0	0	0	4	0	14.1553	0	0	0	64.8909	54.7438	24.3024	0	0	0	6.5449	21.2218	0.986	52.5951
Chr3	29847708	29847853	Transcribed pseudogene	1	4.49161	4.49161	0	0	0	0	0	0	4.49161	0	0	0	0	0	20.7547	0	0	12.381	0	0.306748	0	15.8416	0	0	0	0	0	2	0	63.0137	0	0	0	0	0	100	0	0	0	0	12.5229	0	69.5137
Chr6	7957921	7958175	Transcribed pseudogene	6	13.3209	73.8641	9.89104	0	4.25814	25.2226	0	13.3209	73.8641	0	2.79933	2.67857	0	3.44828	14.5038	0	0	2.38095	0.952381	0.618557	1.01351	29.3689	6.61157	0	0	0	0	0	0	0	0	0	0	0	0	0	0	0	0	0	55	0	27.0588
Chr4	16493339	16494098	Transcribed pseudogene	1	3.88275	3.88275	0	0	3.88275	0	0	0	0	0	0	0	0	0	0.699301	0.0874126	0.0750188	0	3.37079	0.117233	0	1.74603	0.75188	0	0	0	0	4	1	100	91.9737	0	100	0	100	100	0	0	0	0	5	0	27.25
Chr12	12074225	12074295	Transcribed pseudogene	6	24.5301	136.438	15.1816	14.1328	28.7425	0	0	136.438	26.6259	20.3177	36.3797	0	0.892857	0	0	0	0	0	0	0	0	0	6.25	0	0	0	0	3	1	100	100	0	0	0	100	100	0	0	0	100	5.69897	0.41	28.8451
Chr6	10792628	10792973	Transcribed pseudogene	1	4.78939	4.78939	4.78939	0	0	0	0	0	0	0	0	0	0	1.40845	0.343643	0	0	0	2.05479	0.189753	0	0	1.85185	0	0	0	0	0	0	0	0	0	0	0	0	0	0	0	0	0	0	0	18.9769
Chr8	24110032	24110213	Transcribed pseudogene	1	3.31095	3.31095	3.31095	0	0	0	0	0	0	0	0	0	0	NA	0	0	0	0	0	0.531915	0	0	0	0	0	0	NA	1	0	0	0	7.69231	0	0	0	0	0	0	0	0	0	0	10.7637
Chr1	26914176	26915396	Transcribed pseudogene	3	3.41156	7.5942	0	1.88423	0	0	0	0	1.78588	7.5942	1.381	0	0	0.262467	0	0	0.134771	0.42735	0.383234	87.6777	23.7864	89.3733	80.5893	1	0	1	1	4	1	0	0	0	100	100	100	0	0	1.9656	34.7256	0	29.699	0	59.8264
Chr8	4047291	4047429	Transcribed pseudogene	1	7.26846	7.26846	0	0	0	7.26846	0	0	0	0	0	47.6636	14.2857	60.9375	61.2536	1.7094	0	0.442478	3.33333	95.5882	90.5882	94.8052	97.7778	0	1	0	0	0	0	0	0	0	0	0	0	0	0	0	0	0	0	0	146.856
Chr1	32408328	32408525	Transcribed pseudogene	1	3.63968	3.63968	0	0	0	0	0	0	3.63968	0	0	0	0	0	0.970874	0	0	2.29885	0	0	0.344828	0.925926	0	0	0	0	0	0	0	0	0	0	0	0	0	0	0	0	0	0	0	0	0.429293
Chr9	2713049	2713144	Transcribed pseudogene	1	7.84661	7.84661	0	0	0	0	0	0	0	0	7.84661	0	0	0	11.9048	0	0	3.58744	0.456621	2.94118	0	17.8571	NA	0	0	0	0	1	0	0	0	0	0	0	100	0	0	0	0	0	0	0	62.1146
Chr7	11415025	11415269	Transcribed pseudogene	7	15.0419	74.7134	6.80896	14.2246	35.1297	15.0419	0	53.149	6.27755	74.7134	35.8982	31.5068	23.8095	40.5063	18.797	5.73248	1.36364	5.21092	8	94.958	92.1296	80.3002	92.623	0	0	0	0	0	0	0	0	0	0	0	0	0	0	0	0	2.85714	30.2218	0.225	69.2776
Chr4	9390930	9391160	Transcribed pseudogene	1	8.26065	8.26065	8.26065	0	0	0	0	0	0	0	0	64.6154	11.2676	59.6591	80.2956	0	0	2.20588	1.49942	94.7368	78.125	96.5517	89.3204	0	1	0	0	0	0	0	0	0	0	0	0	0	0	0	0	100	45.5229	1	167.03
Chr1	33521292	33521928	Transcribed pseudogene	5	5.67035	9.56014	8.92529	9.56014	4.57503	0	0	8.3485	0	5.14213	6.19857	0.47583	0.298913	3.49033	9.91053	0.0594177	0.0666628	1.12965	0.579897	0.598331	0.917431	13.4149	4.84731	0	0	0	0	2	1	100	0	0	0	0	0	0	0	100	100	0	78.1549	0	122.845
Chr4	12205004	12205192	Transcribed pseudogene	1	4.46091	4.46091	0	0	4.46091	0	0	0	0	0	0	0	0	2.04082	0	0	0	0	1.25	0	0	0	0	0	0	0	0	0	0	0	0	0	0	0	0	0	0	0	0	0	33.2218	0	38.6614
Chr3	7980777	7981760	Transcribed pseudogene	3	3.91674	20.5065	0	2.19356	0	0	0	6.09759	9.2259	0	1.77181	0.109051	0	1.53846	1.22449	0.27137	0.0664452	2.18579	0.296736	0.132188	0.20284	3.61305	1.82482	0	0	0	0	7	2	97.6626	97.6626	97.6626	97.6626	81.3008	0	97.6626	100	83.6382	100	0	13.3979	0	11.3699
Chr7	1127420	1127623	Transcribed pseudogene	2	11.9646	18.5871	5.34213	0	0	0	0	0	18.5871	0	0	0	0	0	0	0	0	0	0	1.0989	0	0	0	0	0	0	0	0	0	0	0	0	0	0	0	0	0	0	0	0	0	0	0
Chr7	22813421	22813548	Transcribed pseudogene	2	7.91254	11.4494	0	5.00769	0	0	0	11.4494	0	0	7.91254	0	0	0	0	0	0	0	0	0	0.440529	7.43802	14.2857	0	0	0	0	0	0	0	0	0	0	0	0	0	0	0	0	0	6	0	25.1016
Chr7	13393631	13393880	Transcribed pseudogene	1	2.77517	2.77517	0	2.77517	0	0	0	0	0	0	0	0	0	0.990099	1.81818	0	0	0.248756	0.344828	0	0	0	0	0	0	0	0	0	0	0	0	0	0	0	0	0	0	0	0	0	0	0	166.324
Chr4	223258	223456	Transcribed pseudogene	1	7.8226	7.8226	7.8226	0	0	0	0	0	0	0	0	0	0	0	0	0	0	0	0.606061	0	0	0	1.21951	0	0	0	0	3	1	71.3568	0	0	0	0	0	0	71.3568	71.3568	71.3568	0	0	0	17.7236
Chr12	4637539	4637850	Transcribed pseudogene	4	13.807	21.2018	0	5.30423	0	0	0	9.18335	13.0696	21.2018	13.807	0	0	0	1.22324	0.210526	0	0	0.589971	0	0	3.75587	0	0	0	0	0	1	0	0	0	0	0	0	0	16.3462	0	0	0	0	33	0	0.11859
Chr8	24524722	24525109	Transcribed pseudogene	1	3.62384	3.62384	3.62384	0	0	0	0	0	0	0	0	0	0	0	0.353357	0	0	0	0	0	0	1.3624	3.4188	0	0	0	0	7	1	100	0	0	100	100	100	100	100	100	100	0	0	0	96.9356
Chr2	34174353	34175375	Transcribed pseudogene	2	6.28436	49.2343	49.2343	6.28436	0	0	0	0	0	0	0	0	0.4329	0	0.977199	0.0824402	0	0.599201	0.543663	0	0	1.53846	0.487805	0	0	0	0	0	0	0	0	0	0	0	0	0	0	0	0	0	25.699	0	89.1818
Chr2	13850846	13850887	Transcribed pseudogene	1	21.4868	21.4868	0	0	0	0	0	0	0	21.4868	0	0	0	0	0	0	0	0	0	0	0.775194	0	0	0	0	0	0	0	0	0	0	0	0	0	0	0	0	0	0	0	0	0	70.8333
Chr11	11713984	11715518	Transcribed pseudogene	4	4.87983	9.53469	9.53469	4.9814	0	0	0	4.7466	5.78577	0	4.87983	0	0	0.464037	0.312989	0.127605	0.055991	0.0795545	0.247402	51.4286	39.6825	41.3098	45.1417	1	0	1	1	3	0	0	0	0	100	100	100	0	0	0	0	12.5081	14.699	0.9275	76.5902
Chr3	28820772	28821079	Transcribed pseudogene	1	1.52856	1.52856	0	0	0	0	0	0	0	0	1.52856	0	0.714286	0	4.62428	0	0.904159	4.57516	0	0	0	2.87958	2.12766	0	0	0	0	6	1	100	0	100	100	0	100	0	100	100	100	0	8.39794	0	14.1201
Chr3	14572386	14572993	Transcribed pseudogene	2	15.0563	21.4747	15.0563	0	0	0	0	0	15.178	0	0	0	0	1	0.465116	0.19861	0	0	0.257732	0.400534	0.168634	0.253165	0	0	0	0	0	4	1	100	0	64.8026	0	0	100	0	100	0	100	74.1776	12.3979	0	33.148
Chr2	33490458	33490695	Transcribed pseudogene	2	9.20426	13.8908	0	0	0	0	0	13.8908	0	0	4.51774	0	0	0	2.12766	0	0	0	0	0	0	2.88462	0	0	0	0	0	3	0	100	0	0	0	0	0	100	100	0	0	0	28	0	19.9454
Chr8	13909418	13909822	Transcribed pseudogene	1	14.1349	14.1349	14.1349	0	0	0	0	0	0	0	0	61.194	60.7595	77.3438	76.9697	8.71212	4.24028	13.5606	19.1571	88.9447	97.5	96.8834	96.9163	0	0	0	0	0	0	0	0	0	0	0	0	0	0	0	0	0	0	0	1.74568
Chr2	34706617	34707802	Transcribed pseudogene	3	2.38616	6.94187	0	2.41302	0	0	0	2.35929	0	6.94187	2.30281	0.147929	1.05634	0.824742	0.722543	0.0930665	0.238237	0.487277	0.296834	80.2575	88.3598	85.6618	86.6097	1	1	1	1	3	2	0	100	0	100	100	100	0	0	0	100	0	10	0	136.016
Chr11	2119407	2119797	Transcribed pseudogene	1	2.36588	2.36588	0	2.36588	0	0	0	0	0	0	0	0.176991	0	0.431034	0.217391	0	0	0	0.47619	0	0.396825	0	0	0	0	0	0	5	0	49.3606	0	100	100	0	49.3606	0	49.3606	0	0	0	12.3979	0	89.8491
Chr1	38037816	38037997	Transcribed pseudogene	1	3.95965	3.95965	0	0	0	0	0	0	3.95965	0	0	0	0	1.13636	0	0	0	0	0	0	0	0	0	0	0	0	0	1	0	0	0	0	0	0	0	0	100	0	0	0	0	0	50.1429
Chr12	18902445	18902493	Transcribed pseudogene	1	17.3027	17.3027	0	0	0	0	0	0	17.3027	0	0	73.0769	46.1538	84.8485	93.7956	0	0	8.74317	13.7931	100	86.9565	96.281	95.8333	0	0	0	0	0	0	0	0	0	0	0	0	0	0	0	0	0	0	0	20.2245
Chr4	21257143	21257502	Transcribed pseudogene	2	9.06679	9.96385	9.06679	0	0	0	0	9.96385	0	0	0	0.2331	0	NA	2.89855	0.117925	0	2	11.1111	0	0	2.51256	0	0	0	0	NA	4	0	84.1667	0	0	0	84.1667	0	100	84.1667	0	0	0	31	0	5.35
Chr8	20853539	20854583	Transcribed pseudogene	2	2.91084	3.98537	0	0	0	0	0	0	3.98537	0	2.91084	1.00287	0	0.542495	0.613497	0.504626	0	0.955414	0.422297	16.4978	17.7099	7.37705	9.14127	0	0	0	0	6	1	100	0	100	100	0	94.1627	0	100	100	100	0	45	0	74.7033
Chr3	5476842	5477315	Transcribed pseudogene	1	4.13364	4.13364	0	0	0	0	4.13364	0	0	0	0	0	0	0	7.40741	0	0	5.89623	0.480769	0.447227	0	13.6508	3.48259	0	0	0	0	0	1	0	100	0	0	0	0	0	0	0	0	0	38.699	0	13.4072
Chr12	4344328	4344975	Transcribed pseudogene	3	7.49897	14.3625	0	0	0	6.08716	14.3625	7.87144	0	0	0	0.451467	0	1.0352	0.607903	0	0	0.154799	0.580271	4.03226	4.5977	3.36134	0	0	0	0	0	0	0	0	0	0	0	0	0	0	0	0	0	0	0	0	65.591
Chr6	24966988	24967338	Transcribed pseudogene	1	1.43066	1.43066	1.43066	0	0	0	0	0	0	0	0	0	0	0.442478	1.82927	0	0	1.74129	0.544959	0	0	1.6129	0	0	0	0	0	1	1	0	0	100	0	0	0	0	0	0	100	0	0	0	135.271
Chr12	19639127	19641413	Transcribed pseudogene	7	6.7051	15.8599	4.13923	8.54274	10.3768	6.02309	8.17307	11.4976	6.46469	15.8599	7.92678	0.109529	0.144718	0.536193	1.10865	0.0265957	0.10772	0.745199	0.376058	33.1476	10.5925	56.3291	57.0033	0	0	1	1	5	0	18.1023	0	0	11.937	100	0	35.5925	18.1023	0	0	0	0	0	45.3651
Chr9	7484353	7484583	Transcribed pseudogene	1	2.82601	2.82601	2.82601	0	0	0	0	0	0	0	0	1.37931	0	3.31126	4.03226	0.740741	0	0.280899	2.17391	14.2077	5.74713	18.239	18.0791	0	0	0	0	0	0	0	0	0	0	0	0	0	0	0	0	0	0	0	78.5022
Chr11	19965224	19965453	Transcribed pseudogene	1	4.42347	4.42347	0	0	0	0	0	0	4.42347	0	0	0	0	0	3.10078	0	0.475059	0	0	0	0.772201	3.87597	0	0	0	0	0	5	1	100	0	100	0	0	0	100	76.5217	76.5217	100	0	6.30103	0	10.9435
Chr1	19122054	19122120	Transcribed pseudogene	1	7.72949	7.72949	0	0	0	0	0	0	0	0	7.72949	2.5641	0	NA	0	0	0	0	7.14286	0	0	0	NA	0	0	0	NA	2	0	0	0	0	0	100	0	100	0	0	0	91.0448	4.09691	0.18	13.5522
Chr8	24899083	24900023	Transcribed pseudogene	1	4.16244	4.16244	4.16244	0	0	0	0	0	0	0	0	66.9492	9.97067	62.2807	65.2759	2.85049	0.337838	2.96264	2.50313	93.3198	64.3172	94.9811	84.878	0	1	0	0	1	1	0	100	0	0	0	0	0	0	100	0	0	7.52288	0	171.967
Chr10	22007585	22009308	Transcribed pseudogene	7	4.54803	9.85328	4.5981	4.48849	2.29196	8.91712	5.03417	6.34415	4.48886	8.11665	3.00729	0.241546	0.509554	1.08238	0.467727	0.0558971	0	0.872093	0.538972	85.2321	86.0806	89.6907	81.6047	1	1	1	1	1	0	0	0	0	0	17.9234	0	0	0	0	0	0	23.0969	0	31.9205
Chr11	19156552	19157109	Transcribed pseudogene	1	1.43433	1.43433	0	0	0	0	0	0	0	0	1.43433	0.562852	0	0.549451	1.38249	0.509165	0	2.75	0	0.522193	0.293686	2.95359	0	0	0	0	0	1	0	0	0	0	0	0	0	0	80.2867	0	0	0	43.5229	0	15.2849
ChrSy	168156	168401	Transcribed pseudogene	2	5.63956	7.34662	0	0	7.34662	0	5.63956	0	0	5.50457	0	NA	NA	0.847458	2.1978	NA	NA	1.43369	0.458716	NA	NA	2.82486	0	NA	NA	0	0	0	0	0	0	0	0	0	0	0	0	0	0	0	0	0	NA
Chr8	5464940	5465500	Transcribed pseudogene	1	2.86437	2.86437	2.86437	0	0	0	0	0	0	0	0	0	0	0	1.28755	0	0.409277	0.96463	0.462963	0	0	0.497512	0.904977	0	0	0	0	6	2	100	100	0	89.3048	0	89.3048	100	89.3048	89.3048	100	32.2638	13.3979	0.001	25.1533
Chr6	18156995	18157312	Transcribed pseudogene	3	4.23717	4.58531	0	0	0	0	0	4.58531	1.9996	0	4.23717	84.7222	85.7143	87.1795	90.0158	11.1888	10.8974	24.7258	33.3333	93.3333	99.3789	96.5798	100	0	0	0	0	0	0	0	0	0	0	0	0	0	0	0	0	0	0	0	0
Chr2	13605503	13605837	Transcribed pseudogene	6	8.27973	31.2961	5.99595	4.58541	12.4062	0	0	31.2961	8.27973	7.17327	16.701	0	0	0	2.88462	0	0	0	0	0	0	4.95495	0	0	0	0	0	3	0	100	0	0	100	0	0	100	0	0	0	0	0	0	25.5373
Chr7	4113412	4113550	Transcribed pseudogene	1	3.38702	3.38702	0	0	0	0	0	0	0	0	3.38702	0	0	0	0	0	0	1.38889	0	0	0	0	1.33333	0	0	0	0	0	0	0	0	0	0	0	0	0	0	0	0	0	0	0	6.55396
Chr6	25218328	25219015	Transcribed pseudogene	4	4.29433	6.86463	0	0	5.79237	0	0	6.86463	2.79628	0	1.19538	0	0.215054	22.695	19.8556	0.0785546	0.101729	2.47253	2.7668	0.524934	1.14583	19.1136	19.5745	0	0	0	0	4	1	100	0	0	60.4651	0	0	60.4651	87.2093	0	100	0	0	0	12.6221
Chr4	24672612	24673187	Transcribed pseudogene	2	5.336	8.33114	0	8.33114	0	0	0	0	5.19094	0	0	0	0	0.653595	0	0	0	0.173913	0	0.119048	0	0.298507	0.632911	0	0	0	0	2	2	100	100	0	0	0	100	0	0	0	100	0	15.699	0	71.8194
Chr4	35340378	35340514	Transcribed pseudogene	2	6.15232	7.66246	0	4.64217	0	0	0	7.66246	0	0	0	0	0	NA	0	0.769231	0	0	NA	0	0	1.35135	NA	0	0	0	NA	0	0	0	0	0	0	0	0	0	0	0	0	0	7.52288	0	0
Chr9	13052295	13052585	Transcribed pseudogene	1	6.38486	6.38486	6.38486	0	0	0	0	0	0	0	0	0.26178	0	0.917431	0	0	0	0	2.01342	1.54242	0.154083	1.28755	2.46305	0	0	0	0	0	1	0	100	0	0	0	0	0	0	0	0	0	0	0	36.3918
Chr6	17405536	17405641	Transcribed pseudogene	3	8.96744	19.3334	5.36288	0	0	0	0	19.3334	8.96744	0	0	58.3333	22.6667	67.8899	64.5833	0	4.80769	15.5425	20.438	72.2222	79.1946	94.8276	98.8571	0	0	0	0	0	0	0	0	0	0	0	0	0	0	0	0	71.6981	7.22185	0.001	0
Chr6	7496822	7497054	Transcribed pseudogene	1	11.4225	11.4225	11.4225	0	0	0	0	0	0	0	0	0.46729	0	0	0.970874	0.19305	0	0.409836	0	0.294985	0.243309	0.949367	0	0	0	0	0	0	0	0	0	0	0	0	0	0	0	0	0	0	0	0	61.2275
Chr5	1686840	1687280	Transcribed pseudogene	1	1.49459	1.49459	0	0	0	0	0	0	0	0	1.49459	0	0	0	1.53846	0	0	0.230415	0.28169	1.78571	0.371058	1.26263	0	0	0	0	0	1	0	0	0	36.2812	0	0	0	0	0	0	0	0	10.699	0	10.9751
Chr7	2362050	2362106	Transcribed pseudogene	3	16.2587	19.3139	19.3139	17.8704	0	0	0	0	13.4042	0	14.647	NA	NA	NA	NA	0	0	0	0	0	0	0	0	0	0	0	0	0	1	0	100	0	0	0	0	0	0	0	0	0	0	0	148.526
Chr3	12596813	12596979	Transcribed pseudogene	1	6.05829	6.05829	0	0	6.05829	0	0	0	0	0	0	0	0	0	8.52713	0	0	5.17241	0	0	0	8.49057	0	0	0	0	0	1	0	0	0	0	0	0	0	100	0	0	0	0	0	0	1.34731
Chr1	27765382	27765795	Transcribed pseudogene	1	2.54719	2.54719	2.54719	0	0	0	0	0	0	0	0	52.7778	12.5	30.9783	55.942	21.0835	1.30152	24.5681	19.1532	77.1429	64.8148	95.7958	69.4444	0	1	0	0	0	0	0	0	0	0	0	0	0	0	0	0	0	0	0	55.971
Chr5	16863780	16864078	Transcribed pseudogene	2	5.25854	5.59743	0	0	5.59743	0	0	4.91965	0	0	0	0	0	0	2.23464	0	0	2.1978	0.884956	0.261097	0	2.29008	1.49254	0	0	0	0	2	1	0	100	0	0	100	0	0	100	0	0	0	18.2218	0	41.4582
Chr5	29747712	29748003	Transcribed pseudogene	2	4.87553	6.28622	0	0	3.46485	0	0	6.28622	0	0	0	0	0	14.8148	4.03226	0	0	10.8108	4.08163	0	0	9.62567	15.5172	0	0	0	0	0	0	0	0	0	0	0	0	0	0	0	0	0	0	0	1.44521
Chr7	19432832	19433414	Transcribed pseudogene	1	9.90539	9.90539	9.90539	0	0	0	0	0	0	0	0	0.604839	0	0	1.33779	0.23753	0	4.03397	0	0.110865	0.360144	1.59705	0	0	0	0	0	7	1	100	0	36.8782	100	0	71.1835	100	100	36.8782	2.5729	0	0	0	21.4048
Chr9	11542332	11542796	Transcribed pseudogene	1	2.8261	2.8261	0	0	0	0	0	0	2.8261	0	0	0.322581	0.359712	0.995025	2.22222	0	0	0	0.451128	13.1313	25.5172	9.40171	8.88889	0	0	0	0	1	1	0	0	100	0	0	0	0	0	0	100	0	0	0	110.905
Chr4	5415885	5417688	Transcribed pseudogene	1	5.03831	5.03831	5.03831	0	0	0	0	0	0	0	0	1.34771	0.775194	1.36126	1.80055	0.0335008	0.164136	0.688538	0.291121	5.78947	6.89655	1.71149	3.93375	0	0	0	0	0	0	0	0	0	0	0	0	0	0	0	0	0	0	0	114.905
Chr12	20638957	20639135	Transcribed pseudogene	7	16.1738	88.3548	88.3548	13.2428	13.1394	48.1263	16.1738	10.6645	4.4661	72.8897	60.4041	0.63594	0.669371	4.61428	16.4921	0.116519	0.025455	3.50154	0.330813	1.11444	3.16977	24.2038	7.03076	0	0	0	0	0	0	0	0	0	0	0	0	0	0	0	0	0	50.0969	0	6.53073
Chr8	22762100	22762153	Transcribed pseudogene	2	15.1815	19.3727	0	0	0	0	0	0	10.9904	19.3727	0	60	NA	35.7143	53.9683	4.34783	NA	12.9032	NA	97.561	91.6667	96.4029	95.4545	0	NA	0	0	0	0	0	0	0	0	0	0	0	0	0	0	0	0	0	0.87037
Chr8	4047502	4047712	Transcribed pseudogene	1	4.05158	4.05158	0	0	0	4.05158	0	0	0	0	0	60.8	33.121	67.7966	57.6923	2.08333	3.9261	1.83099	3.4642	94.697	66.1836	96.5217	91.0995	0	0	0	0	0	0	0	0	0	0	0	0	0	0	0	0	0	0	0	136.294
Chr11	20660400	20660597	Transcribed pseudogene	1	5.259	5.259	0	0	0	0	0	0	0	5.259	0	0	0	0	0	0	0	0	0	87.234	71.1111	50	26.6667	1	1	0	0	3	0	0	0	100	100	100	0	0	0	0	0	0	5.30103	0	85.0808
Chr11	26535682	26537164	Transcribed pseudogene	7	4.57557	6.92477	3.86277	3.55957	0	4.7682	6.92477	5.68214	3.88623	6.70689	4.49745	0	0	0.218579	0.388098	0	0.164609	1.61987	0.442608	10.6809	10.8949	14	49.0617	0	0	0	1	2	0	0	0	0	0	100	0	24.6123	0	0	0	0	0	0	42.0229
Chr5	27608177	27608410	Transcribed pseudogene	1	4.37302	4.37302	0	0	0	0	0	4.37302	0	0	0	0.534759	0	4.54545	8.58896	0	0	13.5965	0	0	0	5.20607	0	0	0	0	0	3	0	0	0	0	0	0	4.70085	95.2991	100	0	0	0	0	0	60.2222
Chr5	15149052	15149303	Transcribed pseudogene	1	5.58841	5.58841	0	0	0	0	5.58841	0	0	0	0	48.9362	25	63.2653	71.5596	3.40426	2.7027	3.44828	7.0303	97.7273	54.1667	95.2941	90.9091	0	0	0	0	0	0	0	0	0	0	0	0	0	0	0	0	0	0	0	149.052
Chr12	6158153	6158553	Transcribed pseudogene	1	5.76044	5.76044	5.76044	0	0	0	0	0	0	0	0	49.1935	24.2647	45.6954	58.6735	5.61798	1.3468	3.14465	1.51261	90.9774	86.413	95.1654	96.1538	0	0	0	0	0	0	0	0	0	0	0	0	0	0	0	0	0	0	0	25.5935
Chr10	1861808	1862840	Transcribed pseudogene	1	2.01083	2.01083	0	0	0	0	0	0	2.01083	0	0	67.2527	18.3168	61.9048	89.2857	4.37333	0.182371	7.89551	4.02239	94.7692	61.6949	96.136	82.3219	0	0	0	0	2	0	0	0	100	100	0	0	0	0	0	0	0	0	0	89.5189
Chr2	26881703	26882398	Transcribed pseudogene	3	4.99017	27.994	27.994	0	0	0	0	0	0	4.99017	3.75786	0.235294	0.903614	0.826446	0.854701	0	0.538793	1.92837	0.384369	93.2039	96.6667	94.7917	96.4912	1	1	1	1	3	1	0	0	0	100	100	100	0	0	0	100	100	68.2218	0.9485	157.095
Chr6	236450	236536	Transcribed exon (no phenotype)	1	8.2112	10.068	0	0	0	0	0	0	8.2112	0	0	0	NA	0	0	0	0	0	0.851064	NA	NA	NA	NA	1	1	1	1	2	0	0	0	0	0	100	100	0	0	0	0	100	19.699	0.998	69.7356
Chr12	27407726	27407997	Transcribed exon (no phenotype)	6	6.08461	14.0498	11.5883	4.88886	7.12489	0	6.9216	5.24763	14.0498	5.09855	3.01091	0	0	0	0	0	0	0	0	0	0	0.440529	5.17241	0	0	0	0	7	1	100	0	0	100	100	100	100	100	100	100	65.8088	61.0969	1	73.6875
Chr2	31024830	31024985	Transcribed exon (no phenotype)	5	12.0534	26.8952	8.8343	9.01719	7.87955	0	26.8952	0	9.96708	18.1657	15.0896	0	0	0.507614	0	0	0	0	0.767263	93.8776	93.1034	97.9167	100	1	1	1	1	2	0	0	0	0	0	100	100	0	0	0	0	98.0769	14.699	0.657	86.0449
Chr1	3336167	3336324	Transcribed exon (no phenotype)	2	8.70521	9.78267	7.62775	0	0	0	0	0	9.78267	0	0	0	0	0	0	0	0	0	0	0	0	0	0	0	0	0	0	7	1	100	0	0	20.8861	100	100	100	100	100	100	0	0	0	3.29114
Chr2	31509338	31509498	Transcribed exon (no phenotype)	5	10.8219	22.0867	6.75985	10.1178	0	13.1146	0	0	8.1915	14.9382	22.0867	0	4.08163	0.862069	0	0	0	0.641026	0.544959	NA	NA	NA	NA	1	0	1	1	2	0	0	0	0	0	100	100	0	0	0	0	100	26.699	0.838	72.1615
Chr2	6803653	6804586	Transcribed exon (no phenotype)	6	5.50629	17.7313	17.0113	6.33321	3.34274	0	0	12.3676	2.71764	5.7849	17.7313	0	0	0	0.507614	0	0	1.88356	0	3.21176	3.83117	0.57971	0	0	0	0	0	8	1	100	0	41.4347	100	100	100	100	100	100	100	0	97.5229	0	29.1028
Chr11	2909311	2910422	Transcribed exon (no phenotype)	7	15.0308	27.0389	10.1538	16.3552	19.9015	16.9765	27.0389	13.7065	5.11134	26.4318	13.1621	0.166113	0.389105	0	0.167224	0	0	0.652283	0.3517	28.8538	20.229	34.2756	20.5575	0	0	0	0	4	1	0	0	100	100	20.054	74.0108	0	0	0	100	5.1259	5.52288	0.08	142.851
Chr2	20955539	20955938	Transcribed exon (no phenotype)	5	20.9436	29.886	2.75696	20.9436	22.1872	0	0	12.9879	19.0038	0	25.7761	0	0	6.25	0.497512	0	0	0.862069	0	0.399467	0	2.1327	13.4146	0	0	0	0	5	1	100	0	0	100	100	0	100	100	0	100	0	9.69897	0	0.0375
Chr2	29466912	29468128	Transcribed exon (no phenotype)	6	6.81312	18.6149	3.69689	14.3705	9.13673	0	4.77383	18.6149	4.64571	13.4359	9.86699	0	0	0.176056	0.705645	0.105988	0	0.566251	0.295733	21.2687	23.5426	29.0749	37.6577	0	0	0	1	8	1	43.4675	0	10.5998	100	100	100	43.4675	76.3353	10.5998	100	12.9827	78.301	0.99	95.3205
Chr2	33995017	33995957	Transcribed exon (no phenotype)	7	21.8839	43.0169	19.1694	29.2229	18.3767	11.6741	15.3074	28.6157	34.4093	40.9995	24.5984	0	0.164474	1.43678	1.10974	0	0	1.1831	0.307535	93.5897	91.6364	87.7922	88.6364	1	1	1	1	4	1	0	0	0	40.7014	100	100	0	80.5526	0	38.0446	100	107.523	0.979	99.3326
Chr6	30949162	30950010	Transcribed exon (no phenotype)	5	4.17947	6.01629	4.98599	4.17947	0	0	4.23734	0	1.65215	6.01629	1.50896	0	0.194553	0.34904	0.204918	0	0	0.705882	0.359712	22.549	24.1706	3.18725	20	0	0	0	0	2	0	0	0	0	0	48.4099	24.8528	0	0	0	0	100	180	1	118.814
Chr6	27286192	27286739	Transcribed exon (no phenotype)	7	86.2268	169.558	140.935	169.558	116.396	14.4646	17.1324	138.512	68.2779	66.793	117.303	0	0	0.431034	2.42915	0.138696	0.141844	0.42508	0.242718	21.3235	26.2295	18.8596	19.2513	0	0	0	0	5	1	1.45985	0	100	100	0	0	0	1.45985	100	37.9562	0	24.2218	0	76.9234
Chr9	18320838	18321061	Transcribed exon (no phenotype)	2	33.818	52.8469	5.25135	0	0	0	0	0	43.3324	0	0	0	0	0	6.86275	0	0	3.41463	0.854701	0	0	4.31655	0	0	0	0	0	6	0	100	0	27.6786	27.6786	0	27.6786	27.6786	100	0	0	0	21.301	0	2.11161
Chr12	3203649	3203718	Transcribed exon (no phenotype)	2	13.3452	15.091	0	0	0	0	0	0	0	15.091	11.5993	NA	NA	NA	NA	0	0	0	0.35461	NA	NA	NA	NA	NA	NA	NA	NA	2	0	0	0	0	0	100	100	0	0	0	0	0	8.52288	0	51.8286
Chr6	1874334	1874742	Transcribed exon (no phenotype)	7	8.3834	51.0687	6.06056	8.03951	19.8026	6.82065	13.7195	21.5212	6.71391	51.0687	14.3122	4.29448	1.79641	2.94118	1.76991	0	0	1.81564	0.529101	90	93.9024	91.8033	96.875	1	1	1	1	3	1	0	0	0	65.0367	100	100	0	0	0	100	91.198	60.301	0.964	87.9976
Chr3	12643086	12644162	Transcribed exon (no phenotype)	5	3.77831	11.7659	0	4.10562	3.89335	0	2.90187	4.69525	2.6444	11.7659	3.66326	0.663717	0	0.35524	0.46729	0.128949	0.0698812	0.345543	0.439648	13.0719	6.97674	1.55039	8.46561	0	0	0	0	1	0	0	0	0	0	15.1346	0	0	0	0	0	0	111.699	0	64.8468
Chr8	26325136	26325390	Transcribed exon (no phenotype)	6	15.7896	31.5495	14.2907	11.3811	27.5371	0	3.40164	31.5495	10.1628	21.6762	29.8365	0	0	4.7619	0	0	0	0	0	0.319489	0	0	7.27273	0	0	0	0	6	1	100	0	0	0	100	74.902	100	100	74.902	100	54.1176	26	0.9505	6.88627
Chr10	15689424	15689627	Transcribed exon (no phenotype)	1	8.07739	8.07739	0	0	0	0	0	0	0	0	8.07739	0	0	0	0	0	0	0	0.934579	0	0	0	0	0	0	0	0	3	1	100	0	100	100	0	0	0	0	0	100	96.5686	28.2218	0.994	11.8578
Chr2	5064558	5065289	Transcribed exon (no phenotype)	7	6.21815	30.1159	30.1159	7.42233	7.43923	4.74573	0	14.6473	2.23758	3.44225	8.01521	0	0	0.632911	1.95531	0	0	1.33333	0.376648	11.3801	3.80952	7.15835	12.1053	0	0	0	0	7	1	87.7049	0	39.6175	100	100	100	87.7049	87.7049	0	100	27.0492	5	0.017	59.5628
Chr8	584644	584910	Transcribed exon (no phenotype)	1	8.09726	8.09726	0	0	0	0	0	0	8.09726	0	0	0	0	4.21941	2.14286	0.724638	0	0.21978	0.60423	68.0851	75.3247	48.0769	73.3032	1	1	1	1	4	1	0	0	100	100	100	100	0	0	0	100	68.9139	25.699	0.732	49.9363
Chr7	22370219	22371754	Transcribed exon (no phenotype)	6	14.3081	101.262	14.3081	33.9806	26.4345	5.73475	9.80156	45.8073	0	101.262	47.7991	0.244798	0	0.30303	1.16448	0.0659196	0.043554	1.03306	0.250209	0.0697593	0.0471921	1.41264	0.21097	0	0	0	0	7	2	75.1953	36.1328	0	88.2161	100	100	100	100	63.8672	100	97.4609	180	0.999	44.2741
Chr9	1806384	1806689	Transcribed exon (no phenotype)	7	12.8906	51.8051	8.68398	32.309	12.8906	5.07425	7.77916	27.0253	17.3227	12.1005	51.8051	0	1.20482	0.819672	2.7907	0	0	2.05128	0.281294	78.0488	57.971	80.3571	64.3678	1	1	1	1	2	0	0	0	0	0	100	100	0	0	0	0	100	69.2218	1	70.3529
Chr10	11701599	11701772	Transcribed exon (no phenotype)	5	5.51671	11.8327	0	4.65187	0	0	6.4762	5.0458	5.36063	11.8327	9.05378	0	0	0.578035	5.88235	0	0	4.77816	0.95057	NA	NA	NA	NA	1	1	0	1	3	0	0	0	0	100	100	100	0	0	0	0	0	0	0	175.908
Chr10	19364256	19364551	Transcribed exon (no phenotype)	1	1.86614	1.86614	1.86614	0	0	0	0	0	0	0	0	0	0	0	0	0.658979	0	4.51467	0	0.471698	0	3.7037	0.833333	0	0	0	0	3	2	48.6486	100	0	0	0	100	0	0	48.6486	100	0	6.30103	0	71.1486
Chr2	4816827	4817100	Transcribed exon (no phenotype)	3	8.84855	11.4237	0	10.0176	0	0	0	7.67945	3.18337	0	11.4237	0	0	0	2.08333	0.492611	0	2.41935	0	0	0	3.9604	0	0	0	0	0	4	1	100	0	0	0	100	0	100	100	0	63.1387	12.7737	5.1549	0	3.21533
Chr10	413200	413530	Transcribed exon (no phenotype)	7	14.5911	25.1902	14.5911	20.9447	15.7017	3.80719	18.8578	12.1567	11.2528	22.5752	25.1902	0.757576	2.63158	0.680272	0	0.420168	0	0.326264	0.525624	98.9011	64.5161	99.1525	79.6117	1	1	1	1	2	0	0	0	0	0	100	100	0	0	0	0	83.0816	90.699	1	106.106
Chr10	22042475	22042692	Transcribed exon (no phenotype)	2	23.5398	26.2381	0	10.5996	0	0	0	26.2381	0	0	23.5398	0	0	0	3.0303	0	0	1.7094	0	0	0	2.0202	0	0	0	0	0	6	1	42.6606	0	100	0	0	100	42.6606	100	100	100	58.2569	28.699	0.996	131.651
Chr12	24706301	24708655	Transcribed exon (no phenotype)	4	4.09064	13.641	3.09198	2.53656	0	0	0	5.08929	0	9.01542	13.641	0.0884173	0	0.345423	0.856531	0.298913	0.0609199	1.07579	0.395387	80.1136	76.9716	79.4179	84.7222	1	1	1	1	3	1	0	0	0	80.6369	100	100	0	0	0	89.1295	88.0255	165	0.004	137.838
Chr8	3614742	3615396	Transcribed exon (no phenotype)	7	35.2301	106.243	65.3606	106.243	94.4598	14.631	15.462	96.2065	41.8651	36.7248	33.7354	0	0	0.761421	0.673401	0.0925926	0	0.429553	0.158395	84	85.7143	80.5556	82.1839	1	1	1	1	4	1	0	0	0	100	100	100	0	100	0	100	23.8168	13.0969	0.809	97.9481
Chr3	32667815	32667919	Transcribed exon (no phenotype)	3	8.92035	13.3422	0	13.3422	0	0	0	13.1191	5.99029	0	8.92035	0	0	0	0	0	0	0	0	93.8462	45.614	91.1765	85.1852	1	0	1	1	1	1	0	0	0	0	100	0	0	0	0	100	0	23.699	0	113.076
Chr11	1519	1638	Transcribed exon (no phenotype)	3	11.6715	19.7863	0	13.9722	0	0	0	9.37076	12.1568	0	0	0	2.89855	0	1.35135	0	0	2.04778	0	NA	NA	NA	NA	0	0	0	0	0	0	0	0	0	0	0	0	0	0	0	0	0	20.699	0	31.0833
Chr4	33331099	33331194	Transcribed exon (no phenotype)	5	19.6183	40.5686	34.9991	16.2291	0	0	0	20.9085	13.9632	19.6183	40.5686	0	0	1.31579	1.44928	0.735294	0	0	0	NA	NA	NA	NA	1	0	1	1	2	0	0	0	0	0	100	100	0	0	0	0	100	13.0969	0.9555	72.2812
Chr2	284866	285168	Transcribed exon (no phenotype)	7	18.2773	36.2032	16.4072	22.0436	18.2773	11.3785	21.7936	22.3414	11.6507	20.2167	36.2032	0	0	0	0	0	0	1.07296	0.337838	93.9759	96.7213	93.6937	91.1392	1	1	1	1	4	0	0	0	55.7756	100	100	100	0	0	0	0	0	69	0	88.637
Chr1	30695613	30696432	Transcribed exon (no phenotype)	2	3.81133	4.2255	4.2255	0	3.39716	0	0	0	0	0	0	0	0	1.83486	1.25313	0	0	2.03804	0.943396	0.0472367	0	1.50289	0.564972	0	0	0	0	7	2	100	100	100	100	0	100	100	100	100	100	0	82.5229	0	34.6805
Chr4	35130573	35130936	Transcribed exon (no phenotype)	4	4.75552	18.396	18.396	3.89435	0	0	0	3.92418	0	8.67734	4.75552	0	0.970874	0.884956	0.819672	0.259067	0.225225	2.0284	0.297619	96.5517	28.9855	90.7895	89.5833	1	0	1	1	2	0	0	0	0	100	100	0	0	0	0	0	62.3626	18.1549	0.034	66.7665
Chr8	2098445	2098525	Transcribed exon (no phenotype)	1	13.5998	16.8622	0	0	16.8622	0	10.3375	0	0	0	0	0	0	4.47761	0	0.847458	0	0	0	NA	NA	NA	NA	1	0	0	1	0	0	0	0	0	0	0	0	0	0	0	0	100	12.301	0.853	57.4321
Chr1	35793524	35793923	Transcribed exon (no phenotype)	2	3.34955	10.4752	0	3.34955	0	0	0	0	2.07959	0	10.4752	0	0	0	0	0	0	0	0.536193	0	0	0	0.787402	0	0	0	0	6	1	100	0	0	0	69	69	100	100	100	69	0	0	0	12.15
Chr9	11784974	11785135	Transcribed exon (no phenotype)	2	7.21693	8.00986	0	6.42401	0	0	0	0	0	8.00986	0	0	0	0	0	0	0	0	0.597015	8.33333	0	NA	0	0	0	0	0	2	0	0	0	100	100	0	0	0	0	0	0	20.9877	7.69897	0.6735	41.9444
Chr4	32087114	32087368	Transcribed exon (no phenotype)	2	6.24213	8.9932	0	0	8.9932	0	0	0	3.49107	0	0	9.1954	6.34921	7.93651	3.63636	3.23383	0	0.555556	1.51057	81.8792	87.0968	41.0112	80.1724	1	1	0	1	0	0	0	0	0	0	0	0	0	0	0	0	0	15	0	40.0863
Chr1	32322778	32323639	Transcribed exon (no phenotype)	2	6.65878	11.4763	11.4763	1.84128	0	0	0	0	0	0	0	0.127389	0.140647	0.444444	1.01449	0.0643501	0.349162	0.746269	0.333333	0.261097	0.269906	0.402414	0.699301	0	0	0	0	8	1	72.1578	0	51.0441	100	100	100	72.1578	100	100	100	0	7.30103	0	55.4408
Chr1	31553830	31553992	Transcribed exon (no phenotype)	6	12.5744	37.6875	14.4299	37.6875	10.3047	0	0	9.8393	12.5744	5.86002	14.5723	0	0	0	3.33333	0	0	1.36986	0.487805	5.55556	0.917431	2.54237	5.40541	0	0	0	0	3	1	0	0	0	100	100	100	0	0	0	100	0	19.5229	0	161.681
Chr6	16542732	16542908	Transcribed exon (no phenotype)	7	10.7946	27.0581	9.29927	11.0926	21.5919	5.68658	10.4965	27.0581	11.7898	6.57219	25.6524	0	0	0	5.49451	0	0	3.5461	1.5625	0	0	4.28571	4.34783	0	0	0	0	6	1	100	0	0	0	100	100	100	100	100	100	0	13.3979	0	41.6271
Chr9	12289932	12290220	Transcribed exon (no phenotype)	6	8.09356	19.8527	5.85558	7.72352	11.1776	0	8.09356	19.8527	5.9051	11.3447	11.443	2.07254	3.50877	0.816327	0.598802	0	0.228833	0.589971	0.337838	0	1.44928	1.23457	0	0	0	0	0	2	1	0	0	100	76.4706	0	0	0	0	0	7.26644	0	0	0	98.7128
Chr6	30875764	30876016	Transcribed exon (no phenotype)	7	36.8634	701.351	13.7689	83.8676	36.8634	9.02322	9.72314	50.2088	559.198	18.2031	64.3856	0	0	2.89855	2.75862	0	0.198413	0.619195	0.713012	96.4706	92.3913	93.2432	92.381	1	1	1	1	3	0	0	0	0	100	100	100	0	0	0	0	80.2372	85.3979	1	62.8261
Chr8	27368062	27368179	Transcribed exon (no phenotype)	6	14.4658	27.7982	27.7982	13.6359	10.4456	8.46606	11.6893	16.4585	0	15.2957	17.3218	0	0	0	1.875	0.462963	0	1.22951	0.196078	93.8776	93.5484	98.6842	98.1818	1	1	1	1	2	1	0	0	0	0	100	100	0	0	0	100	97.4576	10.5229	0.814	133.669
Chr2	8325282	8325780	Transcribed exon (no phenotype)	2	8.43723	9.13792	0	0	0	0	0	9.13792	0	0	7.73653	0	0.510204	0	4.28016	0	0	3.65854	0.813008	52.7638	68.9189	55.8824	42.7273	1	1	0	1	5	0	63.7275	0	76.3527	100	63.7275	63.7275	0	0	0	0	22.2445	48.0969	0.975	45.501
Chr5	4301826	4301988	Transcribed exon (no phenotype)	7	41.1104	61.5692	61.5692	44.8075	41.1104	32.9284	42.3457	55.9417	12.4377	48.8502	39.4342	0.826446	0	0	0	0	0	0.469484	0	0.497512	0	0.359712	0	0	0	0	0	7	0	100	0	100	100	0	100	100	100	100	0	0	27	0	50.6933
Chr7	9111397	9112466	Transcribed exon (no phenotype)	2	1.61048	42.7071	42.7071	1.61048	0	0	0	0	0	0	1.36311	0.314961	1.21951	0.42796	2.09924	0	0.0564972	1.43198	0.264951	82.6733	83.2298	83.3333	88.6463	1	1	1	1	1	0	0	0	0	0	100	0	0	0	0	0	100	180	1	123
Chr5	23020330	23021137	Transcribed exon (no phenotype)	5	8.7887	65.841	13.0375	13.745	17.6782	0	0	65.841	5.83152	0	7.87787	0	0	0	0	0.165563	0	0	0	0.0607165	0	0.541272	0.444444	0	0	0	0	5	1	100	91.3366	0	66.5842	0	91.3366	91.3366	91.3366	0	0	49.1337	45.699	0.001	5.42574
Chr9	20183755	20183937	Transcribed exon (no phenotype)	6	16.6038	53.1484	53.1484	35.2848	25.1574	0	11.2791	16.6038	10.5622	6.67488	19.2001	0	0	0	0	0	0	0	0	0	0	0	1.6129	0	0	0	0	5	1	0	0	100	100	100	100	0	0	100	100	0	46.3979	0	179.847
Chr9	21895498	21897124	Transcribed exon (no phenotype)	2	3.75208	7.65484	0	3.80561	0	0	0	0	4.99014	0	0	0.0507099	0	0.219298	1.93133	0.0683995	0	1.28205	0.60024	0	0	2.37762	0.618238	0	0	0	0	2	1	0	100	0	0	0	19.9754	81.4382	0	0	0	0	18.301	0	28.8549
Chr4	5332469	5332932	Transcribed exon (no phenotype)	1	2.23774	2.23774	0	0	0	0	0	0	2.23774	0	0	30.4054	18.0791	35.0575	37.8173	0.314465	0.260417	0.219138	1.23288	92.3404	87.6448	93.2692	94.697	0	0	0	0	1	1	71.7672	100	0	0	0	0	0	0	0	0	0	9.09691	0	92.6509
Chr12	2217342	2219212	Transcribed exon (no phenotype)	6	54.2225	333.23	0	69.8611	333.23	47.8144	26.5404	40.1946	76.2041	10.7349	95.5752	0	0	0.212993	0.292398	0.141143	0	0.671817	0.554175	0	0	0.371747	0.503778	0	0	0	0	6	0	0	0	0	100	99.3052	99.3052	11.3843	100	32.7632	0	0	24.5229	0	60.0711
Chr11	8022167	8022674	Transcribed exon (no phenotype)	6	14.0488	36.9062	8.03457	14.0488	18.0667	0	9.59017	34.5997	11.7392	36.9062	17.1199	0	0	0.819672	0	0.166945	0	0.267738	0.9942	79.5918	34.1463	88.5417	78.5714	1	0	1	1	2	0	0	0	0	100	100	0	0	0	0	0	98.4252	33.699	0.516	77.6122
Chr2	10424977	10425211	Transcribed exon (no phenotype)	6	9.61444	43.5291	3.62135	9.46987	9.61444	0	6.98592	4.2444	27.1993	14.2252	10.0885	0	1.03093	0	0	0	0.328947	0	0.217391	69.8413	82.9268	78.2609	71.9298	1	1	1	1	3	0	0	0	0	100	100	100	0	0	0	0	100	55.2218	1	75.8043
Chr7	18034130	18034200	Transcribed exon (no phenotype)	1	10.6095	10.6095	0	0	0	0	0	0	0	0	10.6095	NA	NA	0	7.44681	NA	NA	6.56934	0	NA	NA	6.33333	0	NA	NA	0	0	0	0	0	0	0	0	0	0	0	0	0	0	0	22.2218	0	0
Chr5	7563231	7563381	Transcribed exon (no phenotype)	1	9.5722	9.5722	0	9.5722	0	0	0	0	0	0	0	0	0	0	0	0	0	0	0	0	0	0	0.980392	0	0	0	0	2	1	100	100	0	0	0	100	0	0	0	0	0	4.69897	0	41.2119
Chr11	23298391	23298807	Transcribed exon (no phenotype)	6	9.07292	26.032	8.59312	13.612	12.2824	0	5.74925	9.55272	5.14913	26.032	14.6313	14.4737	2.51572	7.63889	13.2867	0.461894	0.246305	0.313972	1.50812	90.8451	87.9747	74.5856	86.3014	1	1	1	1	1	0	0	0	100	0	0	0	0	0	0	0	0	22.5229	0	135.614
Chr1	43159496	43159992	Transcribed exon (no phenotype)	7	12.1297	30.4244	8.84911	20.0353	23.8157	6.00901	8.2867	30.4244	6.43797	15.4104	15.8276	0	0	0.200401	0	0	0	0	0.247729	0	0	0	0	0	0	0	0	3	1	0	0	100	100	0	38.833	0	0	0	100	39.0342	32	0.5595	122.757
Chr5	18588573	18589195	Transcribed exon (no phenotype)	7	19.8319	46.4181	14.7858	23.4699	26.4462	15.7109	13.0461	23.4053	15.4715	23.5447	46.4181	0	0.657895	1.37457	1.10193	0.091659	0.0963391	0.990099	0.378215	84.0336	88.6792	86.6142	86.2385	1	1	1	1	4	0	0	0	36.4366	100	100	100	0	0	0	0	0	49.2218	0	105
Chr1	24579598	24580316	Transcribed exon (no phenotype)	6	48.9829	93.7905	13.6357	93.7905	48.9829	0	2.53015	64.6801	36.6381	12.6358	57.0033	0	0	0.355872	0.485437	0	0	0.262927	0.249377	0	0	0.609756	0	0	0	0	0	5	1	0	0	28.0946	100	99.7218	71.9054	0	44.089	0	100	78.8595	28.2218	0.001	102.398
Chr9	13165702	13166174	Transcribed exon (no phenotype)	6	11.1926	39.5236	5.49238	4.45778	8.23422	0	0	14.1509	27.0755	5.14213	18.1875	0	0	2.38095	2.34375	0	0.168634	4.08163	0	0.102987	0	2.82686	5.05051	0	0	0	0	5	1	100	0	0	0	100	0	100	100	100	100	98.9429	48.699	0.3415	0.00211416
Chr5	6847318	6847836	Transcribed exon (no phenotype)	3	3.0131	3.06282	2.29747	0	0	0	0	3.06282	0	0	3.0131	0	0.666667	0.613497	0.377358	0	0	0.481928	0.328407	95.1613	94.8276	97.541	93.3824	1	1	1	1	3	0	0	0	0	100	100	100	0	0	0	0	0	63.699	0	129.875
Chr7	3628985	3629363	Transcribed exon (no phenotype)	1	12.9186	15.7167	0	0	0	0	0	0	12.9186	0	0	0	0	0.925926	0.662252	0	0.176991	1.35135	0.956023	0	0	1.04712	0	0	0	0	0	0	1	0	100	0	0	0	0	0	0	0	0	0	0	0	117.013
Chr4	24767172	24767577	Transcribed exon (no phenotype)	3	27.5388	114.452	0	0	27.5388	0	0	9.66668	0	0	114.452	0	0	0	2.59067	0	0	3.48432	0	0	0	0.920245	4.34783	0	0	0	0	8	1	100	0	100	100	100	100	100	100	100	100	0	77.699	0	42.234
Chr1	32583706	32583916	Transcribed exon (no phenotype)	4	9.81031	31.007	0	11.0531	0	0	0	8.56755	5.82005	31.007	11.7136	0	0	0	0	0	0	0.224215	0.137174	85.7143	35.8974	93.0556	79.2453	1	0	1	1	3	1	0	0	0	100	100	100	0	0	0	55.4502	0	34.3979	0	126.379
Chr3	35479649	35479944	Transcribed exon (no phenotype)	2	2.42237	5.65921	0	0	0	0	0	5.65921	2.31891	0	0	0	0	0.3663	0	0	0	0	0.416089	0	0	0	0	0	0	0	0	3	1	0	0	100	100	0	0	0	0	48.9865	100	0	0	0	86.4189
Chr1	28372191	28372451	Transcribed exon (no phenotype)	7	12.178	22.8158	6.09766	14.9457	15.6858	13.4914	5.65987	22.8158	5.59601	16.5559	10.8645	0	0.617284	0	0	0	0.43573	0	0.191205	92.0635	95.8333	84.3137	90.2439	1	1	1	1	3	1	0	0	0	100	100	100	0	0	0	100	100	31.301	0.993	118.946
Chr2	32089686	32089982	Transcribed exon (no phenotype)	7	32.8463	60.6312	60.6312	33.2227	37.6846	34.4558	26.3096	19.3849	25.5127	17.2011	32.8463	0	0	0	2.27273	0	0	1.16822	0.490196	0	0	0.911162	0.793651	0	0	0	0	7	1	100	0	0	100	100	100	100	100	100	100	0	0	0	50.2458
Chr10	18669487	18670372	Transcribed exon (no phenotype)	7	53.9743	296.255	53.9743	45.6083	100.649	284.851	206.514	48.1102	57.5903	28.9059	31.6766	0	0.208768	0.862069	1.19522	0	0	1.23784	0.282167	0.178253	0	1.62866	1.08303	0	0	0	0	4	1	0	0	100	100	42.0993	42.0993	0	0	0	100	49.4357	34.699	0.753	93.9661
Chr7	25360769	25361031	Transcribed exon (no phenotype)	2	6.0859	21.2884	0	6.0859	0	0	0	0	0	21.2884	5.43948	0	0	0	3.94737	0	0	1.66667	0.570342	NA	NA	NA	NA	1	1	1	1	3	0	0	0	0	100	100	100	0	0	0	0	0	24.5229	0	111.502
Chr1	42969498	42969567	Transcribed exon (no phenotype)	2	9.91177	13.0979	0	0	0	0	0	0	0	13.0979	6.72566	0	0	1.13636	9.61538	0	0	8.57143	1.26582	NA	NA	NA	NA	1	0	0	1	3	0	0	0	0	100	100	100	0	0	0	0	100	0	0.006	91.7143
Chr3	17236671	17237313	Transcribed exon (no phenotype)	7	8.66019	59.4849	6.90173	10.3131	43.7464	5.48149	3.11337	37.8382	37.8543	52.0641	6.02181	0	0	1.25	0	0	0.142653	0	1.07527	0	0	0	0	0	0	0	0	1	1	0	100	0	0	0	100	0	0	0	0	97.9782	73.0458	0.0355	18.7667
Chr11	5900461	5900556	Transcribed exon (no phenotype)	3	9.1143	12.3962	0	0	0	0	0	9.1143	0	12.3962	7.06195	0	0	0	0	0	0	0	0	NA	NA	NA	NA	1	0	1	1	3	1	0	0	0	100	100	100	0	0	0	100	100	20.3979	0.999	91.5208
Chr8	23562657	23563506	Transcribed exon (no phenotype)	6	10.5149	27.4631	9.75069	4.86433	14.0519	0	11.2791	17.1118	8.53471	21.0892	27.4631	0	0	0.910747	1.49893	0	2.10124	0.636436	0.620861	60.1942	47.5904	56.8627	43.2584	1	0	1	1	4	1	0	0	0	36.1176	100	100	0	0	87.4118	87.4118	0	11	0	77.2624
Chr7	8289603	8289937	Transcribed exon (no phenotype)	4	12.2303	15.881	0	14.7374	12.2303	0	0	15.881	0	6.19021	7.44931	0	0	0.384615	0.689655	0.275482	0	0	0.178731	96	94.1176	87.234	96.0396	1	1	1	1	3	1	0	0	0	100	100	100	0	0	0	100	0	54.2218	0	93.8448
Chr1	24619638	24619696	Transcribed exon (no phenotype)	2	21.1958	46.3118	0	0	0	0	0	0	33.7538	18.4172	0	0	0	1	0	0	0	0	0	NA	NA	NA	NA	NA	NA	NA	NA	2	0	0	0	0	100	100	0	0	0	0	0	100	10.5229	0.973	46.9322
Chr2	493433	493777	Transcribed exon (no phenotype)	2	11.8912	88.9545	0	0	88.9545	9.06809	14.1052	0	0	0	0	0	0	0	1.9685	0	0	0.679117	0.4	0.819672	0	0	0	0	0	0	0	0	0	0	0	0	0	0	0	0	0	0	0	0	0	0	47.142
Chr3	2402900	2403021	Transcribed exon (no phenotype)	4	25.2743	28.908	0	28.908	28.1037	0	0	22.3379	0	13.016	25.2743	0	0	1.14943	0	0	0	0	0	NA	NA	NA	NA	0	NA	NA	0	3	0	0	0	0	100	100	81.9672	0	0	0	0	0	30.301	0	154.443
Chr1	1508798	1508985	Transcribed exon (no phenotype)	2	7.94366	8.47831	0	0	0	0	0	7.94366	5.78288	0	0	0	0	0	0	0	0.446429	0	0	45.7831	51.3514	50	36.3636	1	1	1	0	7	1	100	0	0	100	100	100	100	100	1.06383	100	0	34.3979	0	88.7979
Chr11	19363838	19364380	Transcribed exon (no phenotype)	4	10.6415	16.851	16.851	12.3892	11.9441	0	0	9.339	0	0	7.13788	1.6	0.623053	2.32558	0.454545	0	0	0.366972	0.667939	82.9146	87.3626	44.3636	79.5122	1	1	1	1	2	2	0	100	0	100	0	100	0	0	0	100	0	0	0	105.262
Chr1	24568172	24568815	Transcribed exon (no phenotype)	7	11.9292	41.4155	11.9292	11.9444	12.1232	5.42611	2.23762	41.4155	1.79664	11.8953	18.0615	0	0	0.251256	0	0	0.295276	0	0.34459	0	0	0	0.389105	0	0	0	0	3	1	0	0	100	100	0	35.4037	0	0	0	100	20.9627	9.22185	0.001	92.1134
Chr6	3060699	3060872	Transcribed exon (no phenotype)	7	17.1597	36.5953	27.3906	23.3386	30.2866	14.9016	12.9524	36.5953	13.654	17.1597	23.9602	0	1.21951	0	2.46914	0	0	1.26183	0.359066	NA	NA	NA	NA	0	0	0	0	4	1	0	0	100	100	41.954	100	0	0	0	100	64.9425	26.5229	0.99	110.391
Chr11	20525549	20525971	Transcribed exon (no phenotype)	5	4.19807	7.11631	3.20528	6.75959	4.19807	0	0	4.95223	4.86011	0	1.27934	0	0	0	1.53846	0	0	0.942127	0.292398	36.6013	29.5455	0.813008	21.0227	0	0	0	0	3	1	0	0	100	100	0	100	0	0	0	100	17.2577	16.5229	0.386	133.298
Chr3	26320681	26321060	Transcribed exon (no phenotype)	6	8.94259	13.9937	9.52373	5.89011	11.8828	0	0	13.9937	1.36747	12.1133	4.60832	0	0	1.36986	0	0	0	0	1.78571	0	0.666667	0	0	0	0	0	0	0	0	0	0	0	0	0	0	0	0	0	0	0	0	0	8.73947
Chr9	2129002	2130454	Transcribed exon (no phenotype)	7	8.36566	48.0771	12.5629	24.5403	13.007	4.6893	7.50556	14.4253	7.76818	25.9269	48.0771	0.21645	0.137741	0.650054	0.764192	0	0.0476417	0.989209	0.445053	92.2566	90.7563	92.4099	93.1774	1	1	1	1	1	0	0	0	0	0	31.3145	0	0	0	0	0	99.1053	180	1	60.9456
Chr4	24256220	24256524	Transcribed exon (no phenotype)	7	26.012	42.3109	13.6002	42.3109	27.8494	23.7583	16.4849	39.5369	18.6176	29.1948	26.012	0	0.581395	0	1.46341	0	0.219298	0.793651	0.1321	35	43.9024	39.0244	40.8451	0	0	0	0	3	1	0	0	0	100	100	100	0	0	0	100	73.1148	12.5229	0.115	94.1607
Chr11	23892407	23892702	Transcribed exon (no phenotype)	3	5.21883	6.26174	5.2859	0	0	0	0	0	5.70674	0	4.90413	0	0	0	0	0	0	0	0	0	0	0.900901	0	0	0	0	0	6	1	100	0	0	0	100	34.7973	100	100	100	100	38.1757	45.0969	1	3.49324
Chr3	1570452	1571334	Transcribed exon (no phenotype)	7	9.19896	29.747	11.273	8.41982	10.66	14.2478	9.22637	10.432	8.5108	18.6071	9.99118	0.3367	0	0.484848	0.179211	0.872093	0.090009	0.378072	0.411831	91.0112	90.2655	93.4524	93.0736	1	1	1	1	3	0	0	0	0	100	100	100	0	0	0	0	60.8154	31.699	0.3535	76.4609
Chr2	10857544	10858805	Transcribed exon (no phenotype)	3	3.61058	5.29638	5.29638	2.93415	4.28701	0	0	0	0	0	2.15898	0.106045	0.298954	0	1.4433	0.0488043	0.0620347	0.794439	0.265018	4.6851	4.8218	1.42045	3.58209	0	0	0	0	3	2	79.7147	79.7147	0	0	0	95.5626	0	79.7147	0	100	0	4.69897	0	72.2694
Chr2	3413237	3413393	Transcribed exon (no phenotype)	4	31.5388	64.6287	19.0138	21.7749	47.5816	0	0	64.6287	0	0	31.5388	0	0	2.6087	3.65854	0	0	4.65116	2.17865	88.6364	55.1724	87.6923	91.3978	1	1	0	1	0	2	0	100	0	0	0	0	0	0	0	100	0	0	0	80.0191
Chr1	29560605	29563105	Transcribed exon (no phenotype)	7	28.1037	1440.8	43.7526	99.0368	28.1037	4.41572	14.0318	26.1043	805.686	52.7582	58.1833	0.0803536	0	0.590551	1.2154	0	0	1.40721	0.603693	9.92579	9.37377	13.1682	34.2776	0	0	0	1	4	0	7.79688	0	0	0	71.7713	0	71.7713	55.7777	0	0	0	180	0	26.9768
Chr6	7693054	7693271	Transcribed exon (no phenotype)	1	2.99453	2.99453	2.99453	0	0	0	0	0	0	0	0	0	0	0	2.5974	0	0	0	0	0	0	1.36519	0	0	0	0	0	1	0	0	0	66.9725	0	0	0	0	0	0	0	0	0	0	1.78899
Chr3	1064513	1064678	Transcribed exon (no phenotype)	7	23.9402	78.9045	12.631	33.0378	23.9402	24.2611	45.4526	21.9446	11.7159	78.9045	53.8863	0.740741	0	0	0	0	0	0.595238	0.763359	NA	NA	NA	NA	1	1	1	1	2	0	0	0	0	0	100	100	0	0	0	0	0	40.301	0	95.9096
Chr12	12274176	12274370	Transcribed exon (no phenotype)	6	15.5659	22.4054	13.0866	15.5659	20.4065	0	5.63956	16.5203	14.069	10.9387	22.4054	0	0	6.25	0	0	0	0	0	0	0	0	3.92157	0	0	0	0	6	0	100	0	0	0	100	100	100	100	100	0	0	14	0	68.3538
Chr2	33375654	33375840	Transcribed exon (no phenotype)	6	9.61048	22.4069	8.22251	9.02332	5.46884	0	10.0928	9.61048	9.54596	13.5551	22.4069	0	0	0.666667	0	0	0	0	0.629591	NA	NA	NA	NA	1	1	1	1	2	0	0	0	0	0	100	100	0	0	0	0	100	60	1	92.0374
Chr1	25996592	25996915	Transcribed exon (no phenotype)	1	1.59838	1.59838	0	0	0	0	0	0	0	0	1.59838	0	0	0	0.892857	0	0.246305	0	0.567376	0	1.5873	0	1.53846	0	0	0	0	2	1	0	0	100	2.46914	0	0	0	0	0	100	33.642	22.0458	0.948	68.0216
Chr11	26306933	26307001	Transcribed exon (no phenotype)	1	6.75807	6.75807	0	0	0	0	0	0	6.75807	0	0	0	0	0	0	0	0	0	0	NA	NA	NA	NA	0	0	0	0	2	1	0	0	0	0	100	100	0	0	0	100	100	11	0.871	66.8696
Chr3	4327731	4328495	Transcribed exon (no phenotype)	7	11.8724	26.3596	25.6439	8.37258	5.86213	4.96689	3.3097	13.6168	22.4852	11.8724	13.3909	0	0	0	0.809717	0	0	0.2849	0.398804	0.813008	1.24224	0	0.287356	0	0	0	0	6	1	78.4314	0	0	0	90.9804	90.9804	90.9804	90.9804	100	90.9804	52.4183	16.699	0.008	30.8065
Chr7	6114622	6115188	Transcribed exon (no phenotype)	6	7.75628	30.7776	30.7776	0	0	7.77405	4.643	18.6052	0	7.75628	4.57488	0	0	1.7094	2.85714	0.127551	0.555556	2.20386	0.417537	0	0	1.86047	0.537634	0	0	0	0	5	1	68.6067	0	0	0	100	100	100	68.6067	0	100	0	7.04576	0	31.9929
Chr12	3991211	3991540	Transcribed exon (no phenotype)	4	8.65858	24.405	0	4.22149	0	0	0	14.8789	5.89796	24.405	6.41995	0	0	0	0	0.229885	0.759013	0.176367	0.608931	93.75	27.4194	93.9394	84.3478	1	0	1	1	2	0	0	0	0	0	100	100	0	0	0	0	99.3939	31	0.86	120.267
Chr8	16374791	16375851	Transcribed exon (no phenotype)	4	3.21697	4.35827	4.06868	4.35827	3.27422	0	0	2.24898	0	0	3.15971	0	0	3	2.55941	0.0828844	0.0587199	2.20459	1.38889	0.125945	0	1.38355	1.77936	0	0	0	0	4	2	95.099	94.2507	0	0	0	0	75.4006	95.099	76.2488	95.099	0	0	0	85.4854
Chr12	19180649	19180776	Transcribed exon (no phenotype)	3	8.67427	10.346	0	10.346	0	0	0	6.72773	8.67427	0	0	NA	NA	NA	NA	1.43541	0	2.24719	2.5	NA	NA	NA	NA	NA	0	0	0	2	0	0	0	100	100	0	0	0	0	0	0	0	0	0	58.9609
Chr2	9085027	9085199	Transcribed exon (no phenotype)	7	39.0802	304.199	304.199	19.5618	45.0083	69.7884	45.1165	39.0699	15.0218	39.0802	24.0553	0	0.60241	0.323625	0	0	0.643087	0	0.399202	NA	NA	NA	NA	1	1	1	1	3	0	0	0	0	100	100	100	0	0	0	0	80.9249	20.5229	0.986	120.457
Chr4	17087995	17088160	Transcribed exon (no phenotype)	3	9.12168	9.71783	0	0	0	0	0	9.71783	5.09772	0	9.12168	0	0	3.125	0	0	0	0	0	0	0	1.47059	2.5	0	0	0	0	5	0	100	0	0	0	100	100	100	0	100	0	0	0	0	24.9458
Chr9	20243568	20247114	Transcribed exon (no phenotype)	7	10.1407	68.956	17.5454	25.4472	40.0327	9.85918	15.5336	21.7475	7.60153	68.956	17.6653	0.291333	0.420168	0.742881	0.736278	0.0948227	0.044405	0.607903	0.336543	87.7315	77	87.3394	86.3415	1	1	1	1	5	2	0	0	17.8179	96.7578	100	100	0	0	12.1793	32.3372	0	51.3979	0	91.333
Chr12	1365207	1365509	Transcribed exon (no phenotype)	5	17.2679	77.3715	28.1514	77.3715	23.2161	0	3.67377	14.9286	17.802	0	11.7699	0	0	0	0.813008	0.196078	0	1.58371	0.227531	31.3433	33.3333	29.2308	17.3469	0	0	0	0	0	0	0	0	0	0	0	0	0	0	0	0	100	30.699	0.405	50.2838
Chr4	11337133	11337379	Transcribed exon (no phenotype)	5	19.6859	27.3006	0	0	12.83	0	0	20.5342	16.1141	19.6859	27.3006	0	0	0	0	0	0	0	0.15873	81.25	86.3636	63.3333	57.3171	1	1	1	1	0	0	0	0	0	0	0	0	0	0	0	0	0	22	0	57.6721
Chr8	86464	89082	Transcribed exon (no phenotype)	6	6.79061	20.9861	6.79061	11.7067	18.4979	0	6.29462	13.2956	4.13995	16.5868	20.9861	0.182983	0.214938	0.402414	2.00557	0.279655	0.0298954	1.89915	0.340265	3.43019	4.21739	6.80763	21.8989	0	0	0	0	8	2	81.5578	73.9213	89.1943	100	48.9882	100	73.9213	73.9213	73.9213	100	42.4971	111.523	0.009	78.4612
Chr5	28337542	28338236	Transcribed exon (no phenotype)	7	7.98489	22.9989	6.29888	8.6109	13.6108	2.84825	4.91064	13.2988	10.7882	22.9989	12.2131	0	0	0.48	1.91781	0	0	0.689655	0.358262	28.8136	40	53.8462	64.0777	0	0	1	1	3	1	0	0	0	100	94.6763	100	0	0	0	100	0	15.5229	0	72.1324
Chr9	13177458	13177592	Transcribed exon (no phenotype)	5	8.19942	19.6183	7.09575	5.50629	0	0	0	8.19942	8.81177	19.6183	9.12769	0	0	0	0	0	0	0	0.576369	0	0	0	0.740741	0	0	0	0	6	1	100	0	0	0	100	100	100	100	100	100	100	46.301	1	138.444
Chr1	24434494	24436438	Transcribed exon (no phenotype)	7	20.6514	41.5867	21.4373	30.8885	27.7604	20.3095	23.6933	41.5867	15.7745	41.0939	36.2358	0	0.11655	0.618375	0.822123	0.0519076	0	0.833591	0.232859	69.2112	66.1818	64.9813	58.6517	1	1	1	1	4	2	0	22.5707	100	97.9949	67.1465	56.8638	0	0	0	100	85.4499	62.5229	0.743	118.497
Chr6	30126203	30126350	Transcribed exon (no phenotype)	4	12.8003	23.6655	11.6241	12.3013	0	0	0	0	12.573	23.6655	18.8319	2	0	0	0	0	0	0	1.02041	NA	NA	NA	NA	NA	NA	1	1	4	1	0	0	100	100	100	100	0	0	0	100	65.5405	16.3979	0.78	58.7568
Chr1	25321651	25322151	Transcribed exon (no phenotype)	6	6.52353	11.3279	6.52353	7.9404	6.342	0	2.70492	11.3279	4.24717	10.0123	7.71271	0	0	0	0.549451	0	0	0.314465	0.633276	75	74.5098	57.7778	71.5686	1	1	1	1	0	0	0	0	0	0	0	0	0	0	0	0	0	0	0	58.4551
Chr1	3343534	3343973	Transcribed exon (no phenotype)	6	3.26115	9.56641	2.01671	1.61723	2.65547	0	6.02258	4.25483	1.84311	3.86683	9.56641	0	0	0.819672	0.34965	0	0	0	0.335946	0	0	0.346021	0.436681	0	0	0	0	4	0	0	0	100	100	39.5455	39.5455	0	0	0	0	0	0	0	129.484
Chr8	26239969	26240536	Transcribed exon (no phenotype)	3	2.73454	5.94012	2.73454	1.78057	0	5.11943	0	0	0	0	2.04694	0	0	0.507614	1.88679	0	0	0.381679	0.484653	0	0	1.02041	0	0	0	0	0	2	1	0	0	100	0	0	5.45775	0	0	0	5.45775	0	10	0	135.033
Chr2	15762963	15763301	Transcribed exon (no phenotype)	6	8.20962	24.168	1.90936	9.85501	10.5389	0	7.30458	22.2514	4.30368	24.168	8.20962	0	0	0.738007	0.421941	0	0	0.21692	0.318979	91.0448	88.6792	90.8163	83.8095	1	1	1	1	4	0	0	0	69.9115	100	100	100	0	0	0	0	0	45	0	96.5103
Chr1	40503415	40503480	Transcribed exon (no phenotype)	3	17.7742	18.9324	0	0	0	0	0	17.7742	0	18.9324	13.5532	0	0	2.14286	0	0	0	0	0.3125	NA	NA	NA	NA	NA	NA	NA	NA	3	0	0	0	0	100	100	100	0	0	0	0	0	16.5229	0	36.7273
Chr5	28952030	28952240	Transcribed exon (no phenotype)	1	5.57816	5.57816	0	0	0	0	0	0	0	0	5.57816	0	0	2.77778	0	0.4	0	0	2.17391	0	0.21097	0.403226	0	0	0	0	0	7	1	80.5687	0	100	100	0	100	100	100	100	100	0	0	0	2.45972
Chr2	26664651	26664892	Transcribed exon (no phenotype)	6	10.5932	12.3199	8.42132	10.4667	10.7455	0	0	7.28837	9.658	12.3021	12.3199	0	0	0	0	0.245098	0	0.176056	0.621118	93.8776	95.1613	95.5975	95.0413	1	1	1	1	3	1	0	0	0	100	100	100	0	0	0	100	0	46.2218	0	178.322
Chr1	20306657	20306829	Transcribed exon (no phenotype)	1	6.01897	6.01897	0	0	0	0	0	0	0	6.01897	0	0	0	1.69492	0	0	0	0	0.182815	81.4815	96.5517	82.9268	34.6154	1	1	1	0	4	1	0	0	100	100	100	100	0	0	0	100	0	17	0	88.4393
Chr1	41096101	41096365	Transcribed exon (no phenotype)	5	7.97463	13.3533	3.94711	7.97463	0	0	0	13.3533	5.04749	8.67734	12.9691	0	0	0	0	0	0	0	0.8	0	0	0	0	0	0	0	0	6	1	100	0	0	0	62.6415	62.6415	100	100	62.6415	62.6415	0	5	0	23.8792
Chr7	20014331	20014524	Transcribed exon (no phenotype)	4	11.7085	82.0808	3.40004	82.0808	14.3416	0	0	0	11.7085	0	4.23188	0	0	0.657895	4.65116	0	0	4.25	0.37037	NA	NA	NA	NA	0	0	0	0	5	1	0	0	0	100	0	100	35.567	35.567	100	100	0	27.699	0	134.99
Chr3	10212639	10212816	Transcribed exon (no phenotype)	1	5.02536	5.02536	0	0	0	0	0	0	0	0	5.02536	0	0	0	1.6129	0	0	2.97619	0	0	0	3.06122	0	0	0	0	0	6	1	100	0	0	0	100	100	100	100	100	100	100	23.0969	0.8605	24.1461
Chr7	4705671	4705799	Transcribed exon (no phenotype)	3	18.4988	162.348	0	21.0648	15.9328	0	0	162.348	0	0	7.84661	0.892857	39.3617	13.3929	0	1.41343	6.97674	0	7.69231	NA	NA	NA	NA	0	0	0	0	0	2	0	100	0	0	0	0	0	0	0	100	0	6.39794	0	62.7829
Chr7	19273034	19273734	Transcribed exon (no phenotype)	4	16.5711	97.3543	2.538	21.8174	24.8767	0	0	97.3543	0	0	9.80826	0.105708	0	0	0.431965	0	0	0.138313	0.638978	2.88462	1.83908	0	0	0	0	0	0	7	1	100	0	100	100	0	100	52.2111	100	100	100	0	0	0	70.6234
Chr8	14364455	14365000	Transcribed exon (no phenotype)	2	117.643	171.011	171.011	64.2754	0	0	0	0	0	0	0	0	0	1.5873	0.378788	0	0	3.54223	0	0.0683995	0.0938967	2.52366	4.13793	0	0	0	0	4	1	100	100	100	0	0	100	73.4432	0	0	0	66.6667	73.699	0.999	10.87
Chr4	31111280	31111603	Transcribed exon (no phenotype)	3	15.2122	28.4803	0	21.5496	8.87487	0	0	6.01639	0	0	28.4803	0	0	0.4	1.92308	0	0	1.85185	0.232019	90.4762	86.1111	82.2581	82.9787	1	1	1	1	3	1	0	0	0	37.037	100	100	0	0	0	100	100	29.2218	0.854	100.475
Chr2	32068259	32070323	Transcribed exon (no phenotype)	7	32.6651	182.814	10.7951	62.962	43.8418	6.12564	8.16394	48.5685	119.605	76.4485	25.9962	0	0.0779423	0.623701	1.44778	0.0616903	0.0704473	0.620438	0.17326	0.06035	0.0647249	2.1576	0.752823	0	0	0	0	7	1	64.1162	0	0	100	100	100	54.431	73.8015	64.1162	100	12.4455	52	0.999	83.1065
Chr5	28554485	28554556	Transcribed exon (no phenotype)	2	9.66992	11.7699	0	0	0	0	0	0	7.56992	0	11.7699	0	0	0	0	0	0	0	0.4329	NA	NA	NA	NA	NA	NA	NA	NA	3	1	0	0	0	100	100	100	0	0	0	100	100	21	0.9945	91.8472
Chr12	21650110	21650541	Transcribed exon (no phenotype)	5	7.77435	20.4364	0	0	9.69777	3.19687	7.93716	7.61153	0	20.4364	2.82181	0.265252	0.204082	4.49438	1.03093	0.160514	0.166389	0	0	40.6742	29.6796	6.43564	27.8351	1	0	0	0	7	1	100	0	100	100	0	100	100	100	100	100	0	121.301	0	86.6898
Chr4	31896782	31896886	Transcribed exon (no phenotype)	4	9.11219	17.1597	11.6781	8.34459	0	0	8.96042	0	0	17.1597	9.11219	0	0	0	0	0.793651	0.990099	0	0.396825	NA	NA	NA	NA	1	1	1	1	3	1	0	0	0	100	100	100	0	0	0	100	0	27.3979	0	102.629
Chr7	5753749	5754040	Transcribed exon (no phenotype)	6	33.4471	55.3853	55.3853	10.2028	20.8844	0	0	44.3063	20.282	50.4864	37.0863	2.63158	0	0	0	0	0	0.186916	0.292683	93.0233	37.5	94.3662	72.2222	1	0	1	1	3	0	0	0	0	85.9589	100	100	0	0	0	0	0	15.5229	0	64.2945
Chr2	35031758	35031893	Transcribed exon (no phenotype)	7	14.8402	65.7162	4.53077	7.70881	0	62.4608	33.1468	7.10205	11.0268	29.3101	15.1076	0	0	0.819672	1.1236	0	0	0.775194	0	91.1765	91.4286	97.3333	98.2143	1	1	1	1	2	0	0	0	0	0	100	100	0	0	0	0	100	44.0969	1	43.0588
Chr4	11782570	11782673	Transcribed exon (no phenotype)	1	4.97958	4.97958	0	0	0	0	0	0	0	0	4.97958	0	0	0	2	0	0	1.25	0.316957	NA	NA	NA	NA	1	0	1	1	2	0	0	0	0	0	100	100	0	0	0	0	100	13.0458	0.897	94.5769
Chr7	28986875	28987998	Transcribed exon (no phenotype)	5	10.562	13.6953	13.6953	10.562	4.45927	0	0	13.6459	6.6663	0	1.41806	0	0	0.473934	1.09546	0	0.163132	0.660793	0.138026	0	0	0.637523	0.616016	0	0	0	0	7	2	64.5018	100	53.2918	100	0	100	64.5018	64.5018	100	100	0	28.699	0	48.2429
Chr10	15695612	15696209	Transcribed exon (no phenotype)	4	3.38106	6.4805	0	3.38106	5.90179	0	0	6.4805	2.2557	0	2.88734	0	0	0	2.63158	0.13089	0	5.35714	0.42735	0	0	1.56794	1.49254	0	0	0	0	7	1	100	0	0	100	100	35.1171	100	100	68.5619	100	0	12.699	0	12.9749
Chr5	5276531	5277321	Transcribed exon (no phenotype)	7	22.6133	88.6876	2.37241	37.2762	23.9092	4.28613	2.84188	15.5983	51.097	5.26625	13.6068	0.224719	0	0.504202	1.2605	0.115607	0.145985	0.565504	0.315259	71.517	62.7451	17.561	50	1	1	0	1	6	1	40.708	0	0	100	100	100	40.708	0	91.2769	100	0	23.699	0	67.8837
Chr9	16273423	16274302	Transcribed exon (no phenotype)	7	11.6291	34.2885	5.18535	25.665	34.2885	12.6656	7.28281	9.53472	21.4493	10.2468	4.9732	0	0	0.240964	0.636943	0.109529	0.174216	0.735294	0.296736	0	0	5.28634	0	0	0	0	0	6	1	34.4318	0	100	100	0	100	0	34.4318	57.1591	100	35.6818	15.0458	0.0015	105.405
Chr4	25900635	25900717	Transcribed exon (no phenotype)	3	10.6582	14.3117	0	13.9316	0	0	0	14.3117	7.38485	0	6.63944	0	0	0	0	0	0	0	0	NA	NA	NA	NA	0	0	0	0	3	0	0	0	0	100	100	100	0	0	0	0	0	17.5229	0	107.205
Chr8	27827419	27827609	Transcribed exon (no phenotype)	7	15.259	36.2479	15.259	13.4133	29.1603	22.232	36.2479	10.3232	10.2303	17.5005	8.25959	0	0	0	1.31579	0	0	1.24481	0.591716	76.8293	17.3913	77.0833	61.1111	1	0	1	1	3	0	0	0	0	100	100	100	0	0	0	0	78.534	28.3979	0.998	88.5969
Chr11	7712203	7715344	Transcribed exon (no phenotype)	5	2.80661	11.2876	0	2.82146	3.53978	0	2.35498	4.60318	1.70158	11.2876	2.65237	0.226415	0.447628	0.343171	0.880162	0.0507786	0.0199561	1.00528	0.467418	83.9572	85.6237	87.8598	86.0029	1	1	1	1	4	1	0	0	69.9236	100	68.2686	93.7301	0	0	0	17.3456	0	20.3979	0	136.347
Chr8	716833	716901	Transcribed exon (no phenotype)	1	11.6443	11.6443	11.6443	0	0	0	0	0	0	0	0	0	0	0	0	0	0	0	0	NA	NA	NA	NA	NA	NA	NA	NA	3	1	0	0	0	100	100	100	0	0	0	100	100	14.5229	0.987	94.3768
Chr2	2558705	2558898	Transcribed exon (no phenotype)	6	24.7313	56.7972	35.5512	39.4841	24.7313	0	28.3301	20.1586	15.5744	56.7972	21.6458	0	0	0	2.10526	0	0	5.03876	0	90.4762	75	93.1818	74.4681	1	1	0	1	6	1	0	0	0	100	100	100	100	100	100	100	50.5155	15.1549	0.3	68.1701
Chr3	8171782	8171901	Transcribed exon (no phenotype)	7	31.3998	86.1797	26.181	50.9565	26.7905	26.6855	31.3998	47.3621	29.6853	68.8203	86.1797	NA	NA	NA	NA	0.373134	0.921659	0	0.212766	NA	NA	NA	NA	1	0	1	1	2	0	0	0	0	0	100	100	0	0	0	0	100	25.0969	0.95	56.1
Chr2	30228551	30228719	Transcribed exon (no phenotype)	4	12.2055	24.7942	24.7942	10.1569	0	0	0	14.7272	0	12.2055	9.92643	0	2.17391	0	0	0	0	0.337838	0.547196	82.8125	35.7143	61.1111	72.4638	1	0	1	1	2	0	0	0	0	0	100	100	0	0	0	0	100	35.5229	0.983	113.598
Chr10	23028429	23028487	Transcribed exon (no phenotype)	1	8.77756	8.77756	0	0	0	0	0	0	0	0	8.77756	0	0	0	1.92308	0	0	0	1.05263	NA	NA	NA	NA	NA	0	1	1	4	2	0	100	0	100	100	100	0	0	100	100	100	12.699	0.891	59.7119
Chr3	32819750	32819888	Transcribed exon (no phenotype)	1	4.57463	4.57463	0	0	0	0	0	0	4.57463	0	0	0	0	0.520833	2.45902	0	0.390625	5.84795	1.21581	NA	NA	NA	NA	1	NA	0	1	3	0	0	0	0	100	100	100	0	0	0	0	0	0	0	104.194
Chr8	22041970	22042314	Transcribed exon (no phenotype)	7	7.69049	15.6493	6.537	7.68653	0	6.627	5.45996	7.69049	8.49116	15.6493	9.94228	0	17.9487	6.57895	1.18343	1.88679	16.1687	1.62749	2.29885	93.8462	65.2778	95.1807	78.1818	1	0	1	0	2	0	0	0	0	100	100	0	0	0	0	0	55.6522	19.2218	0.7675	83.1246
Chr1	34642212	34642793	Transcribed exon (no phenotype)	6	13.3392	113.892	113.892	13.6281	6.80774	0	0	14.4223	21.0669	6.85249	9.96096	0	0	0	0	0.163666	0	0	0	0.344828	0	0	0	0	0	0	0	7	1	100	0	0	66.6667	100	66.6667	100	100	100	100	46.9072	11.2218	0.001	5.19931
Chr7	25323043	25323502	Transcribed exon (no phenotype)	4	4.82435	11.9704	0	3.39263	4.82435	0	0	11.9704	4.46998	0	0	1.62602	0	0.33557	2.12014	0.699301	0	0.834725	0.994036	27.7955	25.6	20.6215	8.3682	0	0	0	0	1	0	0	0	100	0	0	0	0	0	0	0	0	9.52288	0	130.78
Chr2	3627843	3628132	Transcribed exon (no phenotype)	6	8.71595	21.1474	6.36221	11.8936	4.43743	0	8.71595	6.2292	7.79265	21.1474	11.6314	0	0	0	0	0	0	0.665188	0.534045	NA	NA	NA	NA	0	0	0	0	2	0	0	0	0	0	100	100	0	0	0	0	0	40.699	0	50.8724
Chr4	22946538	22946864	Transcribed exon (no phenotype)	5	7.09196	9.16426	0	6.72991	9.16426	0	0	7.45402	3.51013	8.57683	6.33764	0	0	0	2.46914	0	0	3.10881	0.884956	0	0	2.3622	0	0	0	0	0	5	0	80.1223	0	0	100	80.1223	80.1223	80.1223	0	0	0	0	14.5229	0	8.25688
Chr2	29606469	29606736	Transcribed exon (no phenotype)	5	15.6608	75.1869	18.7676	27.7517	28.1037	0	0	20.4184	0	10.6798	75.1869	0	0	0.896861	0	0	0	0	0.847458	94.3396	94	94.2308	97.0297	1	1	1	1	2	1	0	0	0	0	100	100	0	0	0	100	100	36	0.995	148.709
Chr7	19428535	19428624	Transcribed exon (no phenotype)	2	11.5994	11.7754	0	0	0	0	0	0	11.7754	11.4233	0	0	0	0	0	0	0	0	0	39.2857	46.1538	50	57.3529	0	0	1	1	6	1	0	0	0	100	100	100	100	72.2222	100	100	0	0	0	165.567
Chr1	38285424	38285574	Transcribed exon (no phenotype)	2	4.8665	5.07722	4.65579	0	0	0	0	0	0	0	5.07722	0	0	0	0	0.617284	0	0	0.540541	80.5556	22.7273	93.578	90.5797	1	0	1	1	3	1	0	0	0	100	100	100	0	0	0	100	0	0	0	111.053
Chr8	26753697	26754637	Transcribed exon (no phenotype)	6	3.92004	32.7428	32.7428	2.63431	4.06319	6.34084	0	3.92004	2.18982	0	3.48463	0	0.343643	0.26455	0.591716	0.0643915	0.0665779	0.577293	0.195122	23.5	31.746	8.10811	19.2157	0	0	0	0	6	1	67.8002	0	0	100	100	100	0	100	89.0542	100	58.8735	45.3979	0.93	133.311
Chr5	14183980	14184331	Transcribed exon (no phenotype)	7	17.6435	44.8529	17.6435	38.2631	22.8343	5.76574	7.49312	31.9186	13.8949	32.5249	44.8529	0.411523	0.423729	0.280112	1	0	0.389864	2.38663	0.139276	97.7273	91.6667	92.6829	94.5455	1	1	1	1	2	0	0	0	0	100	100	0	0	0	0	0	0	111	0	68.8523
Chr3	22290717	22290789	Transcribed exon (no phenotype)	1	11.7426	11.7426	0	0	0	0	11.7426	0	0	0	0	0	0	0	2.5641	0	0	0.746269	0	NA	NA	NA	NA	1	1	1	1	2	0	0	0	0	0	100	100	0	0	0	0	100	0	0.009	100.877
Chr2	30114399	30114484	Transcribed exon (no phenotype)	2	13.4999	18.9324	0	8.06736	0	0	0	0	0	18.9324	0	NA	NA	NA	NA	0	0	0	1.03627	NA	NA	NA	NA	NA	NA	NA	NA	2	0	0	0	0	100	100	0	0	0	0	0	100	13.699	1	59.907
Chr3	26406200	26406525	Transcribed exon (no phenotype)	6	9.46841	24.5961	3.17823	6.16221	8.90416	0	0	14.933	8.04214	12.1662	24.5961	0	0	0	0	0	0	0	0	0	0	0	0	0	0	0	0	4	0	100	0	0	0	100	0	100	100	0	0	0	22.699	0	2.89571
Chr6	17317544	17318738	Transcribed exon (no phenotype)	7	44.3248	101.412	39.2747	60.8914	66.7187	44.7886	45.6842	63.6365	22.6435	101.412	49.8343	0	0	0.145985	0.646552	0	0.0763942	0.980993	0.243817	39.4619	19.214	36.9822	25.9259	1	0	0	0	4	1	0	100	100	88.3682	21.4226	71.6318	0	0	0	0	0	42.0458	0	79.4962
Chr1	42426411	42426753	Transcribed exon (no phenotype)	7	21.8808	138.122	17.0376	44.2846	99.858	5.56352	21.8808	96.6668	11.4812	52.1267	138.122	0	0.465116	0	0.431034	0	0	1.07914	0.724638	64.4628	25.4237	41.4634	54.902	1	0	0	1	6	1	100	0	0	100	100	100	100	0	100	100	100	122	1	145.466
Chr4	25466986	25467226	Transcribed exon (no phenotype)	1	6.63464	6.6934	0	0	0	0	0	0	6.63464	0	0	0	0	0	0	0	0	0	0.114548	NA	NA	NA	NA	0	0	0	0	3	0	0	0	0	100	100	100	0	0	0	0	100	8.1549	0	75.3485
Chr6	31213602	31213849	Transcribed exon (no phenotype)	7	8.19527	13.907	12.202	6.85953	13.907	9.60832	0	10.8572	4.33929	8.19527	4.74593	0	0	0.632911	0	0	0	0	0.161812	31.5789	7.14286	46.4286	28.9474	0	0	0	0	2	0	0	0	0	0	100	100	0	0	0	0	0	23.5229	0	104.141
Chr11	25176786	25177982	Transcribed exon (no phenotype)	7	41.0658	75.6828	31.1449	75.6828	74.2065	61.6101	68.2607	66.9844	9.72581	10.5893	41.0658	0	0	0.47081	0.146199	0	0.230061	0.465357	0.277393	0	0	0	0	0	0	0	0	5	1	1.16959	34.5865	100	100	31.9967	0	1.16959	0	0	0	0	4.30103	0	111.361
Chr1	36749035	36750972	Transcribed exon (no phenotype)	7	42.9238	137.098	57.6698	107.94	57.3158	6.9367	8.5222	137.098	33.497	105.961	135.263	0	0	0.20141	0.29383	0.0302572	0	0.546448	0.374131	56.4171	54.7904	62.069	60.8696	1	1	1	1	6	1	39.8865	0	60.5263	100	70.4334	80.7534	0	0	39.8865	100	40.8669	174.699	0.971	109.307
Chr4	25053620	25054482	Transcribed exon (no phenotype)	7	7.9759	40.7831	5.30169	20.8844	18.2794	4.59151	10.5095	24.1206	6.76251	38.6093	40.7831	0	0	0.767754	0.22779	0.0784314	0	0	0.551876	0	0	7.1066	0.896861	0	0	0	0	4	0	0	0	55.9676	100	67.2074	67.2074	0	0	0	0	51.1008	32.3979	0.945	88.3152
Chr1	39092604	39093734	Transcribed exon (no phenotype)	7	7.96732	18.521	7.99737	13.2693	11.5721	5.49807	4.26282	18.521	5.1679	12.8553	9.30316	0	0	0.309598	0.348028	0.139665	0	0.0478469	0.33389	76.3514	80.7453	78	81.4815	1	1	1	1	3	1	0	0	0	100	100	100	0	0	0	100	0	78	0	87.2918
Chr5	28239941	28240060	Transcribed exon (no phenotype)	1	6.27701	6.27701	6.27701	0	0	0	0	0	0	0	0	0	0	0	6.25	0	0.492611	1.40845	0	0	1.51515	0	0	0	0	0	0	5	0	100	0	100	100	0	100	100	0	0	0	90.8333	28.0458	0.119	3.95
Chr11	1648351	1648527	Transcribed exon (no phenotype)	4	15.8486	24.5269	0	9.63601	24.5269	0	0	14.8919	0	18.2681	15.8486	0	0	0	0	0	0	0.325733	0.326264	0	0	0	0	0	0	0	0	1	0	0	0	0	0	0	100	0	0	0	0	0	26	0	73.7119
Chr8	18652312	18653145	Transcribed exon (no phenotype)	3	2.26089	2.93661	2.93661	1.79202	0	0	0	2.27061	0	0	2.26089	0	0	0	0.567108	0	0	0.446429	0.117371	0.122549	0.113636	0.845411	0	0	0	0	0	7	1	82.494	0	0	100	89.4484	100	58.5132	100	58.5132	100	15.4676	0	0.045	49.0875
Chr2	27098256	27098600	Transcribed exon (no phenotype)	5	10.7114	16.6894	10.0792	11.3437	7.77338	0	0	16.6894	4.31353	0	12.765	0	0	0.704225	0.357143	0	0	0	1.0989	0.204918	0	0.298507	0	0	0	0	0	6	1	100	0	0	99.7101	0	99.7101	99.7101	100	99.7101	100	0	29.3979	0	14.4522
Chr5	1477414	1477662	Transcribed exon (no phenotype)	7	6.56664	14.29	2.49005	8.37914	14.29	5.77623	7.51453	13.1726	2.76038	6.56664	5.55004	0	0	3.57143	0	0	0	0	0.786164	NA	NA	NA	NA	0	NA	0	1	2	0	0	0	100	74.6988	0	0	0	0	0	0	0	0	0	44.4016
Chr11	23860341	23860637	Transcribed exon (no phenotype)	2	8.34781	22.3126	0	4.40503	0	0	0	0	8.34781	0	22.3126	1.80723	0.813008	0	2.6087	1.26183	0	2.07852	6.23557	31.1429	39.2283	28.869	50.5	0	0	0	0	0	0	0	0	0	0	0	0	0	0	0	0	75.7576	39	0.001	114.882
Chr7	20366986	20367108	Transcribed exon (no phenotype)	1	5.17054	5.17054	0	5.17054	0	0	0	0	0	0	0	0	0	0	1.88679	0	0	0	1.51515	0	0	0	0	0	0	0	0	4	1	100	100	0	0	0	100	0	11.3821	100	0	100	15.3979	0.994	67.3577
Chr3	20383354	20383520	Transcribed exon (no phenotype)	5	21.5335	300.727	25.3616	46.4796	17.7054	0	8.16394	12.3694	239.095	0	5.82429	0	1.69492	0.680272	0.757576	0	1.78571	0	0.344234	88.4615	50	100	70.7317	1	0	1	1	3	0	0	0	0	100	100	100	0	0	0	0	66.4671	24.1549	0.977	48.8802
Chr12	3393251	3393500	Transcribed exon (no phenotype)	1	3.18394	3.18394	0	0	0	0	3.18394	0	0	0	0	72.2222	18.1818	40.2597	36.1446	3.19635	0	0.719424	2.85016	NA	NA	NA	NA	0	0	0	0	0	0	0	0	0	0	0	0	0	0	0	0	0	0	0	73.868
Chr10	19361412	19361870	Transcribed exon (no phenotype)	3	2.16471	3.37641	1.91664	1.9208	0	0	0	0	2.89251	0	0	0	0	0	1.38249	0	0	1.38889	0.886918	0.421941	0	1.65746	0	0	0	0	0	1	2	0	100	0	0	0	100	0	0	0	100	0	86.301	0	133.584
Chr3	5278373	5278601	Transcribed exon (no phenotype)	5	10.4095	25.4078	0	9.42188	12.0445	0	5.10246	25.4078	4.35256	11.3971	24.1512	0	0	0	0	0	0.309598	0.643087	0	NA	NA	NA	NA	0	0	0	0	4	1	0	0	100	100	100	100	0	0	0	100	70.3057	32.3979	0.966	112.472
Chr3	1740848	1740933	Transcribed exon (no phenotype)	1	25.1821	25.1821	0	0	0	0	0	0	0	0	25.1821	NA	NA	NA	NA	0	0	0	1.40845	NA	NA	NA	NA	1	1	0	0	3	1	0	0	0	100	100	100	0	0	0	100	0	8.52288	0	118.942
Chr4	34622535	34623116	Transcribed exon (no phenotype)	2	3.90319	6.78183	2.58623	3.90319	0	0	0	0	0	0	6.78183	0	0	0	0	0	0	1.07527	0.77821	0.428266	0	2.25225	0	0	0	0	0	2	1	0	0	0	0	79.8969	100	0	0	0	100	92.268	16.699	0.0245	11.189
Chr4	6634940	6635106	Transcribed exon (no phenotype)	2	5.9167	7.01199	0	0	0	0	0	0	0	7.01199	4.82141	0	0	0	0	0	0	2.1097	0.75188	NA	26.087	NA	NA	0	0	0	0	2	0	0	0	0	0	100	100	0	0	0	0	0	0	0	73.1377
Chr3	27347864	27348359	Transcribed exon (no phenotype)	7	11.6117	23.3832	8.54741	15.542	21.956	8.81322	0	9.9395	9.44216	23.3832	19.823	0.849858	0	0.377358	0.849858	0	0.221729	0.669216	0.408163	88.5714	95.1351	82.5472	94.3548	1	1	1	1	5	1	27.4194	0	0	100	100	100	0	0	100	100	0	14.699	0	148.617
Chr8	20666093	20669083	Transcribed exon (no phenotype)	7	8.58868	32.8147	8.58868	32.0921	21.4412	6.87772	7.22585	26.8238	16.9156	15.3802	17.5681	0.066357	0	0.32345	1.38889	0.0416927	0.0489356	1.79903	0.20753	50.9554	50.188	56.049	63.4085	1	1	1	1	6	1	23.6376	0	30.3243	100	49.6155	100	0	0	16.9509	100	20.3945	180	0.6925	112.74
Chr2	34380961	34381191	Transcribed exon (no phenotype)	7	19.772	67.8821	15.7541	36.7429	38.1787	13.4025	19.772	67.8821	11.7638	56.6814	40.5408	0	0	0	0.775194	0	0	0	0.672043	78.7879	32	78.7234	69.8795	1	0	1	1	3	1	0	0	0	0	100	100	0	83.1169	0	100	0	45.5229	0	65.0476
Chr7	4252746	4253473	Transcribed exon (no phenotype)	1	3.27595	3.51135	0	0	0	0	0	0	3.27595	0	0	34.9138	5.06329	30.4207	40.3101	1.44144	0.0966184	1.07914	1.21528	86	38.2671	93.5039	71.1268	0	0	0	0	2	0	0	0	100	100	0	0	0	0	0	0	0	0	0	112.97
Chr3	5422566	5424567	Transcribed exon (no phenotype)	7	9.28202	413.851	47.1705	64.4422	69.707	7.54604	15.0533	192.844	168.879	6.44603	32.6482	0.252313	0	0.495868	1.44681	6.25474	0.523104	18.4383	3.47682	2.13523	0.583483	3.22581	1.22757	0	0	0	0	8	2	100	69.9301	8.39161	91.6084	49.95	91.6084	100	100	100	100	38.5115	160	1	14.6683
Chr9	418658	419224	Transcribed exon (no phenotype)	7	10.0222	23.1049	4.26737	23.1049	11.3623	6.78982	5.70068	10.0455	12.0376	9.60214	7.39422	0	0.961538	0	0	0.150376	0	0.125156	0.209424	0.595238	0.900901	0	0.704225	0	0	0	0	3	0	0	0	100	95.5908	0	60.3175	0	0	0	0	62.4339	76.699	0.999	114.136
Chr8	17201185	17203073	Transcribed exon (no phenotype)	5	3.6513	7.65023	0	3.55038	3.64808	0	3.6513	4.09666	2.83256	7.65023	2.81695	0	0.58309	1.51822	1.01351	0.309917	0	0.283912	0.413043	72.3214	72.8643	78.9207	72.043	1	1	1	1	3	1	0	0	0	100	74.9074	85.495	0	0	0	53.7321	0	180	0	123.423
Chr1	27625698	27625956	Transcribed exon (no phenotype)	4	5.20866	7.24302	0	5.20866	0	4.46443	0	0	4.46227	6.54894	7.24302	0	0	0	0	0	0	0	0.572519	66.6667	61.8421	75.7895	71.9512	1	1	1	1	4	1	0	0	0	0	100	100	0	100	100	100	0	37.699	0	111.475
Chr12	24119859	24120394	Transcribed exon (no phenotype)	7	9.89506	76.1752	76.1752	26.6843	32.8795	7.29456	11.3186	20.7053	4.20454	9.10925	9.89506	0	0	0	0	0	0	0.0954198	0.40282	0	0	0	0	0	0	0	0	3	0	0	0	0	100	100	36.3806	0	0	0	0	72.7612	33.1549	0.004	111.323
Chr5	29494903	29495194	Transcribed exon (no phenotype)	1	7.25542	7.25542	0	0	0	0	0	0	0	0	7.25542	0	0	0.787402	0.847458	0	0	0.534759	0	0	0	1.44928	0	0	0	0	0	7	2	100	100	100	100	0	100	100	100	100	100	0	22.301	0	63.5103
Chr5	27366850	27367352	Transcribed exon (no phenotype)	2	2.16685	3.11827	0	0	0	0	0	0	2.6237	0	2.16685	0.322061	0	0.970874	1.41129	0.360036	0	0.147275	1.55642	1.25112	1.75439	1.70697	1.76056	0	0	0	0	3	1	100	100	100	0	0	100	0	0	0	0	0	108	0	62.5348
Chr1	643494	643549	Transcribed exon (no phenotype)	1	8.96715	8.96715	8.96715	0	0	0	0	0	0	0	0	NA	0	0	0	0	0	0	0.625	NA	NA	NA	NA	0	0	0	0	2	0	0	0	0	0	100	0	0	100	0	0	0	0	0	112.554
Chr8	27994579	27994727	Transcribed exon (no phenotype)	7	22.4189	37.9178	7.42324	32.4581	16.7103	32.48	33.1898	21.787	11.8254	37.9178	22.4189	0	0	1.1236	1.31579	0	0	2.82486	0.411523	100	100	100	100	1	1	1	1	2	0	0	0	0	0	100	100	0	0	0	0	100	43.301	1	110.644
Chr2	33256668	33257345	Transcribed exon (no phenotype)	7	18.9159	123.491	11.6941	35.3421	66.2445	119.155	117.798	15.2431	7.24836	21.6515	19.5538	0.655738	0.37037	0	0.27027	0.211864	0.140252	0.675676	0.300429	67.5	25	58.9286	50	1	0	1	1	3	0	0	0	0	100	100	100	0	0	0	0	0	62	0	81.6062
Chr8	2887314	2887583	Transcribed exon (no phenotype)	1	3.48354	4.94843	0	0	0	0	0	0	3.48354	0	0	0	0	0	0	0.249377	0	0	0.376884	0	0	0	0	0	0	0	0	6	1	100	0	100	100	100	100	0	0	100	100	0	0	0	116.074
Chr3	13063815	13064240	Transcribed exon (no phenotype)	1	65.7803	120.2	0	0	0	0	0	0	65.7803	0	0	0	0.662252	1.34228	1.3468	0.130208	0	0.110011	0.48216	20.1439	4.44444	6.89655	20.1613	0	0	0	0	0	0	0	0	0	0	0	0	0	0	0	0	0	11.1549	0	104.04
Chr2	34784300	34784398	Transcribed exon (no phenotype)	1	7.13328	7.13328	0	0	0	0	0	0	0	0	7.13328	0	0	NA	NA	0	0	0	0	0	0	0	0	0	0	0	NA	6	1	100	0	0	0	100	100	100	100	100	100	88.8889	31.5229	1	6.63636
Chr4	26173508	26173578	Transcribed exon (no phenotype)	1	12.7105	12.7105	0	0	0	0	0	0	0	12.7105	0	0	0.869565	0	0	0	0	0	0	0	0.943396	0	0	0	0	0	0	3	1	100	0	0	0	0	0	0	100	100	100	0	0	0	32.493
Chr1	42379885	42380366	Transcribed exon (no phenotype)	4	6.9863	21.3507	0	2.73454	0	13.7246	3.97594	0	4.75199	0	0	0	0	0.246305	0.651466	0.224215	0	1.07858	0.553506	12.6582	18.5185	2.91971	29.6296	0	0	0	0	3	1	0	0	100	100	0	100	0	0	0	100	0	14.301	0	77.612
Chr11	5075602	5075889	Transcribed exon (no phenotype)	1	5.7849	5.7849	0	0	0	0	0	0	0	5.7849	0	44.8276	35.1351	10.8108	46.5753	1.63934	0.881057	6.73317	3.63951	91.2281	84.6154	94.9495	90.6977	0	0	0	0	2	0	0	0	0	0	100	100	0	0	0	0	0	0	0	22.6354
Chr7	20535959	20536612	Transcribed exon (no phenotype)	2	14.109	25.7223	25.7223	2.49566	0	0	0	0	0	0	0	0.170068	0	0	1.26984	0	0	2.23048	0.462963	0.178253	0	1.35135	0.531915	0	0	0	0	0	0	0	0	0	0	0	0	0	0	0	0	0	0	0	20.2584
Chr1	7862025	7863211	Transcribed exon (no phenotype)	6	15.9454	50.6146	7.61962	50.6146	17.2145	0	4.37354	19.2218	20.8711	7.30724	17.7153	0.156495	0.540541	0.734394	0.66313	0.0637349	0	0.391061	0.470163	52.439	52.8701	74.3151	50.9881	1	1	1	1	4	0	0	0	98.989	100	17.8602	68.4078	0	0	0	0	71.3564	68.1549	0.769	113.238
Chr12	24273856	24275535	Transcribed exon (no phenotype)	6	10.949	25.9615	25.8215	25.9615	8.16394	0	0	22.8713	13.1163	10.949	23.4108	0.161681	0	0.728155	1.83784	0.287711	0.100705	0.967906	0.454545	0.222965	0	2.06186	0.20284	0	0	0	0	6	1	31.9048	0	0	0	59.5238	59.5238	43.8095	67.619	43.8095	55.7143	0	7.1549	0	73.3333
Chr1	42315399	42315613	Transcribed exon (no phenotype)	6	19.7581	41.7552	16.7387	8.75054	34.5088	8.11964	0	27.9873	13.4253	0	41.7552	0	0	2.85714	0	0	0	0	1.63934	0	0	0	2.22222	0	0	0	0	6	1	93.4884	0	0	0	99.5349	99.5349	100	100	93.0233	100	96.2791	47.699	0.999	20.1256
Chr6	9355447	9355673	Transcribed exon (no phenotype)	7	8.35275	25.1894	15.3787	5.20866	10.9971	8.35275	25.1894	6.97469	4.99828	7.46911	17.2853	0	0	1.71429	0	0	0	0	0.228833	95.6522	95.3488	94.702	98.5401	1	1	1	1	2	0	0	0	0	0	100	100	0	0	0	0	0	37.1549	0	113.89
Chr8	7496152	7496278	Transcribed exon (no phenotype)	5	9.96829	15.1989	8.54741	9.96829	0	0	10.7152	0	7.85639	13.8837	15.1989	0	1.20482	1.75439	4.34783	0	0	3.04569	0	95.6522	84.6154	85.7143	94.4444	1	1	1	1	1	0	0	0	0	0	100	0	0	0	0	0	97.6378	40.3979	0.9855	63.0236
Chr5	7497753	7497993	Transcribed exon (no phenotype)	6	13.1573	21.7595	12.1863	16.276	16.9328	0	0	14.1282	9.09083	4.95848	21.7595	0	0	0	0	0	0	0	0	0	0	0.363636	0	0	0	0	0	6	2	100	100	0	100	0	100	100	100	100	100	69.2946	58.1549	1	15.0622
Chr3	35456307	35456609	Transcribed exon (no phenotype)	5	3.91791	14.0524	2.34472	4.88587	0	0	0	3.91791	4.59656	14.0524	3.63623	0	1.25	0.487805	0.70922	0	0	0	0.582751	93.3333	23.8095	96	80.3571	1	0	1	1	3	0	0	0	0	100	100	100	0	0	0	0	100	82.5229	1	78.7063
Chr1	2634656	2634754	Transcribed exon (no phenotype)	4	11.4428	13.939	0	11.4428	8.51629	0	0	13.939	6.98985	0	12.885	0	0	1.31579	0	0	0	0	0.628931	NA	NA	NA	NA	1	0	1	1	1	0	0	0	0	0	100	0	0	0	0	0	0	0	0	42.8788
Chr7	26820779	26821041	Transcribed exon (no phenotype)	6	16.0447	51.4828	6.0067	16.0447	23.3734	0	12.3637	27.6669	10.463	51.4828	17.185	0	0	0	0	0	0	0	1.31108	92.1569	97.9381	98.4733	98.9011	1	1	1	1	3	0	0	0	0	100	100	100	0	0	0	0	100	57.3979	0.999	82.1521
Chr1	32581292	32581787	Transcribed exon (no phenotype)	7	11.5601	43.9699	3.34055	17.2015	17.4314	6.79776	10.5155	21.9818	10.4659	43.9699	32.5936	0	0	0	1.8617	0.0729927	0	0.951249	0.11325	1.87793	2.63158	6.47482	0	0	0	0	0	3	1	0	62.0968	100	100	100	0	0	0	0	0	100	121	1	183.663
Chr2	12365589	12365760	Transcribed exon (no phenotype)	1	2.95755	2.95755	0	0	0	0	0	0	2.95755	0	0	0	0	NA	NA	0	0	0	2.22222	0	0	4.47761	NA	0	0	0	0	7	0	93.6047	0	6.39535	0	93.6047	93.6047	93.6047	93.6047	93.6047	0	28.4884	13.3979	0.999	2.04651
Chr1	12303196	12303639	Transcribed exon (no phenotype)	6	11.654	20.6464	3.39298	11.654	12.7377	0	5.24037	20.6464	6.98737	11.8469	15.6932	0	0	0	0	0	0	1.66667	0.135962	0	0	2.08333	0.840336	0	0	0	0	3	0	0	0	100	100	0	9.00901	0	0	0	0	75.9009	29.0458	0.002	86.3559
Chr1	33063026	33063101	Transcribed exon (no phenotype)	2	9.55463	13.5314	0	13.5314	0	0	0	0	5.57784	0	0	NA	NA	0	0	NA	NA	0	0.392157	NA	NA	NA	NA	NA	NA	NA	NA	3	0	0	0	0	100	100	100	0	0	0	0	0	14.3979	0	74.6711
Chr7	800902	801026	Transcribed exon (no phenotype)	7	25.7786	70.3182	17.2169	47.6592	52.6945	22.5665	34.3483	70.3182	22.8053	15.091	57.751	0	0	0	0	1.08108	0	0	0.529101	NA	NA	NA	NA	1	1	1	1	2	0	0	0	0	100	100	0	0	0	0	0	75.2	21.301	0.965	136.408
Chr5	25258404	25258555	Transcribed exon (no phenotype)	3	6.81254	25.0363	0	7.60738	0	0	0	0	4.51635	25.0363	6.0177	0	0	0.943396	2.53165	0	0	4.04858	0.25	NA	NA	92.5373	68.5714	1	1	1	1	2	1	0	0	0	0	100	100	0	0	0	100	100	24.3979	0.3585	57.2434
Chr3	27499653	27499841	Transcribed exon (no phenotype)	6	14.2923	42.995	14.2923	14.892	8.98398	0	9.18443	12.4739	27.0571	20.6087	14.3446	0	0	0	0	0	0	0	0.337838	NA	NA	NA	NA	1	1	1	1	3	0	0	0	0	100	100	100	0	0	0	0	75.1323	41.3979	0.983	93.3386
Chr10	11693825	11694874	Transcribed exon (no phenotype)	4	8.98275	21.9898	0	5.94001	0	0	0	6.15643	9.21927	21.9898	3.9963	0	0	0.342466	0	0.083612	0.188679	0	0.328299	30	11.7647	47.619	12.0253	0	0	1	0	5	1	7.14286	0	0	54.7619	100	100	0	0	100	100	0	0	0	61.3086
Chr3	30725089	30725570	Transcribed exon (no phenotype)	3	5.96886	9.18151	0	0	5.32492	0	0	5.96886	0	0	9.18151	2.36686	0.304878	0.645161	1.58103	4.85714	0	1.2285	1.34228	1.2837	0.207469	0.550964	0	0	0	0	0	5	1	64.5228	0	100	100	64.5228	100	0	0	0	76.971	76.7635	43	0.8715	43.4917
Chr3	30250166	30250227	Transcribed exon (no phenotype)	1	12.1496	12.1496	0	0	0	0	0	0	0	0	12.1496	0	NA	0	0	0	0	0	0	NA	NA	NA	NA	NA	NA	NA	NA	2	0	0	0	0	0	100	100	0	0	0	0	100	15.5229	0.9165	107.839
Chr2	30759013	30759124	Transcribed exon (no phenotype)	2	9.47158	11.2392	0	0	0	0	0	0	0	11.2392	7.70394	0	0	1.08696	1.42857	0	0	2.1645	0	93.1818	28.125	100	82.6087	1	0	1	1	2	0	0	0	0	0	100	100	0	0	0	0	100	35.3979	1	50.2321
Chr7	22940280	22940400	Transcribed exon (no phenotype)	3	7.23334	8.93509	0	5.92985	0	0	0	7.80053	0	8.93509	6.66614	0	0	1.02041	0	0	0	0	0.956938	NA	NA	NA	NA	0	0	0	0	4	1	0	0	99.1736	100	100	100	0	0	0	99.1736	0	39.2218	0	190.835
Chr9	8418616	8419746	Transcribed exon (no phenotype)	4	4.75137	17.3547	0	0	8.04241	0	3.09385	4.75137	0	17.3547	2.20553	0.193611	0	4.6729	3.63423	0.0512558	0	1.99818	1.81488	0	0.181818	5.13337	6.28415	0	0	0	0	6	0	100	0	0	100	70.7339	87.0027	100	0	100	0	0	7.69897	0	36.7047
Chr3	21103788	21104016	Transcribed exon (no phenotype)	1	2.05588	2.05588	0	0	0	0	0	0	0	0	2.05588	0	0	0	0	0	0	0	0.331126	NA	70.3704	87.7193	69.2308	1	1	1	1	0	0	0	0	0	0	0	0	0	0	0	0	0	29.3979	0	32
Chr2	35375714	35375894	Transcribed exon (no phenotype)	7	44.9875	86.9554	45.6921	86.9554	49.9319	11.2549	13.6066	56.6449	46.4983	13.293	44.2828	0	0	0	0	0	0	0	0	0	0	0	0	0	0	0	0	7	2	100	100	0	47.5138	100	47.5138	100	100	100	100	0	0	0	55.8785
Chr10	17861868	17861910	Transcribed exon (no phenotype)	1	14.2334	14.2334	0	0	0	0	0	0	0	0	14.2334	NA	NA	NA	NA	0	0	0	0.719424	NA	NA	NA	NA	1	NA	NA	1	2	0	0	0	0	0	100	100	0	0	0	0	100	11.1549	0.997	77.4651
Chr10	8302979	8303145	Transcribed exon (no phenotype)	3	6.65288	15.5594	0	5.55924	0	0	0	0	6.35441	15.5594	6.95136	0	0	2.40964	0	0.452489	0.442478	0	0.373832	97.0588	88.2353	90	92.9577	1	1	1	1	2	0	0	0	0	0	100	100	0	0	0	0	85.6287	0	0.001	76.5389
Chr9	22421061	22421657	Transcribed exon (no phenotype)	1	2.5746	2.9292	0	0	0	0	0	0	2.5746	0	0	0	0	0.45045	1.51976	0.618812	0	1.63339	0.3125	0	0.460123	1.32979	1.65746	0	0	0	0	2	1	76.7169	100	0	0	0	76.7169	0	0	0	0	0	22.699	0	37.4975
Chr7	25494747	25495023	Transcribed exon (no phenotype)	7	20.0405	32.152	21.6722	27.72	29.1847	8.02956	18.4089	17.4921	11.0121	27.4678	32.152	0	0	0	0.719424	0.465116	0	0.287356	0.112486	NA	NA	NA	NA	NA	1	1	1	3	1	0	0	0	100	100	100	0	0	0	91.3357	0	39.699	0	75.2708
Chr2	23888915	23890045	Transcribed exon (no phenotype)	7	46.3147	155.965	5.90777	46.7825	97.8268	151.336	117.879	84.6328	34.1328	70.1061	60.8234	0.148588	0.207469	0.31881	0.805369	0.0721501	0	1.80229	0.301854	86.9198	85.3503	73.4824	81.761	1	1	1	1	4	1	0	0	21.7507	100	100	78.2493	0	0	0	92.4845	0	36.5229	0	94.7259
Chr7	26309004	26309629	Transcribed exon (no phenotype)	1	3.52956	3.52956	3.52956	0	0	0	0	0	0	0	0	0	0	0	0	0.604491	0	1.04384	0.372439	20.7547	25	24.7788	10.5	0	0	0	0	2	0	0	0	100	0	0	100	0	0	0	0	44.2492	4.39794	0.001	103.395
Chr10	13922163	13922324	Transcribed exon (no phenotype)	7	21.5359	49.3141	9.06679	25.696	49.3141	20.6492	21.5359	32.5547	12.3682	35.3899	26.9027	0	0	0	0	0	0	2.27273	0	NA	NA	NA	NA	1	0	1	1	2	0	0	0	0	0	100	100	0	0	0	0	100	48.0458	1	74.1235
Chr4	18491698	18492743	Transcribed exon (no phenotype)	2	2.7725	4.42603	0	3.12519	0	0	0	0	0	4.42603	1.3474	0.2457	0	0.239234	0.664452	0	0	0.615006	0.369004	73.5772	76	81.877	81.5	1	1	1	1	4	1	0	0	71.1281	100	100	100	0	0	0	100	0	7.69897	0	107.367
Chr12	16004748	16005468	Transcribed exon (no phenotype)	1	28.1239	31.0834	0	0	0	0	0	0	28.1239	0	0	0	0	0	2.35294	0	0	2.07197	0.154321	0	0.141443	3.35731	0.803213	0	0	0	0	2	1	90.43	100	0	0	0	90.43	0	0	0	0	0	11.301	0	50.0194
Chr7	18582352	18582550	Transcribed exon (no phenotype)	7	36.7614	241.644	241.644	96.3601	46.9151	28.8852	14.0318	67.0703	31.3082	27.98	102.566	0	0	0	3.00752	0	0	1.47783	0	0.364964	0	2.04082	0	0	0	0	0	6	1	100	0	0	0	100	100	100	100	100	100	0	52.0969	0	45.397
Chr2	29681697	29682344	Transcribed exon (no phenotype)	1	5.49424	6.11658	0	0	0	5.49424	0	0	0	0	0	40	35.1648	65.1741	65.5462	2.41493	0.438596	2.42261	2.77617	85.5072	89.726	96.0199	96.0854	0	0	0	0	2	1	0	100	100	0	0	0	0	0	100	0	0	0	0	116.066
Chr2	2005153	2005216	Transcribed exon (no phenotype)	1	27.3882	40.132	0	0	0	0	0	0	27.3882	0	0	NA	NA	NA	NA	0	0	10.4839	0	NA	NA	NA	NA	NA	NA	NA	NA	3	1	0	0	100	100	0	73.4375	0	0	0	100	0	0	0	97.1875
Chr5	17293275	17293444	Transcribed exon (no phenotype)	2	15.8801	23.8168	0	6.58664	0	0	0	0	0	15.8801	23.8168	0	0	0.555556	0	0	0	0.460829	0.60241	NA	NA	NA	NA	0	0	0	1	2	0	0	0	0	0	100	100	0	0	0	0	100	38.5229	0.99	125.829
Chr3	31827160	31827575	Transcribed exon (no phenotype)	4	7.90581	11.389	1.71792	5.22884	0	0	0	7.90581	0	11.389	9.23354	0	1.75439	0.904977	0.790514	0	0	0.386847	0.322581	36.0784	32.9341	44.2748	51.3761	0	0	1	1	7	1	42.3077	0	0	100	100	100	42.3077	42.3077	42.3077	100	100	124.699	0.998	146.161
Chr3	12133393	12134406	Transcribed exon (no phenotype)	7	12.9908	42.5897	42.5897	24.8157	19.3294	2.89863	2.88624	17.8452	4.05613	20.002	25.3835	0.212766	0	0.48	0.184502	0.280584	0	0.406032	0.568451	12.9032	22.6244	14.6718	9.3633	0	0	0	0	4	1	0	0	99.3097	100	59.8619	59.8619	0	0	0	100	92.6036	135.523	0.998	111.182
Chr6	1509747	1509931	Transcribed exon (no phenotype)	3	5.16799	17.9975	0	3.55294	0	0	0	5.21863	0	17.9975	5.11735	0	0	0	0	0	0	0	0	NA	NA	NA	NA	1	1	NA	1	3	0	0	0	0	100	100	100	0	0	0	0	0	17	0	113.303
Chr9	7330652	7330967	Transcribed exon (no phenotype)	7	14.1172	20.6076	16.8467	12.7348	14.1172	6.31266	3.50794	20.6076	17.3971	13.6882	16.5514	0	0.598802	0.772201	0.381679	0.170068	0	0	0.300752	88.172	32.2034	87.5969	70	1	0	1	1	3	0	0	0	0	53.1646	100	100	0	0	0	0	83.2278	38.301	0.42	51.6234
Chr2	30963946	30964085	Transcribed exon (no phenotype)	4	9.66482	13.9957	0	0	0	0	0	8.10295	5.41847	13.9957	11.2267	0	0	1.9802	0	0	0	0	0.815217	86.7925	97.7778	97.3684	95.0617	1	1	1	1	3	0	0	0	0	0	100	100	0	61.4286	0	0	100	22.0458	0.8725	139.693
Chr6	8230419	8231903	Transcribed exon (no phenotype)	7	11.3787	96.4544	8.7422	19.7683	14.0152	3.31251	3.43745	96.4544	3.89601	24.4714	46.9416	0	0.103842	0	0.138313	0.0361533	0.04995	0.510576	0.44484	0.136799	0.0552181	0.800641	0	0	0	0	0	6	0	52.5926	0	0	0	26.936	26.936	87.8114	100	52.5926	0	65.5219	180	1	31.8256
Chr5	19353158	19353406	Transcribed exon (no phenotype)	2	3.16488	7.9949	3.16488	0	0	0	0	0	5.5325	0	0	0	0	0	1.99005	0	0	2.22222	0	0	0	1.91571	8.82353	0	0	0	0	6	2	100	100	0	0	100	100	100	100	100	100	0	0	0	0
Chr9	13882467	13882621	Transcribed exon (no phenotype)	1	5.2221	5.2221	0	5.2221	0	0	0	0	0	0	0	0	0	0	0	0	0	0	0.292398	NA	NA	NA	NA	1	0	1	1	4	1	0	0	0	0	100	100	0	14.1935	14.1935	100	0	12	0	97.3935
Chr1	7808066	7808269	Transcribed exon (no phenotype)	4	5.37277	7.91309	0	3.32276	5.37277	0	0	7.91309	0	7.37574	4.90413	0.917431	0	0.353357	0	0	0.507614	0	0.438596	NA	NA	NA	NA	1	1	1	1	2	2	0	65.6863	0	0	100	100	0	0	0	65.6863	100	37.699	0.993	76.3039
Chr9	17608065	17608875	Transcribed exon (no phenotype)	5	4.13207	8.01284	4.03342	0	0	0	0	8.01284	1.89149	4.13207	5.6471	0.900901	0	0	2.51256	0	0	0	0	0.752823	0	2.78671	0	0	0	0	0	6	1	100	0	9.37115	0	100	0	100	100	34.0321	83.3539	93.5882	0	0	8.49199
Chr3	1033994	1036687	Transcribed exon (no phenotype)	6	45.2717	283.801	2.08149	88.3301	49.0656	0	0	283.801	25.1353	17.7829	166.721	0	0.0430849	0.782779	0.920028	0.0496771	0	1.37634	1.48462	0.0155569	0.0225887	0.965251	0.904977	0	0	0	0	8	2	100	29.9183	100	96.5108	51.9673	92.3534	92.3534	89.0869	59.614	59.614	88.0475	180	1	46.8534
Chr2	23284828	23284893	Transcribed exon (no phenotype)	1	14.2666	14.2666	0	0	0	0	0	0	0	0	14.2666	0	0	0	0	0	0	0	0	0.666667	0	0	0	0	0	0	0	0	0	0	0	0	0	0	0	0	0	0	0	0	0	0	0
Chr5	5293814	5294466	Transcribed exon (no phenotype)	5	10.6709	504.314	504.314	30.1107	14.2192	0	0	10.5613	10.9808	0	5.70662	0	0.208768	0	1.41343	0	0	2.01835	0.554017	0.328947	0.788177	1.16279	0.291545	0	0	0	0	3	1	100	0	0	0	0	100	100	0	0	100	28.7902	98.3979	0.93	58.9158
Chr6	26690698	26692857	Transcribed exon (no phenotype)	2	2.8288	5.60978	2.74814	5.60978	0	0	0	0	0	0	3.9233	0.122699	0.0645161	0.343643	1.08578	0.0795545	0	1.44404	0.466744	0.078329	0	1.95891	0.828157	0	0	0	0	7	2	97.3148	95.2778	100	88.0556	0	97.3148	74.0741	92.5926	78.7963	100	0	180	0	34.2407
Chr1	4979864	4980059	Transcribed exon (no phenotype)	3	5.52239	6.6991	0	4.65633	0	0	0	6.6991	0	5.62855	5.41624	0	0	0	1.22699	0	0	5.7047	0.75188	0	0	1.87266	0	0	0	0	0	6	1	100	0	0	0	100	100	100	100	100	100	0	0	0	94.3112
Chr4	25187982	25188283	Transcribed exon (no phenotype)	4	8.45962	22.6133	0	2.50385	22.6133	0	0	11.1964	6.97803	0	8.45962	0	0	0	0	0	0	0	1.35135	0.359066	0	0	0	0	0	0	0	5	2	100	72.1854	0	0	100	100	100	100	0	100	0	32.3979	0	10.7914
Chr7	25778153	25778849	Transcribed exon (no phenotype)	7	23.7955	54.2747	19.085	36.0726	20.7741	12.1893	17.0914	44.0075	28.8575	54.2747	31.7276	0.636943	1.53846	0.490196	0.490196	0	0.115875	0.703125	0.442804	91.8239	94.1606	94.7368	98.2759	1	1	1	1	3	0	0	0	0	100	100	100	0	0	0	0	100	141.046	1	104.547
Chr8	28176690	28176754	Transcribed exon (no phenotype)	7	37.9516	58.7055	45.5807	58.7055	25.4272	14.5097	14.0318	37.9516	47.195	35.829	41.8486	NA	NA	NA	NA	NA	0	0	0.3663	NA	NA	NA	NA	1	NA	1	1	3	0	0	0	0	100	100	100	0	0	0	0	100	20.699	0.997	79.2154
Chr9	14891646	14892325	Transcribed exon (no phenotype)	5	11.4319	30.6381	3.95101	10.6266	11.6061	0	0	25.9498	21.035	0	9.91549	0	0	0	1.0327	0	0.160772	4.13223	1.24481	0.215363	0	1.27576	0	0	0	0	0	5	1	100	0	100	100	0	100	81.4706	0	0	100	98.8235	180	1	31.9441
Chr12	22956089	22956292	Transcribed exon (no phenotype)	3	8.69132	19.7734	0	6.64885	0	0	0	10.7338	0	4.19564	19.7734	0.757576	0	0	0.699301	0	0	0	0.395257	20	11.7647	2.94118	41.6667	0	0	0	0	3	0	0	0	0	100	100	100	0	0	0	0	100	78.3979	1	140.544
Chr4	22361287	22361363	Transcribed exon (no phenotype)	1	7.17372	7.17372	7.17372	0	0	0	0	0	0	0	0	0	0	NA	0	0	0	0	0	0	0	0	0	0	0	0	NA	6	2	100	100	100	100	0	100	100	100	0	100	0	0	0	10.6883
Chr9	18513739	18514046	Transcribed exon (no phenotype)	4	4.41834	4.76787	0	0	0	0	4.76787	4.63026	2.56461	0	4.20643	0	0	0	0	0.290698	0	0	0.787402	0.414938	0.464037	0	0	0	0	0	0	6	1	100	0	100	100	0	100	80.1948	0	100	100	99.6753	26.3979	0.857	3.86688
Chr2	32042313	32042380	Transcribed exon (no phenotype)	4	19.996	30.9943	19.4385	0	26.3473	0	13.1206	0	25.7739	17.6488	0	0	0	1.19048	NA	0	0	0	0.31348	NA	NA	NA	NA	1	1	1	1	2	1	0	100	0	100	100	0	0	0	0	0	0	11.2218	0	40.3971
Chr12	10848283	10848398	Transcribed exon (no phenotype)	1	6.78572	6.78572	0	0	0	0	0	6.78572	0	0	0	0	0	0	1.5873	0	0	16.0714	0	0	0	0	0	0	0	0	0	5	0	100	0	0	0	100	0	100	100	100	0	70.6897	9.39794	0.027	7
Chr3	34631970	34632089	Transcribed exon (no phenotype)	6	12.028	21.0783	21.0783	9.51404	11.9441	0	0	20.1832	10.4278	18.9324	10.3346	0	2.53165	0	0	0	0	0	0.692042	NA	NA	NA	NA	1	0	1	1	3	1	0	0	0	100	100	100	0	0	0	100	0	22.699	0	115.767
Chr10	21446827	21447478	Transcribed exon (no phenotype)	7	14.8997	53.9272	4.96727	16.1704	20.653	7.12163	10.0159	53.9272	13.9013	53.7539	20.177	0	0.533333	0	0.791557	0.260247	0.136333	0.237154	0.0729395	53.2609	63.2124	52.381	65.0718	1	1	1	1	3	1	0	0	0	100	73.4663	100	0	0	0	100	0	88	0	139.88
Chr1	18610886	18611660	Transcribed exon (no phenotype)	7	16.4372	30.8206	16.0337	25.0223	26.4846	15.1007	15.4666	30.8206	13.0403	20.1359	20.2738	0	0	0.729927	0.961538	0.0724113	0.102249	1.31694	0.353107	19.5592	8.49057	22.3108	9.47867	0	0	0	0	2	0	0	0	85.2903	100	0	0	0	0	0	0	0	29.3979	0	118.385
Chr2	6915397	6916162	Transcribed exon (no phenotype)	5	50.3142	217.452	3.60294	217.452	25.0458	0	0	61.4562	84.9536	0	23.9828	0	0	0.952381	0	0	0	0	0	0.103306	0.137268	2.03863	2.67857	0	0	0	0	7	2	99.6084	21.2794	0	99.6084	47.389	21.2794	99.6084	99.6084	21.2794	47.389	0	31.699	0	6.84204
Chr9	22247732	22247916	Transcribed exon (no phenotype)	1	63.5165	63.5165	63.5165	0	0	0	0	0	0	0	0	0	0	0	2.99401	0	0	0.613497	0.555556	56.9106	76.2195	86.7925	86.5169	1	1	1	1	4	1	0	0	100	100	0	100	0	100	0	100	98.3784	20	0.159	252.184
Chr8	7914031	7916656	Transcribed exon (no phenotype)	7	11.9132	28.2347	18.5365	16.3538	27.2772	13.6434	11.9132	25.3261	16.9363	27.0663	17.5961	0.358423	0.0956938	0.418911	0.536398	0.361827	0.0261233	0.763026	0.205395	71.9298	60.0707	76.087	68.6071	1	1	1	1	4	1	0	0	32.6352	85.9482	74.981	82.5971	0	0	0	9.78675	37.3572	0	0	80.5781
Chr3	8400534	8401044	Transcribed exon (no phenotype)	7	15.8651	24.8787	11.1035	20.3513	24.8787	5.90825	16.7328	15.7105	14.6047	16.0197	24.7688	0	0	0.260417	0.671141	0.118483	0	0.531915	0.523952	87.037	91.5966	93.4066	98.9189	1	1	1	1	2	0	0	0	0	0	100	100	0	0	0	0	100	180	1	99.7515
Chr1	9734022	9734103	Transcribed exon (no phenotype)	1	5.74142	5.74142	0	0	0	0	0	0	0	0	5.74142	0	0	NA	NA	0	0	0	NA	0	0	2.85714	NA	0	0	0	NA	3	1	100	0	0	100	100	0	0	0	0	100	0	8.39794	0	1.08537
Chr7	17116289	17116482	Transcribed exon (no phenotype)	3	7.78526	10.2407	4.97189	0	0	0	0	0	8.646	0	8.51917	0	0	0	0	0	0.507614	0	0	NA	NA	NA	NA	0	0	0	0	5	1	0	0	0	100	100	100	100	0	57.2165	100	0	10.699	0	31.567
Chr11	24225894	24226825	Transcribed exon (no phenotype)	4	10.014	108.063	0	7.85157	12.3099	0	0	10.014	102.698	0	0	0.115741	0	0.176367	0.298507	0.0635324	0	0.211715	0.446761	0	0.159744	0.862069	0	0	0	0	0	8	1	45.7082	0	100	100	67.1674	67.1674	24.2489	45.7082	88.6266	100	0	10	0	78.5837
Chr4	24898108	24898564	Transcribed exon (no phenotype)	1	2.36943	2.36943	0	0	0	0	0	0	0	0	2.36943	0.208768	0	0.824176	0.27933	0.100806	0	0.1321	0.371287	0	0	0	0.990099	0	0	0	0	5	1	100	0	100	100	0	100	0	79.8687	0	100	100	28.0458	0.723	109.35
Chr1	22353289	22353937	Transcribed exon (no phenotype)	6	6.20767	9.78776	6.03031	9.78776	6.30796	0	4.18033	8.12812	5.729	9.56363	5.78349	0	0	0.211864	1.55642	0	0	0.855513	0.0905797	28.7356	9.82659	50	16.8605	0	0	1	0	4	1	0	0	100	100	52.0801	52.0801	0	0	0	47.9199	29.4299	22.301	0.995	146.199
Chr6	8054386	8054472	Transcribed exon (no phenotype)	4	16.8993	24.3416	8.36934	0	0	0	12.6939	0	0	24.3416	21.1047	0	0	1.72414	1.75439	0	0	0	0	NA	NA	NA	NA	1	0	1	1	2	0	0	0	0	0	100	100	0	0	0	0	0	23.301	0	66.7126
Chr12	7631783	7632045	Transcribed exon (no phenotype)	6	19.272	62.4711	43.816	19.272	32.6921	0	10.2049	30.1459	11.5263	44.8768	62.4711	0	0	0	2.83688	0	0	2.7972	0.315956	97.2973	97.561	91.8033	97.7011	1	1	1	1	3	0	0	0	0	100	93.5361	100	0	0	0	0	0	36.0458	0	132.392
Chr8	4550269	4550643	Transcribed exon (no phenotype)	4	5.81457	10.4449	10.4449	2.66843	5.81457	0	0	6.67543	0	0	3.72107	0	2.04082	0	0	0	0	0.401606	0	0	0	0	0	0	0	0	0	8	1	65.0667	0	34.9333	100	100	65.0667	11.7333	65.0667	100	100	0	0	0	46.5467
Chr2	32658060	32658443	Transcribed exon (no phenotype)	6	7.85157	16.7847	6.13326	7.85157	8.87487	6.9802	4.67726	16.7847	0	13.1279	6.25177	0	0	0	0.719424	0	0	1.20192	0.315706	97.1429	97.3684	92.1053	100	1	1	1	1	3	1	0	0	0	100	100	100	0	0	0	100	45.8333	50.699	1	77.6693
Chr1	24764667	24765205	Transcribed exon (no phenotype)	7	37.0194	81.4908	11.1134	81.4908	37.0194	43.8178	41.5486	51.4267	18.2365	32.0898	39.9401	0.502513	0	0.952381	3.41297	0	0	2.80899	0.278358	96.6667	98.913	97.5369	97.2881	1	1	1	1	3	0	0	0	0	100	100	100	0	0	0	0	86.0853	76.0969	0.998	56.4564
Chr10	6583016	6583065	Transcribed exon (no phenotype)	3	11.0186	18.9324	0	0	0	0	0	0	8.47831	18.9324	11.0186	NA	NA	NA	NA	2.85714	0	0	0	NA	NA	NA	NA	NA	NA	NA	NA	0	0	0	0	0	0	0	0	0	0	0	0	0	0	0	2.04
Chr1	3823364	3823446	Transcribed exon (no phenotype)	5	29.7782	32.2931	28.17	31.7988	25.7046	0	0	32.2931	0	22.8226	31.3864	0	0	0	3.84615	0	0	3.9548	0.722892	NA	NA	NA	NA	1	1	0	1	2	1	0	0	0	0	100	100	0	0	0	100	100	17.0969	0.989	73.8795
Chr3	30524276	30524561	Transcribed exon (no phenotype)	1	2.10697	2.10697	2.10697	0	0	0	0	0	0	0	0	0	0	1.02564	0.42735	0.493827	0.208768	0	0.476948	2.22222	0	0	0	0	0	0	0	2	1	0	100	43.3566	0	0	100	0	0	0	0	0	35.2218	0	129.119
Chr4	30690633	30691204	Transcribed exon (no phenotype)	7	6.06943	15.1522	15.1522	9.24651	10.3066	7.06263	4.45306	13.5876	3.3936	4.82913	6.69871	0	0	0.645161	0.724638	0	0.170648	1.57368	0.278552	5.97015	2.5974	2.06186	1.81818	0	0	0	0	3	0	0	0	100	100	0.874126	0	0	0	0	0	76.2238	24.1549	0.003	94.6101
Chr2	12580164	12580485	Transcribed exon (no phenotype)	6	4.53755	10.7518	2.76927	10.7518	4.08972	0	4.06114	7.06411	4.02898	9.91696	10.1001	0.917431	0	0	0.52356	0.387597	0	0.728597	0	93.75	75.3247	90.2913	93.6364	1	1	1	1	2	0	0	0	0	0	100	100	0	0	0	0	91.9255	35.3979	0.054	159.702
Chr11	959093	960428	Transcribed exon (no phenotype)	6	5.41125	20.453	20.453	10.4156	3.83834	0	0	7.43758	4.80726	4.21275	8.52448	5.06329	1.75439	3.59066	13.1944	4.28832	0.367377	7.78409	2.31513	54.4762	41.5225	57.483	37.0861	0	1	0	0	2	1	0	0	0	2.17066	0	2.17066	0	0	0	2.17066	0	99.699	0	51.4506
Chr7	17242499	17242605	Transcribed exon (no phenotype)	4	8.46391	15.3999	0	7.22701	0	0	0	8.46391	7.21765	11.0775	15.3999	0	0	0	1.23457	0	1.3986	0	0.190476	NA	NA	NA	NA	1	1	1	1	2	0	0	0	0	0	100	100	0	0	0	0	0	26.301	0	76.5701
Chr10	15815928	15816011	Transcribed exon (no phenotype)	1	8.40708	8.40708	0	0	0	0	0	0	0	0	8.40708	0	0	0	0	NA	0	0	0.353357	NA	NA	NA	NA	NA	NA	NA	NA	2	0	0	0	0	0	100	100	0	0	0	0	100	10.5229	0.083	53.1905
Chr12	20045799	20045940	Transcribed exon (no phenotype)	1	133.252	169.716	0	0	0	0	0	0	133.252	0	0	0	0	1.5873	2.80374	0	0	1.97628	0.291545	NA	NA	NA	NA	0	0	0	0	0	0	0	0	0	0	0	0	0	0	0	0	0	0	0	38.838
Chr11	18786000	18786084	Transcribed exon (no phenotype)	1	18.7839	18.7839	0	0	0	0	0	0	0	18.7839	0	0	0	0	0	0	0	0	0	NA	NA	NA	NA	0	0	0	0	3	0	0	0	0	100	100	100	0	0	0	0	100	22.699	0.983	65.3882
Chr2	31739507	31739699	Transcribed exon (no phenotype)	2	5.29293	6.1146	0	0	0	0	0	0	0	6.1146	4.47125	0	0	0	8	0.350877	0	4.90196	0	0	0	4.36681	0	0	0	0	0	5	1	51.8135	0	100	51.8135	51.8135	51.8135	0	0	0	51.8135	0	0	0	10.1917
Chr3	29065487	29065616	Transcribed exon (no phenotype)	1	33.6449	62.6658	0	0	0	0	0	0	33.6449	0	0	0	0	0	0	0	0	0	0.431034	0	0	NA	NA	0	0	0	0	6	1	100	0	0	0	100	100	100	100	100	100	0	0	0	9.59231
Chr2	2130206	2130679	Transcribed exon (no phenotype)	7	39.424	179.145	40.5591	42.7197	28.4133	17.2497	25.956	84.5996	52.7042	179.145	76.5359	1.1976	0.75188	0.931677	0	1.5544	0.215517	0	0.282486	96.4286	95.8333	95.122	96.3636	1	1	1	1	4	0	0	0	83.1224	100	100	100	0	0	0	0	0	53.0969	0	88.9473
Chr4	26250589	26252246	Transcribed exon (no phenotype)	4	3.38344	10.9879	0	3.75429	10.9879	0	0	7.65279	3.42294	0	1.71589	0.0774593	0	0.373134	1.09453	0.110254	0	0.794913	0.407688	1.90476	0.539745	2.30447	3.53261	0	0	0	0	5	2	85.1025	72.3764	100	84.4391	0	97.1653	72.3764	0	0	100	43.0036	180	0	93.7033
Chr5	20107905	20108113	Transcribed exon (no phenotype)	3	5.42026	9.69287	0	5.42026	0	0	0	4.60563	5.33541	0	9.69287	0	0	0	0	0	0	0.555556	0.229358	NA	NA	NA	NA	1	1	1	1	2	0	0	0	0	0	100	100	0	0	0	0	100	54.5229	0.996	176.502
Chr6	5813476	5813952	Transcribed exon (no phenotype)	5	4.54668	31.3465	4.2785	0	31.3465	0	9.64575	4.6498	4.44356	0	2.47137	0	0	0	0	0.214823	0	0	0	0	0	0.310559	0	0	0	0	0	7	2	100	74.0042	100	100	0	100	100	100	100	100	16.9811	79.699	0.998	3.31866
Chr2	35842247	35842961	Transcribed exon (no phenotype)	6	7.40567	23.3201	3.56986	8.37914	23.3201	0	6.97552	11.5756	9.34737	4.38434	4.98603	0	0	0.220751	0.403226	0	0.140056	0	0.426212	94.4	62.766	96.2766	95.8333	1	1	1	1	3	0	0	0	0	100	100	100	0	0	0	0	73.1469	47.3979	0.217	78.7804
Chr12	1097948	1098147	Transcribed exon (no phenotype)	4	6.88199	9.74075	0	9.74075	0	0	0	6.19102	6.33745	7.57295	3.07041	0	0	0	0	0	0	0.269542	0.239234	94.3662	46.4789	86.5385	86.8852	1	0	1	1	0	0	0	0	0	0	0	0	0	0	0	0	0	7.69897	0	9.65
Chr8	14417586	14418138	Transcribed exon (no phenotype)	6	20.7777	75.5439	5.78026	20.7777	72.2668	0	10.3779	17.9524	3.42873	75.5439	53.0475	0	0	5.7377	2.17391	2.37288	0.492611	3.72439	7.10122	88.8889	NA	93.0233	93.1818	1	1	0	0	3	0	0	0	0	100	100	100	0	0	0	0	0	18	0	62.9512
Chr3	1573074	1573154	Transcribed exon (no phenotype)	4	16.9382	22.3931	0	8.50236	0	17.5284	0	0	17.1876	22.3931	7.19272	0	0	0	2.8169	0	0	6.55738	0	93.0233	94.4444	89.1892	94.4444	1	1	0	1	1	0	0	0	0	0	100	0	0	0	0	0	100	19.1549	1	96.8889
Chr11	9805670	9805900	Transcribed exon (no phenotype)	2	12.9104	13.7548	13.7548	12.066	0	0	0	0	0	0	0	0	0	0	1.69492	0	0	0	0	87.5	93.4783	89.0244	95.0617	1	1	1	1	3	0	0	0	0	100	100	100	0	0	0	0	0	30.699	0	134.437
Chr8	7919570	7922012	Transcribed exon (no phenotype)	7	3.86715	10.6056	4.98835	4.93483	4.12112	5.4986	4.03711	3.85355	1.79459	10.6056	5.76038	0.0926784	0	1.1976	0.434783	0.12945	0	0.184405	0.379064	56.4428	48.9749	60.7353	66.8774	1	1	1	1	5	1	8.71879	0	0	99.4679	98.772	98.772	0	0	33.2788	49.6521	0	32.5229	0	87.8919
Chr9	16544024	16544401	Transcribed exon (no phenotype)	7	28.0854	51.6462	51.6462	51.0638	24.1775	25.0026	15.594	37.1788	25.274	28.0854	42.4591	0	0	0.413223	0.549451	0	0	0.974026	0.881834	39.7436	27.8689	64.6018	41.3333	0	0	1	1	4	0	0	0	99.4709	100	53.4392	100	0	0	0	0	100	80.699	0.999	119.754
Chr3	12602755	12602825	Transcribed exon (no phenotype)	6	19.1854	32.1191	0	18.7291	16.1183	18.3211	25.2122	24.7388	10.524	32.1191	24.5633	0	0	0	0	0	0	0	0.549451	NA	NA	NA	NA	1	1	0	0	3	0	0	0	0	100	100	100	0	0	0	0	0	18.0458	0	94.7465
Chr1	2857943	2857980	Transcribed exon (no phenotype)	2	37.7889	38.4071	0	0	0	0	0	37.1707	0	0	38.4071	NA	NA	NA	NA	0	0	NA	0	NA	0	NA	0	NA	0	NA	NA	0	0	0	0	0	0	0	0	0	0	0	0	0	10.2218	0	1.36842
Chr3	14952805	14952919	Transcribed exon (no phenotype)	4	8.61026	15.9198	0	7.22701	0	0	0	15.9198	7.03275	7.23112	10.3127	0	0	0.588235	0	0	0	0	0.931099	NA	NA	NA	NA	NA	NA	NA	NA	2	0	0	0	100	100	0	0	0	0	0	0	100	33.301	0.994	55.5652
Chr11	726067	727007	Transcribed exon (no phenotype)	3	7.02717	23.7544	7.49493	6.80189	0	0	0	0	11.9819	0	0	0	0	0.793651	0.364964	0.0673401	0.172861	0	0.299103	0	0	0.571429	0.840336	0	0	0	0	2	0	42.508	0	0	0	0	0	63.762	0	0	0	0	30.699	0	13.0871
Chr5	10337192	10337455	Transcribed exon (no phenotype)	5	12.6216	22.7061	3.99446	0	0	0	0	22.7061	11.1978	12.6216	13.9967	0	5.42636	7.89474	11.5502	1.06383	0	0.858369	0.425532	59.3886	33.4783	80	79.2	1	0	1	1	0	0	0	0	0	0	0	0	0	0	0	0	80.6818	29.0458	0.998	18.7348
Chr1	32601349	32601500	Transcribed exon (no phenotype)	4	13.3509	21.5121	3.34774	0	0	0	0	14.2436	15.6833	0	13.3509	0	0	0	0	0.854701	0	0	0	0	0	0	0	0	0	0	0	6	1	100	0	0	0	100	100	100	100	100	100	0	4.52288	0	58.5
Chr3	35180207	35180589	Transcribed exon (no phenotype)	6	21.4591	115.114	0	28.2841	31.4683	18.8417	22.8988	16.9455	5.24524	43.0281	115.114	0	0	2.17391	0.384615	0	0	0.268097	0.603015	95.6522	90.3226	87.7778	86.5854	1	1	1	1	3	0	0	0	0	100	100	100	0	0	0	0	0	57.1549	0	171.645
Chr9	14672809	14673740	Transcribed exon (no phenotype)	7	19.1071	44.2769	44.0969	25.148	33.8184	15.2875	18.0579	44.2769	15.1688	33.7662	22.5274	0.702576	0.298507	0.187266	0.915332	0	0	0.827498	0.359874	91.358	87.1622	86.385	89.6552	1	1	1	1	3	1	0	0	0	58.0472	100	100	0	0	0	63.412	57.618	36.0458	0.418	66.7028
Chr6	30138813	30140501	Transcribed exon (no phenotype)	7	24.6035	51.1431	19.3139	25.0808	48.1434	23.6775	39.0288	33.4875	2.9738	27.0891	51.1431	0	0	0.646088	1.19376	0	0.0812678	0.837655	0.379634	93.3718	86.5724	92.246	87.3638	1	1	1	1	4	2	0	0	6.03908	100	100	100	0	0	0	52.6347	0	180	0	121.282
Chr3	30689651	30689838	Transcribed exon (no phenotype)	1	4.00678	4.00678	0	0	0	0	0	0	0	0	4.00678	0	0	0	0	0	0	0	0	0	0.581395	0	0.833333	0	0	0	0	6	1	100	0	0	0	100	100	100	100	100	100	68.617	23.699	0.998	3.12766
Chr6	6650004	6650275	Transcribed exon (no phenotype)	3	30.6596	46.3702	0	46.3702	0	0	0	6.52072	31.8857	0	16.4526	0	0.531915	0	1.94175	0	0	0	0.628931	0	0	0	0	0	0	0	0	2	2	100	100	0	0	0	0	0	0	100	100	73.8971	73	1	38.1176
Chr7	19442050	19442909	Transcribed exon (no phenotype)	5	8.87487	33.3926	0	12.975	8.87487	0	0	20.6708	3.38584	7.62309	33.3926	0	0.396825	0.171527	0.307692	0.255102	0	0	0.30015	0	0	1.89873	0.393701	0	0	0	0	4	1	0	0	59.3023	100	63.9535	87.2093	0	0	0	87.2093	44.0698	18.699	0.014	109.672
Chr5	4713296	4714118	Transcribed exon (no phenotype)	7	7.28642	33.5837	3.02949	14.387	8.6791	7.25394	7.58901	15.3373	4.21017	33.5837	6.08206	0	0	0.420168	1.77778	0.075643	0.0873362	1.99387	0.677757	90.7692	94.7368	91.453	94.012	1	1	1	1	3	1	0	0	0	100	100	100	0	0	0	100	100	76.5229	0.096	151.682
Chr3	33441659	33441898	Transcribed exon (no phenotype)	4	5.53264	9.00434	0	5.53264	0	0	9.00434	4.63026	0	7.2527	4.33369	0	0	1.35593	0	0	0	0	0	NA	NA	NA	NA	1	1	1	1	1	0	0	0	0	0	100	0	0	0	0	0	0	21	0	82.6875
Chr8	10762300	10762477	Transcribed exon (no phenotype)	7	31.6718	66.0759	29.6218	60.3971	30.9399	65.1844	27.0293	23.6143	30.101	33.3996	31.6718	0	0	0.653595	0	0.465116	1.0582	0	0.154083	NA	NA	NA	NA	NA	NA	NA	NA	3	0	0	0	0	100	100	100	0	0	0	0	100	36.699	0.9965	67.882
Chr1	30365218	30365329	Transcribed exon (no phenotype)	1	7.56637	7.56637	0	0	0	0	0	0	0	0	7.56637	0	0	0	0	0	0	0	0.909091	0	1.44928	0	0	0	0	0	0	4	1	0	0	100	100	0	100	0	0	100	100	90.1786	0	0.016	193.554
Chr3	1716739	1716896	Transcribed exon (no phenotype)	5	17.4243	30.9278	30.9278	11.7914	17.4243	0	0	18.3667	8.95859	0	23.9896	0	0	0	20.2703	0	0.28169	6	0	0	0	20.7407	0	0	0	0	0	6	1	100	0	0	0	100	61.3924	100	100	100	100	98.7342	47	1	14.943
Chr5	6317126	6317457	Transcribed exon (no phenotype)	1	1.66378	1.66378	1.66378	0	0	0	0	0	0	0	0	0	0.990099	0.666667	0	0.357143	0	0.293255	0.969529	2.01005	0.632911	6.2201	3.69004	0	0	0	0	0	0	0	0	0	0	0	0	0	0	0	0	0	0	0	43.5151
Chr7	22122582	22123493	Transcribed exon (no phenotype)	7	45.5462	59.3389	32.5538	45.5462	59.3266	57.6824	47.4579	56.1106	25.5099	41.4658	37.519	0	0	0.337838	0.544959	0	0	0.36049	0.482668	0	0.456621	0.909091	0	0	0	0	0	4	0	0	0	54.1667	89.693	1.97368	45.8333	0	0	0	0	41.557	8.39794	0.941	109.319
Chr10	11464605	11464718	Transcribed exon (no phenotype)	1	5.78171	5.78171	0	0	0	0	0	0	0	0	5.78171	0	0	0	0	0	0	0.431034	0	NA	NA	NA	NA	0	0	0	0	2	0	0	0	100	100	0	0	0	0	0	0	0	0	0	100.667
Chr7	7185909	7186444	Transcribed exon (no phenotype)	3	3.36841	4.21471	0	0	0	0	0	3.36841	0	4.21471	2.05915	0.310078	0.214133	0	1.373	0	0	1.38191	0.628931	10.08	9.76562	13.4293	32.7273	0	0	0	0	7	1	83.0224	0	100	100	0	100	45.709	100	83.0224	100	0	0	0	92.084
Chr7	20165746	20169905	Transcribed exon (no phenotype)	7	4.09022	9.70763	2.89381	3.87747	5.82797	4.12207	5.43264	5.87499	2.24064	9.70763	3.74347	0.0924214	0.0567215	0.508259	1.07858	0.0500417	0.0977135	0.586185	0.392259	46.6079	48.8513	64.135	72.0766	1	1	1	1	8	1	16.9712	0	20.5288	97.4519	100	100	16.9712	21.7788	12.1635	100	0	106	0	98.1089
Chr8	174823	176177	Transcribed exon (no phenotype)	4	4.7271	20.0822	0	7.97463	0	0	4.28179	6.98649	13.2902	0	3.57156	0.344234	0.217865	0.773395	0.643777	0.0623441	0	0.913838	0.356549	53.3835	52.9412	54.1667	58.5284	1	1	1	1	3	1	0	0	0	100	100	100	0	0	0	72.1771	0	34.0969	0	65.4804
Chr11	17011928	17012266	Transcribed exon (no phenotype)	6	16.1322	33.283	15.238	23.6697	19.1819	0	7.06495	28.9431	8.06577	33.283	16.1322	0	0.793651	1.44928	0	0	0	0.198413	0.491159	NA	NA	NA	NA	1	0	1	1	3	0	0	0	0	0	100	100	0	100	0	0	45.1327	17.2218	0.587	71.2035
Chr3	28872336	28873029	Transcribed exon (no phenotype)	2	6.35124	10.1398	0	0	0	0	0	0	0	10.1398	2.56266	0.507614	0.25	0.549451	2.38095	0	0	1.4157	0.529101	0.147493	0	0.910747	0.3861	0	0	0	0	6	1	90.7781	0	0	0	100	100	100	90.7781	100	100	0	0	0	50.7896
Chr3	26449572	26450849	Transcribed exon (no phenotype)	7	12.0504	36.9407	12.1109	18.769	18.9062	7.08006	9.93536	26.333	8.64631	36.9407	16.0821	0.66335	0	0.101112	0.958904	0	0	0.9298	0.290698	71.8954	70.7763	65.3563	71.6456	1	1	1	1	3	1	0	0	0	100	100	100	0	0	0	17.8404	0	113.301	0	87.3083
Chr3	10096117	10096270	Transcribed exon (no phenotype)	4	7.96561	15.9583	7.33493	0	0	0	0	0	8.5963	15.9583	4.89139	0	0	0	0	0	0	0	1.00671	NA	NA	NA	NA	1	1	1	1	1	2	0	100	0	0	100	0	0	0	0	46.1039	100	19.1549	0.9865	87.039
Chr5	25814416	25814603	Transcribed exon (no phenotype)	6	18.3082	40.8301	10.0432	22.1972	18.9463	0	7.65369	18.8587	11.6329	18.3082	40.8301	0	4.65116	0	0	0	0	0	0.33389	NA	NA	NA	NA	NA	NA	NA	NA	2	0	0	0	0	0	100	100	0	0	0	0	100	36.3979	0.998	83.7287
Chr1	29737310	29737417	Transcribed exon (no phenotype)	3	12.0645	16.3944	0	6.80189	0	0	0	12.382	14.0707	0	0	0	0	0	0	0	0	0	0	NA	NA	NA	NA	NA	NA	NA	NA	3	1	0	0	0	100	100	100	0	0	0	100	100	31	1	78.8704
Chr6	25543239	25546609	Transcribed exon (no phenotype)	7	11.4229	19.6907	13.3787	18.732	9.78733	10.4393	11.6493	19.6907	12.1715	13.1766	18.6448	0.123762	0.0479386	0.570175	1.05796	0.0750413	0	1.00316	0.300343	83.7678	85.843	86.4833	85.9413	1	1	1	1	4	1	0	0	41.8274	83.3581	81.9045	87.8374	0	0	0	35.8944	0	155.301	0	110.13
Chr1	2353353	2353528	Transcribed exon (no phenotype)	4	3.81058	6.42296	2.88598	0	0	0	0	4.52382	6.42296	0	3.09734	0	0	1.40845	0	0	0	0	0	0	0	0	0.763359	0	0	0	0	5	1	100	0	0	0	100	0	100	100	100	100	0	6.22185	0	9.20455
Chr1	26462790	26462878	Transcribed exon (no phenotype)	5	13.1808	66.1231	16.3625	15.768	0	0	8.27426	0	7.74294	13.1808	66.1231	0	2.85714	0	3.44828	0	0	0.507614	0	NA	NA	NA	NA	1	0	1	1	2	0	0	0	0	0	100	100	0	0	0	0	100	31.0458	1	137.449
Chr7	5622181	5622253	Transcribed exon (no phenotype)	3	12.0258	15.6929	0	15.6929	0	0	0	12.0258	13.4777	0	8.18776	0	0	0.909091	0	0	0	0	0	NA	NA	NA	NA	NA	NA	NA	NA	3	0	0	0	0	100	100	100	0	0	0	0	100	21	0.999	86.9589
Chr5	29558136	29558363	Transcribed exon (no phenotype)	7	9.97404	14.9727	7.07268	6.92588	4.01482	6.11417	9.97404	10.5894	10.8199	14.9727	10.2987	0	0.793651	0.689655	0	0	0.253165	0	0.189394	76.087	85.1064	71.1864	83.1461	1	1	1	1	3	0	0	0	0	100	100	100	0	0	0	0	100	5.22185	0.252	96.7105
Chr9	19655830	19656430	Transcribed exon (no phenotype)	5	44.2519	124.779	124.779	41.6643	46.8396	12.5817	12.2459	61.785	0	0	78.4661	0	0	0	0	0.519031	0	0.399467	0.262329	14.8649	8.92857	3.7037	10.3896	0	0	0	0	0	1	0	100	0	0	0	0	0	0	0	0	22.2962	5.04576	0.0925	54.421
Chr7	22966566	22966697	Transcribed exon (no phenotype)	7	13.6181	57.9401	10.4222	20.1897	21.0778	8.64728	20.4098	11.2449	18.131	57.9401	13.6181	NA	NA	NA	NA	0	0	0.423729	0.16835	NA	NA	NA	NA	NA	NA	NA	NA	1	0	0	0	0	0	100	0	0	0	0	0	0	46.3979	0	67.1742
Chr7	3872717	3873436	Transcribed exon (no phenotype)	2	1.43974	1.69148	0	0	0	0	0	0	1.188	0	1.69148	0	0	0.587084	1.79949	0	0	1.6919	0.345224	9.23077	27.5	9.48276	4.37158	0	0	0	0	3	0	0	0	0	0	100	100	11.5278	0	0	0	0	0	0	47.4833
Chr7	29300768	29301135	Transcribed exon (no phenotype)	6	7.3745	17.9145	4.42317	7.3745	8.64731	0	3.7418	7.15585	6.30438	17.9145	13.6889	0	2.59067	0	0	0.172712	3.5	0.316957	0.591133	93.5897	66.6667	93.985	89.4366	1	0	1	1	2	1	0	0	0	0	100	100	0	0	0	100	0	46.0458	0	123.285
Chr4	33331268	33331368	Transcribed exon (no phenotype)	7	18.6336	78.633	55.7343	38.9771	33.1863	11.9971	11.8284	27.9873	17.514	10.755	78.633	0	0	0	3.84615	0	0	0.666667	0.293255	NA	NA	NA	NA	NA	NA	NA	NA	2	0	0	0	0	0	100	100	0	0	0	0	99.0099	19.0458	0.9965	34.3267
Chr3	12947297	12947610	Transcribed exon (no phenotype)	5	5.20124	9.25563	0	5.57263	0	4.82984	9.25563	4.35574	1.9083	0	7.55866	0	0	4.33213	0	0	0	0	0.214592	97.8723	95.8333	92.3077	95.2381	1	1	1	1	2	0	0	0	0	0	100	100	0	0	0	0	46.1783	21	0.987	49.6465
Chr6	5395656	5395728	Transcribed exon (no phenotype)	1	92.8653	92.8653	92.8653	0	0	0	0	0	0	0	0	0	0	1.02041	0	0	3.44828	0	0.243309	NA	NA	NA	NA	NA	NA	NA	NA	3	0	0	0	0	100	100	100	0	0	0	0	0	4.69897	0	64.6164
Chr2	29456824	29456927	Transcribed exon (no phenotype)	7	30.0959	84.7317	17.4995	41.4205	47.2654	10.276	30.0959	39.3572	13.1287	84.7317	56.9172	0	NA	1.78571	0	0	0	0	0.581395	NA	NA	NA	NA	NA	NA	NA	NA	3	1	0	0	0	100	100	100	0	0	0	100	100	19	0.9775	101.587
Chr4	25380696	25381348	Transcribed exon (no phenotype)	1	5.38254	8.5796	0	2.18549	0	0	0	0	0	0	8.5796	0.273224	0	0.522193	2.27273	0	0	2.55654	0.143164	51.6393	49.5238	58.1197	25.9259	1	1	1	0	3	1	0	0	100	100	0	46.5544	0	0	0	100	0	15.1549	0	142.761
Chr9	20839655	20840170	Transcribed exon (no phenotype)	2	5.02767	8.12033	0	3.19586	0	0	0	5.02767	0	0	8.12033	0	0	0	8.23529	0	0	2.77778	0	0	0.16835	4.90196	0	0	0	0	0	4	2	100	100	0	0	0	100	100	100	0	33.1395	22.2868	19.699	0.994	39.7074
Chr3	8722166	8722347	Transcribed exon (no phenotype)	1	3.36283	3.36283	0	0	0	0	0	0	0	0	3.36283	0	0	1.19048	1.96078	0	0	3.41615	0.487805	NA	NA	NA	NA	NA	NA	NA	NA	3	1	0	0	0	100	100	100	0	0	0	100	100	38.3979	0.569	128.253
Chr8	23562192	23562491	Transcribed exon (no phenotype)	6	9.89394	20.2356	7.12525	20.2356	7.85508	0	0	7.95518	9.89394	15.6752	12.8399	0	0	0	0	0	0.158228	0	0.194553	0	0	0	1.50376	0	0	0	0	3	1	0	0	0	0	100	100	0	0	100	100	0	6.1549	0	99.13
Chr5	2116043	2116119	Transcribed exon (no phenotype)	2	10.8836	14.5767	0	0	0	0	0	14.5767	7.19051	0	0	0	0	1.92308	0	0	0	0	0	NA	NA	NA	NA	NA	NA	NA	NA	4	1	0	0	0	100	100	100	0	0	100	100	0	14.5229	0	109.455
Chr2	4605116	4605240	Transcribed exon (no phenotype)	4	13.6331	21.0917	0	20.4057	8.26581	11.4733	0	12.624	0	0	21.0917	0	0	0.78125	1.88679	0	0	0	0	NA	NA	NA	NA	1	1	1	1	3	1	0	0	0	100	100	100	0	0	0	100	100	25.699	0.989	109.064
Chr2	35801035	35801529	Transcribed exon (no phenotype)	7	30.8142	72.805	21.0307	64.6989	40.7735	11.541	26.009	32.2804	33.1489	72.805	44.0092	0	1.28205	0.692042	0	0	0.321027	0.103627	0.39032	76.5957	54.5455	93.4783	76.2376	1	1	1	1	3	0	0	0	0	100	100	100	0	0	0	0	93.7374	77.3979	0.931	92.3111
Chr9	10858686	10859278	Transcribed exon (no phenotype)	7	11.6769	35.7188	3.55862	19.9253	11.6769	8.58879	16.033	14.6625	7.82419	35.7188	32.1237	0	0	0.191205	0.753769	0.214362	0	0.628272	0.290487	95.2381	90.6977	94.2857	98.0952	1	1	1	1	3	0	0	0	0	100	100	100	0	0	0	0	100	151	1	106.01
Chr5	13762683	13762828	Transcribed exon (no phenotype)	1	39.663	39.663	0	0	0	0	0	0	0	0	39.663	0	0.311526	0	2.98507	0	0	3.28947	0	0	2.6087	2.65487	0	0	0	0	0	2	0	100	0	0	0	0	100	0	0	0	0	100	25.699	0.998	118.438
Chr5	29328202	29328444	Transcribed exon (no phenotype)	2	7.5592	7.79348	5.93103	0	7.79348	0	7.5592	0	0	0	0	0.581395	0	0	0	0	0	0	0	NA	NA	NA	NA	1	1	1	1	4	1	0	0	0	100	100	100	0	0	100	100	0	0	0	106.638
Chr6	3111756	3112955	Transcribed exon (no phenotype)	4	3.48308	4.42456	0	3.24202	0	0	4.08197	4.42456	0	3.66741	3.48308	0	0.10917	0	0.529801	0	0	1.16195	0.431499	0	0.379267	0.5997	0.30581	0	0	0	0	7	1	70.3333	0	100	100	0	100	70.3333	70.3333	53.6667	100	0	0	0	123.536
Chr1	29322438	29322602	Transcribed exon (no phenotype)	1	10.3475	10.3475	10.3475	0	0	0	0	0	0	0	0	0	0	0	1.42857	0	0	0	2.75229	0	0	1.38889	0.787402	0	0	0	0	7	1	100	0	0	100	98.1818	100	100	100	100	100	0	0	0	33.0606
Chr2	29673322	29674958	Transcribed exon (no phenotype)	5	6.00486	15.4427	0	10.5631	15.4427	0	5.58664	6.98984	4.97393	9.81388	6.8955	0.099108	0.11325	0.478469	0.275482	0.077912	0.0447628	0.190114	0.236897	23.4646	17.9924	19.9472	32.1495	0	0	0	0	7	2	34.1478	65.8522	70.8002	78.0696	29.1998	53.6347	0	95.2352	83.0177	100	50.1527	81.1549	0.142	121.273
Chr1	2980174	2980431	Transcribed exon (no phenotype)	3	4.64306	7.39388	2.20951	3.74734	0	0	0	0	7.39388	0	5.53878	0	0	0	0	0	0	0	0	0.297619	0	0	0	0	0	0	0	4	1	87.5969	0	0	0	87.5969	0	87.5969	87.5969	0	100	0	27.5229	0	7.25581
Chr7	28630591	28631559	Transcribed exon (no phenotype)	6	4.92008	12.7135	6.89905	5.34319	6.80774	0	0	12.1332	3.94938	3.42063	12.7135	0	0.144928	0.537634	0.678426	0.10395	0.131148	1.44452	0.097561	0	0	1.89229	0.900901	0	0	0	0	4	0	99.0712	0	100	99.0712	0	0	0	99.0712	0	0	0	7.39794	0	115.748
Chr5	711844	711967	Transcribed exon (no phenotype)	2	11.6501	16.235	0	0	0	0	0	0	7.06526	16.235	0	0	0	0	2.7027	0	0	3.09278	3.44828	0	0	2.37154	1.31579	0	0	0	0	3	1	0	100	100	0	0	100	100	0	0	0	0	45.1549	0	0.370968
Chr2	3271930	3272113	Transcribed exon (no phenotype)	3	20.6214	94.6898	22.1674	0	0	0	0	0	55.9828	0	19.0754	0	0	0	1.9305	0	0	5.8104	1.05263	0	0	0	0	0	0	0	0	4	0	38.0435	0	0	38.0435	0	0	100	100	0	0	0	0	0	5.05978
Chr6	31137674	31137772	Transcribed exon (no phenotype)	4	16.6443	31.4858	0	15.257	19.038	0	0	31.4858	0	14.5054	16.6443	NA	NA	NA	NA	0	0	1.78571	0.591716	87.0968	40	86.9565	85.7143	1	0	1	1	4	1	0	0	0	100	100	100	0	0	100	100	100	26.699	0.999	96.6061
Chr6	24365062	24366547	Transcribed exon (no phenotype)	5	5.12024	15.9785	4.74569	5.12024	7.29178	5.55118	2.02651	10.2037	0	0	15.9785	0.0722543	0.201613	0.386847	0.235294	0.0720202	0.0471921	0.739744	0.518135	5.16129	7.36059	1.69851	2.02361	0	0	0	0	9	1	100	0	100	100	9.28668	100	76.5814	100	46.1642	100	42.5976	14	0.001	56.7786
Chr12	17614840	17614983	Transcribed exon (no phenotype)	7	22.5725	84.1132	4.78248	55.3558	24.1775	21.9996	16.0602	22.5725	15.6049	84.1132	28.316	0	0	0	2.5	0	0	2.89855	0.738916	92.9577	88.8889	95.5224	95.7895	1	1	1	1	2	0	0	0	0	0	100	100	0	0	0	0	0	23.699	0	61.4028
Chr5	24725156	24725961	Transcribed exon (no phenotype)	4	7.32169	12.4762	0	7.32169	4.12188	0	2.47245	7.49661	0	12.4762	11.814	0.282486	0.840336	0	0.954654	0.199336	0.100503	1.62272	0.539374	72.7891	28.4314	67.5595	51.3196	1	0	1	1	3	0	0	0	0	100	100	100	0	0	0	0	94.1687	162.699	1	97.567
Chr1	38319020	38320278	Transcribed exon (no phenotype)	1	6.04244	8.88909	0	0	0	0	0	0	6.04244	0	0	0	0	0	1.15741	0.0516796	0	1.82073	0	0.16442	0	1.40766	0.30303	0	0	0	0	8	2	100	100	100	100	63.5425	69.8173	100	100	61.9539	100	51.4694	114.097	0.9505	9.94599
Chr4	20130099	20130388	Transcribed exon (no phenotype)	7	17.7958	39.213	7.22533	12.6265	19.7529	23.3737	17.7958	13.2293	24.0532	18.6245	9.70344	0	0.613497	0.531915	0	0	0	0.43956	0.335008	29.8137	58.1633	67.9739	50.9434	0	1	1	1	6	1	65.1724	0	0	0	100	100	65.1724	65.1724	65.1724	100	65.5172	10.1549	0.3105	76.6379
Chr10	7391872	7392008	Transcribed exon (no phenotype)	1	4.30908	4.96857	0	4.96857	0	0	0	0	0	0	3.64958	0	0	0.70922	0	0	0	0.408163	0.25	NA	NA	NA	NA	NA	1	1	1	3	0	0	0	0	100	100	100	0	0	0	0	100	0	0	93.0803
Chr1	39371050	39371225	Transcribed exon (no phenotype)	3	6.36661	10.1649	0	0	0	0	0	6.36661	0	5.57064	10.1649	0	0	0.469484	0	0	0.571429	0	0	NA	NA	NA	NA	1	1	1	1	2	1	0	0	0	0	100	100	0	0	0	100	0	49.699	0	141.784
Chr1	36636580	36636970	Transcribed exon (no phenotype)	1	5.61895	5.61895	0	5.61895	0	0	0	0	0	0	0	0	0	0.574713	0.485437	0	0	0.618238	0.78125	0	0	0	0	0	0	0	0	5	2	56.266	56.266	100	0	0	100	0	5.11509	100	100	0	32.699	0	94.1893
Chr7	6825429	6825695	Transcribed exon (no phenotype)	7	76.8037	282.085	282.085	138.759	110.992	25.4106	37.8182	172.188	52.2601	76.8037	195.408	0	0	0	3.79747	0.284091	0	1.13122	0.172414	15.2542	7.69231	13.8889	23.6559	0	0	0	0	2	0	0	0	100	100	0	0	0	0	0	0	0	5.52288	0	84.0562
Chr6	17470729	17471481	Transcribed exon (no phenotype)	3	62.9753	237.587	0	0	23.1037	228.352	102.374	0	0	23.5762	0	80.1587	10.9244	61.1413	81.4024	2.1789	0.796813	5.53763	2.41064	92.2222	28.5714	95.6522	79.4643	0	0	0	0	0	0	0	0	0	0	0	0	0	0	0	0	0	0	0	101.037
Chr2	28755968	28756520	Transcribed exon (no phenotype)	6	9.91017	27.0904	7.57978	10.4898	22.483	9.62349	5.13538	15.4738	12.1292	0	11.1279	0	0	0	0	0	0	0	0.670732	8.06452	11.7647	28.4314	18.0645	0	0	0	0	6	1	0	0	0	100	100	100	41.953	41.953	5.78662	41.953	0	28.5229	0	59.047
Chr7	28075464	28075854	Transcribed exon (no phenotype)	7	57.4015	175.416	47.2447	131.51	131.031	43.3323	68.062	136.047	53.7386	175.416	54.7103	0	0	1.33779	3.58566	0	0	1.09718	0.14245	0	0	2.52101	0	0	0	0	0	3	1	0	0	0	100	0	65.2174	0	0	100	100	34.2711	0	0.001	92.6394
Chr1	4485700	4486454	Transcribed exon (no phenotype)	6	17.2166	31.1275	4.75327	29.2649	14.6733	0	2.82854	31.1275	17.5969	21.1534	17.2166	0	0.236407	0.688073	0.788644	0.162338	0.0823723	0.398406	0.15456	54.8476	56.6092	55.8824	47.9275	1	1	1	1	4	1	0	0	100	100	60.2649	60.2649	0	0	0	100	75.6291	21.0969	0.021	106.82
Chr6	30071382	30071597	Transcribed exon (no phenotype)	6	17.5108	33.1533	10.886	33.1533	17.5108	0	5.80625	13.5107	29.513	6.78529	29.6427	0	0	0.505051	0.628931	0.316456	0	0.524934	0	96	22.8571	93.4211	65.5738	1	0	1	1	5	1	0	0	0	100	100	100	100	100	0	100	75.463	26.3979	0.502	99.6528
Chr1	32670959	32671370	Transcribed exon (no phenotype)	7	9.11929	24.3193	5.10007	10.2383	6.18282	7.45066	9.11929	12.1952	5.78728	22.3132	24.3193	0	0.395257	0.779221	0	0.234742	0	0.114155	0.3367	83	47.8261	92.5	84.4828	1	0	1	1	3	1	0	0	0	90.0485	100	100	0	0	0	100	100	45	0.7355	122.437
Chr10	303312	303776	Transcribed exon (no phenotype)	7	16.2922	48.9549	8.55955	23.0324	48.9549	23.4591	26.6032	30.8298	10.2626	22.901	13.6683	0	1.10497	1.07527	0	0	0.307692	0.138889	0.424028	91.8033	16.6667	93.3333	71.7391	1	0	1	1	3	1	0	100	0	100	100	100	0	0	0	0	89.8925	47.5229	0.999	89.9161
Chr4	31548162	31548263	Transcribed exon (no phenotype)	7	30.6085	54.5433	5.75392	30.6085	41.7298	13.2431	42.6751	44.0801	12.2199	54.5433	43.3506	0.657895	0	0.636943	0	0	0	0.78125	0.483092	NA	NA	NA	NA	1	1	1	1	3	0	0	0	0	100	100	100	0	0	0	0	0	12.5229	0	89.902
Chr3	14835991	14837059	Transcribed exon (no phenotype)	4	7.14101	25.3114	7.17372	25.3114	0	0	0	3.94361	4.28845	0	7.14101	0.219298	0	0.322581	2.34009	0.059453	0.0750751	2.45059	0.574241	3.17073	3.28358	2.47633	2.77778	0	0	0	0	4	0	94.3873	0	100	74.8363	0	94.3873	0	0	0	0	54.8176	84.301	0.983	39.6567
Chr8	734085	734342	Transcribed exon (no phenotype)	2	12.4297	14.0193	0	0	0	0	0	0	13.2245	0	6.05976	3.80435	0.847458	18.9655	22.7513	0	0	2.80374	1.36054	10.9333	14.9254	48.4642	26.5625	0	0	0	0	3	1	55.4264	100	0	0	0	100	55.4264	0	0	0	74.8062	9.04576	0.205	10.8798
Chr7	23096270	23096678	Transcribed exon (no phenotype)	3	5.96286	17.5163	6.81946	5.10626	0	0	0	0	17.5163	0	1.68744	1.41844	0	8.10811	14.2857	0.160772	0	0	0	0.554324	0	13.6725	6.89655	0	0	0	0	4	1	100	100	0	100	0	0	100	100	0	0	0	114	0	0
Chr1	4309660	4309955	Transcribed exon (no phenotype)	5	4.7982	9.10656	2.30157	9.10656	4.7982	0	6.07235	5.7772	2.38346	0	4.29443	0	2.29885	0	0	0	0	0	0	NA	NA	NA	NA	0	0	0	0	1	1	0	47.2973	0	47.2973	0	0	0	0	0	0	0	0	0	159.824
Chr4	32933068	32934569	Transcribed exon (no phenotype)	7	12.6174	19.3506	9.00064	12.6174	11.9901	18.7363	15.7799	17.3877	3.97313	12.0754	13.0487	0	0.429799	0.664767	0.780379	0.238501	0.182899	1.02712	0.680806	70.4467	55.6098	65.0847	53.0086	1	1	1	1	4	1	0	0	22.1039	100	64.5806	64.5806	0	0	0	8.78828	86.6178	180	0.998	112.544
Chr6	30202858	30203642	Transcribed exon (no phenotype)	7	16.8904	112.864	112.864	14.1403	22.7117	35.6016	15.0855	14.6712	4.38175	20.638	16.8904	0	0	0.649351	0.43573	0.0655308	0.0712251	1.01083	0.491918	44.0816	28.3784	22.1311	28.1818	1	0	0	0	3	0	0	0	94.5223	81.9108	0	56.4331	0	0	0	0	70.3185	42.5229	0.9325	119.312
Chr1	18155250	18156141	Transcribed exon (no phenotype)	5	7.66305	26.2672	1.49262	2.77517	8.46498	0	0	7.47517	0	8.85205	26.2672	0	0.13245	0.261097	0.298507	0	0	1.01918	0.58508	75.7426	69.1542	85	77.1028	1	1	1	1	4	1	0	0	0	100	100	100	0	0	60.7623	100	100	180	1	181.266
Chr11	7757404	7757627	Transcribed exon (no phenotype)	5	7.55386	15.9735	3.2478	7.55386	5.38157	0	8.5041	7.02147	0	9.28274	15.9735	0	0	0.347222	0.884956	0	0	3.66748	0.508475	67.6471	84.8485	62	49.0566	1	1	0	1	3	0	0	0	0	87.5	100	100	0	0	0	0	100	80.0969	1	173.844
Chr11	7253321	7253958	Transcribed exon (no phenotype)	2	2.67933	7.28837	0	0	0	0	0	7.28837	0	0	2.67933	0	0	0	0	0	0.164474	0	0.502092	40.273	15.0725	43.0341	47.3404	1	0	1	1	5	0	24.9216	0	0	0	100	100	56.2696	56.2696	0	0	20.5329	10.0969	0.98	95.6661
Chr5	25162797	25163408	Transcribed exon (no phenotype)	5	8.60319	17.0718	2.02893	8.27459	8.60319	0	0	9.15284	15.4975	0	4.83093	0.280899	0	0	1	0.0994036	0	1.15063	0.102249	37.6569	34.4595	34.188	40.9091	0	0	0	1	5	1	100	0	0	100	65.8497	65.8497	0	0	65.8497	100	48.0392	69.699	0.656	113.145
Chr2	13920274	13920416	Transcribed exon (no phenotype)	7	18.6428	50.3826	11.0323	50.3826	37.8161	8.39179	18.5544	31.0087	17.7729	16.0596	42.3717	0	0	0	2.43902	0	0.401606	1.94175	0	NA	NA	NA	NA	0	0	1	0	3	0	0	0	0	100	100	100	0	0	0	0	100	38	0.996	194.566
Chr1	23003309	23003911	Transcribed exon (no phenotype)	4	12.6707	39.2418	0	7.34505	12.8097	0	0	12.5316	36.6339	0	4.0708	0	0	0.892857	0.332226	0.747863	0	2.88115	0.359712	1.87793	0.230415	0.763359	0	0	0	0	0	6	1	84.9088	0	0	0	100	18.5738	84.9088	84.9088	100	100	71.1443	13.3979	0.969	48.4262
Chr7	6056968	6057143	Transcribed exon (no phenotype)	4	5.35334	13.7011	7.7036	5.35334	0	0	4.43108	0	0	13.7011	4.09388	0	2.53165	1.0989	1.20482	0	0.877193	4.56432	0	NA	NA	NA	NA	1	0	0	1	1	0	0	0	0	0	100	0	0	0	0	0	98.2955	41	0.994	48.2557
Chr2	3246650	3246759	Transcribed exon (no phenotype)	3	8.96755	16.8681	0	0	0	0	0	0	6.53399	16.8681	8.96755	0	0	2.04082	NA	0	0	0	0.641026	100	66.6667	96.5517	88.6792	1	1	1	1	2	0	0	0	0	0	100	100	0	0	0	0	0	40.5229	0	128.436
Chr12	156998	157089	Transcribed exon (no phenotype)	2	9.66427	13.7992	0	0	0	0	0	0	5.52933	0	13.7992	2.5641	0	NA	NA	0	0	2.08333	0	0	0	0	0	0	0	0	0	0	0	0	0	0	0	0	0	0	0	0	0	0	0	0	0
Chr5	28317914	28318556	Transcribed exon (no phenotype)	6	9.11664	74.646	7.40179	6.53934	4.95948	0	0	10.2671	58.0072	2.82381	13.1004	0	0	0.549451	0.250627	0	0.136986	1.31579	0	0	0	0.307692	0.421941	0	0	0	0	7	1	86.6252	0	0	100	100	100	100	100	100	100	72.7838	74.5229	0.351	16.084
Chr8	9984326	9985231	Transcribed exon (no phenotype)	4	3.44906	12.36	12.36	1.9272	0	0	0	3.46343	0	4.43773	3.44906	0	0	0.655738	0.529101	0.127796	0	0.557414	0.400802	0	0.19305	1.0989	0.346021	0	0	0	0	0	0	0	0	0	0	0	0	0	0	0	0	0	0	0	60.0552
Chr4	24884337	24885275	Transcribed exon (no phenotype)	7	18.4525	71.5438	8.70411	47.2488	51.1321	4.7233	18.67	31.9517	12.0302	71.5438	46.1504	0	0.352113	1.00806	1.11732	0.185529	0	0.992556	0.423344	95.283	95.6522	93.6416	96	1	1	1	1	3	1	0	0	0	49.3078	100	100	0	0	0	100	61.5548	26.301	0.003	77.4441
Chr3	33084059	33084719	Transcribed exon (no phenotype)	3	5.29783	8.57133	0	3.05443	5.29783	0	0	0	8.18297	0	5.17542	0.106724	0	3.15789	0.634921	0	0	0.915332	0.167785	0.0693963	0	0.83612	0.471698	0	0	0	0	7	1	100	0	100	100	81.8457	81.8457	100	100	0	100	92.8896	180	1	37.5371
Chr2	2338277	2338852	Transcribed exon (no phenotype)	6	7.33141	21.1975	2.45622	8.56143	7.33141	0	4.83095	7.7424	2.5185	21.1975	15.3009	0.404858	0	1.03093	0.385356	0.182149	0.0891266	0.771456	0.510204	94.1176	89.7638	95.5414	95.7055	1	1	1	1	2	0	0	0	0	0	100	100	0	0	0	0	100	99.3979	0.999	125.964
Chr8	17204500	17205349	Transcribed exon (no phenotype)	7	13.6267	24.8525	14.9691	24.6855	21.3318	5.74492	6.86193	20.8641	9.53755	12.7268	24.8525	0	0	1.31796	1.19904	0.32077	0.090009	0.838826	4.43934	81.5315	69.8718	70.1107	69.0808	1	1	1	0	4	0	0	0	100	100	64.7059	64.7059	0	0	0	0	0	25.2218	0	143.9
Chr4	325222	325307	Transcribed exon (no phenotype)	3	9.43628	18.2434	0	8.25944	0	0	10.6131	0	7.42132	0	18.2434	0	0	0.531915	3.48837	0.854701	0	1.30719	0	NA	NA	NA	NA	1	1	1	1	3	0	0	0	0	100	100	100	0	0	0	0	97.6744	16.301	0.999	96.1163
Chr7	29397719	29398044	Transcribed exon (no phenotype)	5	26.0538	96.5558	6.49855	40.4151	0	0	0	14.9143	77.9145	15.5279	26.0538	0	0	0	0	0.19802	0	0	0.349956	39.1304	40.8163	38.2716	33.0508	0	0	0	0	3	0	0	0	0	100	100	100	0	0	0	0	0	5.52288	0	106.236
Chr9	12030801	12030906	Transcribed exon (no phenotype)	1	5.32977	5.32977	0	0	0	0	0	0	0	0	5.32977	1.04167	0	0	5.55556	0	0	6.59341	0	0	0	7.84314	0	0	0	0	0	3	1	100	100	0	0	0	100	100	0	0	0	100	37.699	1	1
Chr3	1054749	1054854	Transcribed exon (no phenotype)	5	20.6996	53.9175	13.8895	20.6996	9.9723	0	33.0159	0	6.96493	53.9175	41.0793	0	0	1.81818	0	0	0	0.534759	0	56.25	51.0638	70.2128	76	1	1	1	1	2	0	0	0	0	0	100	100	0	0	0	0	0	19.699	0	99.8679
Chr2	7715253	7715386	Transcribed exon (no phenotype)	3	11.5731	16.2602	0	0	0	0	0	0	9.75496	16.2602	12.0436	0	0	3.22581	0	0	0	0	0	0	0	2.0979	0	0	0	0	0	6	1	100	0	0	0	100	100	100	100	100	100	100	48.1549	1	151.142
Chr1	2374467	2375969	Transcribed exon (no phenotype)	7	17.5085	65.999	1.48029	45.5833	51.2191	8.73114	12.5274	65.999	32.9618	15.8362	35.2475	0	0.504202	1.03199	0.688863	0	0.158646	1.15768	0.319149	54.9061	39.3064	61.991	44.4653	1	0	1	1	4	1	0	0	35.4624	100	77.8443	100	0	0	0	91.151	43.5795	45.2218	0.6565	86.7006
Chr7	2533804	2533967	Transcribed exon (no phenotype)	4	26.149	48.4005	0	4.41906	0	29.5924	48.4005	0	0	24.542	12.8803	0	0	0.78125	0	0	0	0	0.928074	98.0392	94.7368	98.0769	96.3636	1	1	1	1	2	1	0	0	0	0	100	100	0	0	0	100	100	30.301	0.986	132.805
Chr6	6810544	6810855	Transcribed exon (no phenotype)	2	12.8424	23.7581	23.7581	0	0	0	0	0	1.92669	0	0	0	0	0	0	0	0	0	0.27027	0	1.81818	0	0	0	0	0	0	1	1	0	0	0	0	0	0	0	0	100	100	87.1795	11	0	35.5
Chr12	11262488	11263813	Transcribed exon (no phenotype)	5	338.799	15864.8	101.691	3399.28	617.282	0	0	520.763	13188.3	0	62.3772	20.3866	14.8847	14.8289	20.2605	4.45305	0.539811	2.86755	3.3781	44.1227	46.3563	55.2448	41.7745	0	0	0	0	4	0	100	0	0	0	0	0	100	100	100	0	59.276	97.2218	0.5115	36.2179
Chr1	2781028	2781765	Transcribed exon (no phenotype)	5	15.5397	50.7055	11.9224	19.157	50.7055	0	5.53164	19.9065	18.1455	0	9.92562	0.142857	0	0.454545	1.02249	0	0.11236	0.853485	0.659134	1.67866	1.01138	0.519931	0.707547	0	0	0	0	4	0	77.5068	0	100	77.5068	0	0	0	77.5068	0	0	22.8997	29.699	0.162	30.2602
Chr3	577779	577888	Transcribed exon (no phenotype)	2	15.9454	23.276	0	0	0	0	0	0	19.6107	12.0148	0	NA	NA	NA	NA	0	0	0.310559	0.442478	88.5714	75	90.7692	95.1807	1	1	1	1	3	1	0	0	0	100	100	100	0	0	0	100	0	0	0	105.4
Chr3	22933721	22933998	Transcribed exon (no phenotype)	2	2.17131	2.37092	0	0	0	0	0	0	1.9717	0	2.37092	1.21951	2.35294	7.18954	6.54206	0	0.343643	2.24215	0.927152	NA	NA	NA	NA	1	1	1	1	3	0	0	0	0	100	100	71.5827	0	0	0	0	0	5	0	90.1007
Chr1	31687037	31687240	Transcribed exon (no phenotype)	4	5.78482	24.3575	0	5.25601	0	0	0	4.27796	5.44653	24.3575	6.52589	0	0	0	0	0	0	0.396825	0.435414	NA	NA	NA	NA	1	1	1	1	2	0	0	0	0	0	100	100	0	0	0	0	0	17.5229	0	74.3039
Chr2	32750138	32750900	Transcribed exon (no phenotype)	2	10.1258	13.7773	0	0	0	0	0	0	13.63	0	6.76896	0	0	0	1.25523	0	0	0.556586	0.238949	0	0	1.84615	0	0	0	0	0	8	2	91.8742	100	100	100	91.8742	91.8742	100	100	100	100	80.9961	75	0.056	24.7208
Chr9	18545464	18545565	Transcribed exon (no phenotype)	1	12.8002	12.8002	12.8002	0	0	0	0	0	0	0	0	0	0	0	0	0	0	0	0.3663	NA	0	2.5641	1.20482	0	0	0	0	0	0	0	0	0	0	0	0	0	0	0	0	0	29.301	0	70.8627
Chr9	21060580	21060774	Transcribed exon (no phenotype)	1	2.80246	2.80246	0	0	0	0	0	0	2.80246	0	0	0	0	0	0.884956	0	0	1.78571	0.909091	NA	NA	NA	NA	0	0	0	0	0	0	0	0	0	0	0	0	0	0	0	0	0	0	0	4.00513
Chr4	34739352	34739393	Transcribed exon (no phenotype)	1	14.5723	14.5723	0	0	0	0	0	0	0	0	14.5723	NA	NA	NA	NA	0	0	3.44828	0	NA	NA	NA	NA	NA	NA	NA	NA	5	1	0	0	100	100	100	100	0	100	0	100	0	0	0	164.214
Chr1	23816358	23816452	Transcribed exon (no phenotype)	7	15.5455	24.2454	12.6862	24.2454	19.6726	9.60506	11.5256	20.7143	12.9051	13.6882	17.8407	0	0	0	0	0.729927	0	0	0.719424	NA	NA	NA	NA	1	1	1	1	3	1	0	0	0	100	100	100	0	0	0	100	100	24.1549	0.996	136.842
Chr2	34613427	34613537	Transcribed exon (no phenotype)	4	12.8104	24.3059	19.9055	10.1655	24.3059	11.6251	23.184	0	0	0	4.70796	0	0	0	0	0	0	0	0.465116	0	0	0	1.86916	0	0	0	0	3	1	0	0	100	100	0	100	0	0	0	100	0	11.3979	0	129.117
Chr10	18551941	18552835	Transcribed exon (no phenotype)	7	9.10813	24.1464	11.7506	9.45334	16.1572	8.01189	5.9822	24.1464	5.02839	8.76292	10.9332	0	0	0.176056	0	0	0	0.0827815	0.314748	0	0.425532	0.341297	1.00251	0	0	0	0	4	1	0	0	100	100	6.59218	28.9385	0	0	0	100	38.5475	31.1549	0.538	88.1598
Chr1	3741997	3742110	Transcribed exon (no phenotype)	1	23.0058	39.3005	0	0	0	0	0	0	23.0058	0	0	0	0	0	8.21918	0	0	4.54545	0	0	0	2.17391	1.88679	0	0	0	0	6	1	100	0	0	0	100	100	100	100	100	100	0	0	0	6.31579
Chr11	18532148	18532879	Transcribed exon (no phenotype)	2	2.57842	5.24763	0	2.57842	0	0	0	5.24763	0	0	2.57266	0	0	0.426439	0	0.161031	0.840336	0	0.447336	0	1.53846	27.5	12.3552	0	0	0	0	2	1	0	100	100	92.8962	0	0	0	0	0	0	0	0	0	46.6339
Chr9	18907508	18907592	Transcribed exon (no phenotype)	1	14.9547	14.9547	0	0	0	0	0	0	0	0	14.9547	NA	NA	NA	NA	0	0	0	0.623053	NA	NA	NA	NA	NA	NA	NA	NA	0	0	0	0	0	0	0	0	0	0	0	0	0	5.52288	0	94.4118
Chr8	3142262	3142939	Transcribed exon (no phenotype)	7	30.2403	73.6688	30.0466	24.4561	45.7525	70.2081	53.8665	57.7326	19.6265	27.7426	30.2403	0	0.353357	0.218341	0.287356	0	0	0	0.329815	30.7692	42.2414	36.4985	32.767	0	1	0	0	2	0	0	0	100	100	0	0	0	0	0	0	76.6962	16.301	0.3365	63.4587
Chr3	3555481	3555945	Transcribed exon (no phenotype)	3	6.93832	13.129	0	4.20481	0	0	0	0	1.35292	9.67183	13.129	0	0	0.458716	0	0	0	0	0.343643	0	0	0	2.0202	0	0	0	0	3	1	31.3978	100	0	74.4086	0	31.3978	0	0	0	0	0	7	0	86.4925
Chr5	26466135	26466523	Transcribed exon (no phenotype)	7	62.9878	266.355	62.9878	266.355	193.965	32.8269	48.8421	129.299	54.9572	155.993	162.719	1.69492	0	0	0.806452	0	0.49505	0.176991	0.23678	92.1569	94.4444	96.9388	96.4912	1	1	1	1	3	0	0	0	0	100	100	100	0	0	0	0	0	40.1549	0	71.4859
Chr1	33481142	33481363	Transcribed exon (no phenotype)	2	4.02372	4.60778	0	0	0	0	0	0	4.60778	3.43967	0	0	0	0	2.6087	0	0	0.75188	0	0	0.469484	10.2151	1	0	0	0	0	6	1	100	0	0	0	100	100	100	100	100	100	0	14.0458	0	20.491
Chr1	33969433	33970833	Transcribed exon (no phenotype)	6	7.38493	21.462	9.13019	14.9393	7.38493	0	5.56632	13.5955	5.29006	21.462	10.5637	0.0793021	0	0	1.12069	0.105857	0.0430108	1.55642	0.433735	54.0663	22.6069	59.7865	52.1411	1	0	1	1	7	1	100	0	0	100	100	100	100	73.8044	100	100	76.4454	77.2218	0.423	160.248
Chr1	36387792	36388414	Transcribed exon (no phenotype)	7	20.5865	27.6444	7.83284	22.6286	18.67	27.0709	26.631	24.2926	19.6848	24.6041	18.4454	0	0.243309	0.802139	1.59681	0.105152	0.247525	0.901917	0.480307	92.8571	62.8571	96.8254	82	1	1	1	1	4	0	0	0	0	100	100	100	0	66.6132	0	0	85.0722	43.2218	0.986	79.4462
Chr7	11738650	11740016	Transcribed exon (no phenotype)	4	62.9595	305.086	0	0	64.0894	62.1898	72.8501	0	1.94016	305.086	0	0.21097	0.1221	0.934579	0.500501	0.095057	0	0.0522739	0.425306	0.471698	0.41958	0.506329	0.830565	0	0	0	0	3	0	58.5223	0	100	0	0	43.8917	0	0	0	0	0	15	0	99.6452
Chr8	15312271	15312416	Transcribed exon (no phenotype)	1	8.66211	8.66211	0	0	8.66211	0	0	0	0	0	0	0	0	4.54545	30.7692	0.497512	0	2.58621	0.507614	NA	NA	NA	NA	1	0	0	1	0	0	0	0	0	0	0	0	0	0	0	0	0	0	0	132.897
Chr9	8618160	8618714	Transcribed exon (no phenotype)	3	11.4859	39.5025	3.63884	0	39.5025	0	14.7795	0	0	0	3.71205	0	0	0.576369	2.22222	0	0	0.605327	0.116279	0	0	1.86047	2.41935	0	0	0	0	0	1	0	100	0	0	0	0	0	0	0	0	0	0	0	99.8559
Chr4	30895092	30895205	Transcribed exon (no phenotype)	7	11.8193	23.8528	13.9489	12.1997	11.8193	8.54057	9.66782	23.8528	9.12846	16.8066	18.3087	1.66667	0	0.684932	0	0.425532	0	0	0	NA	NA	NA	NA	0	0	0	0	2	0	0	0	0	0	100	100	0	0	0	0	100	21	0.999	36.1228
Chr11	2008947	2009114	Transcribed exon (no phenotype)	3	3.44143	8.74604	0	3.44143	0	0	0	8.74604	2.95131	0	0	0	0	0	NA	0	0	0	0	0	0	0	0	0	0	0	0	0	0	0	0	0	0	0	0	0	0	0	0	77.9762	43	1	4.64881
Chr7	26937515	26937778	Transcribed exon (no phenotype)	1	2.49665	2.49665	0	0	0	0	0	0	0	0	2.49665	0	3.48837	1.1976	0	0	0	0	0.408163	84.7059	93.75	82.6667	97.4026	1	1	1	1	3	1	0	0	0	100	100	100	0	0	0	100	0	33	0	270.636
Chr10	17313434	17315605	Transcribed exon (no phenotype)	5	5.33355	10.3349	10.3349	2.21209	0	0	0	9.73899	2.10322	7.90132	4.41099	0.159109	0.142248	0.217628	1.51934	0.0193723	0.0464684	1.27474	0.143678	20.4053	21.5579	32.4138	32.7323	0	0	0	0	7	1	100	0	46.3168	73.9411	100	73.9411	0	92.3573	64.733	64.733	100	180	0.8745	94.204
Chr8	19071346	19074790	Transcribed exon (no phenotype)	3	4.96192	12.3244	0	3.1317	0	0	0	7.12885	0	12.3244	6.16601	0.174419	0.265604	0.460299	0.872516	0.0882613	0.117288	0.705606	0.333041	27.4013	25.6652	21.0631	53.688	0	0	0	1	7	2	30.5951	0	53.8171	30.5951	0	76.7779	18.984	36.4006	0	65.1669	19.2163	68.699	0	120.127
Chr7	5682176	5682236	Transcribed exon (no phenotype)	1	65.6028	65.6028	0	0	0	0	0	0	0	0	65.6028	NA	0	NA	NA	NA	0	NA	NA	0	0	0	NA	0	0	0	NA	6	0	100	0	100	100	100	100	100	0	0	0	0	0	0	32.1475
Chr4	20592571	20593386	Transcribed exon (no phenotype)	4	3.27151	5.05891	1.96284	5.05891	3.69363	0	3.9452	2.84939	0	0	2.62979	0	0.171233	0.331675	0.411523	0	0.0843882	0.91659	0.330469	0	0.5	0.956938	0	0	0	0	0	4	2	22.9167	100	100	100	0	47.4265	0	0	0	47.4265	46.0784	49.0969	0.0075	128.667
Chr11	20711419	20711919	Transcribed exon (no phenotype)	2	3.19281	3.50834	0	0	0	0	0	2.87729	0	0	3.50834	0.898204	0	0.609756	1.04439	0.108814	0	0.744681	0.533049	87.0192	89.5238	95.5645	90.5	1	1	1	1	7	1	100	0	0	100	100	100	23.9521	100	100	100	0	0	0	128.856
Chr2	7127919	7128089	Transcribed exon (no phenotype)	3	5.68341	9.48748	0	0	0	0	0	0	9.48748	5.68341	3.42397	0	0	0	0	2.23881	0	3.35366	0.528169	NA	NA	NA	NA	1	0	1	1	3	1	0	0	0	100	100	100	0	0	0	100	100	33.0969	0.989	97.6023
Chr4	27798123	27798590	Transcribed exon (no phenotype)	7	13.8484	37.5229	4.68116	22.6168	10.0885	14.2391	11.7683	22.3349	11.8012	27.2262	37.5229	0.243902	0	0.268097	1.13895	0	0	1.1236	0.225225	74.3119	82.3529	87.4172	82.4742	1	1	1	1	3	0	0	0	0	100	100	100	0	0	0	0	89.3162	119.155	1	118.056
Chr6	28230467	28230779	Transcribed exon (no phenotype)	2	5.77356	8.82391	8.82391	2.72322	0	0	0	0	0	0	0	0	0	0.527704	0	0	0	0.858369	0.813835	NA	NA	NA	NA	0	0	0	0	2	0	0	0	100	100	0	0	0	0	0	0	100	6.52288	0.228	78.5335
Chr11	827968	828036	Transcribed exon (no phenotype)	1	25.1892	25.1892	0	0	0	0	0	0	25.1892	0	0	0	0	NA	0	0	0	0	NA	0.714286	0	0	0	0	0	0	NA	0	0	0	0	0	0	0	0	0	0	0	0	0	22.3979	0	0
Chr4	31110813	31111012	Transcribed exon (no phenotype)	1	3.76637	3.76637	0	0	0	0	0	0	0	0	3.76637	0	0	1.38889	0	0	0	0.462963	0	23.3333	11.1111	4.87805	17.1875	0	0	0	0	3	1	0	0	0	100	100	100	0	0	0	100	100	16.5229	0.0015	99.84
Chr2	28673738	28674389	Transcribed exon (no phenotype)	7	37.729	61.8031	35.9483	61.6903	40.5009	18.7568	17.8781	43.5504	35.6318	50.5337	61.8031	1.86722	1.07143	1.22549	1.36187	0.239234	0.641849	0.627615	1.77638	87.0536	91.1504	77.6824	73.0061	1	1	1	1	7	1	40.184	0	0	29.1411	100	100	70.8589	70.8589	70.8589	70.8589	97.6994	169.155	1	89.2209
Chr1	4502720	4502880	Transcribed exon (no phenotype)	7	28.6548	117.172	14.8666	44.7608	28.6548	11.8693	20.6914	59.9481	27.4088	117.172	48.9504	0	5	0	0.970874	0	0	0.460829	0.795229	94.4444	32.3529	88.0952	71.1538	1	0	1	1	3	0	0	0	0	100	100	100	0	0	0	0	100	46.3979	1	113.907
Chr2	4488178	4488346	Transcribed exon (no phenotype)	6	19.9144	32.0048	13.6953	19.9144	20.6293	0	0	32.0048	4.38532	10.8467	31.9095	0	0	0	0	0	0	0	0	NA	NA	NA	NA	NA	0	0	0	3	0	0	0	0	100	100	100	0	0	0	0	73.9645	16.3979	0.867	107.396
Chr2	7020071	7020149	Transcribed exon (no phenotype)	3	21.0951	29.7451	0	21.0951	0	0	0	14.9932	26.2384	0	10.2347	0	0	0	0	0.740741	0	0.540541	0.909091	76.6667	41.3043	52.6718	57.8947	1	0	1	1	1	0	0	0	0	0	100	0	0	0	0	0	0	13.2218	0	30.9494
Chr12	12940076	12940224	Transcribed exon (no phenotype)	1	39.4314	39.4314	39.4314	0	0	0	0	0	0	0	0	0	0	0	0	0	0	0	0	0	0	0	0	0	0	0	0	0	1	0	100	0	0	0	0	0	0	0	0	0	0	0	19.349
Chr1	7092073	7092516	Transcribed exon (no phenotype)	5	7.9221	19.0775	0	0	4.85562	0	0	10.4953	12.6677	9.5864	3.94155	0	0	1.02041	0	0.120192	0	0.25974	0.325733	0	0	0	0	0	0	0	0	6	2	100	100	0	100	100	71.3964	100	0	100	100	0	0	0	29.286
Chr3	11551422	11551547	Transcribed exon (no phenotype)	2	8.10685	10.8763	0	10.8763	8.10685	0	0	0	0	0	4.54277	0.854701	0	0.671141	0	0	0	0	0	NA	NA	NA	NA	0	0	0	0	3	1	0	0	0	100	100	100	0	0	0	100	100	34.1549	0.9995	133.762
Chr1	7519651	7520928	Transcribed exon (no phenotype)	5	5.91117	7.66246	2.65167	5.39392	7.18756	0	0	7.66246	4.01877	0	6.55726	0	0	0.4662	1.13507	0	0.0893655	1.50754	0.766871	1.21803	1.54639	2.96401	5.70071	0	0	0	0	6	1	58.6072	0	0	41.3928	100	41.3928	58.6072	58.6072	0	100	41.5493	45.301	0.011	52.6056
Chr2	2640038	2642139	Transcribed exon (no phenotype)	5	17.0865	50.7405	0	17.0865	13.1608	0	0	50.7405	33.2149	3.41404	11.8522	0	0.109769	0.496689	0.399202	0.0318979	0	1.24405	0.274474	0.194553	0.156006	0.991501	0.372671	0	0	0	0	8	1	17.2217	0	100	100	7.70695	74.3102	7.70695	7.70695	100	100	62.1313	70.699	0.338	54.8506
Chr12	18338975	18339155	Transcribed exon (no phenotype)	5	15.0609	29.9598	11.478	25.4603	13.7464	0	16.3753	0	13.5919	29.5399	29.9598	0	0	0.892857	2.77778	0	0	1.91257	0.894188	NA	NA	NA	NA	1	1	1	1	1	0	0	0	0	0	100	0	0	0	0	0	91.7127	39.699	0.9765	66.6464
Chr1	42864416	42864538	Transcribed exon (no phenotype)	2	21.5794	29.3948	29.3948	0	0	0	0	0	0	13.7641	0	0	0	0	0	0	0	0.621118	0.506329	NA	NA	NA	NA	1	1	1	1	2	1	0	0	0	0	100	100	0	0	0	100	69.9187	27.5229	0.973	88.7317
Chr3	33138563	33139416	Transcribed exon (no phenotype)	5	3.70447	89.2011	89.2011	9.20638	0	0	0	4.02517	2.76193	5.61475	4.18486	0.112994	0	0.819672	0.877193	0	0	1.36476	0.492126	0.107066	0	1.4742	0.869565	0	0	0	0	8	2	98.0094	74.5902	100	100	48.829	100	51.171	100	100	100	30.7963	47	1	71.363
Chr6	27671135	27671212	Transcribed exon (no phenotype)	1	9.78982	9.78982	0	0	0	0	0	0	0	9.78982	0	0	0	0	0	0	0	5.45455	0	0	0	3.80952	2.38095	0	0	0	0	5	1	100	0	0	83.3333	83.3333	83.3333	0	0	83.3333	83.3333	0	0	0	44.9103
Chr11	3388689	3389775	Transcribed exon (no phenotype)	5	11.9955	33.1902	0	26.2078	11.9955	0	0	21.4915	3.74342	9.6676	33.1902	0.21575	0	0.257069	0.59453	0.049776	0.259202	0.554187	0.360794	31.36	38.3117	12.3431	27.8729	0	0	0	0	6	1	100	0	100	100	100	100	0	0	100	100	44.7102	13.699	0.006	122.426
Chr3	3185323	3186120	Transcribed exon (no phenotype)	4	31.8354	635.007	0	0	31.8354	31.9676	16.6618	0	0	635.007	34.1771	0	0	0.813008	1.78971	0	0	2.36111	0	0.057241	0	1.99818	0	0	0	0	0	9	1	100	100	100	100	40.2256	100	100	74.9373	15.1629	0	35.8396	54.1549	0.999	14.6754
Chr9	8168558	8168809	Transcribed exon (no phenotype)	5	4.46227	9.15437	4.9693	3.74734	0	0	0	6.02598	4.07913	3.21383	9.15437	0	0	0	3.0303	0	0	5.36913	0	0	0	2.53165	1.11111	0	0	0	0	6	1	100	0	0	0	100	96.0317	100	100	100	100	100	61	1	14.4008
Chr1	24841442	24841900	Transcribed exon (no phenotype)	6	31.1831	70.89	18.0334	47.7611	50.8775	0	7.26926	63.4213	23.519	24.3441	70.89	0	0	0	0.327869	0.147929	0.163132	0	0.131234	NA	75	94.2857	97.5309	1	1	1	1	2	1	0	0	0	100	100	0	0	0	0	100	100	67.2218	0.998	60.8954
Chr4	32195639	32197504	Transcribed exon (no phenotype)	5	3.91237	6.28904	2.12045	3.91237	4.29876	0	4.44408	6.28904	0	4.35569	2.33339	0.213675	0.314465	0.30722	0.542299	0.163099	0.120992	1.19231	0.294241	15.9141	17.2686	8.94855	13.5091	0	0	0	0	3	1	94.373	0	0	0	0	83.6549	0	53.5906	0	100	1.01822	15.699	0	156.535
Chr3	31136203	31136303	Transcribed exon (no phenotype)	1	9.15898	9.15898	0	9.15898	0	0	0	0	0	0	0	0	0	0	0	0	0	0	0.704225	NA	NA	NA	NA	1	1	1	1	2	1	0	0	0	0	100	100	0	0	0	100	0	20.3979	0	74.2574
Chr7	28770759	28771581	Transcribed exon (no phenotype)	5	10.1279	24.3627	1.58816	2.48351	10.1279	21.6294	17.4942	8.23755	0	0	0	0	0	0.384615	1.54242	0.0750188	0	0.625	0.353179	1.51515	7.33945	1.89573	4.4586	0	0	0	0	2	2	0	100	100	0	0	100	0	0	0	100	0	0	0	114.119
Chr4	1320563	1320835	Transcribed exon (no phenotype)	2	8.38893	14.3474	14.3474	0	0	0	0	0	7.15202	0	0	0.671141	0.520833	0	0.684932	2.8777	0	4.58221	0.974659	13.3333	4.61538	23.3766	14.6341	0	0	0	0	1	0	0	0	0	0	0	0	0	0	100	0	0	0	0	145.168
Chr11	2015641	2015726	Transcribed exon (no phenotype)	3	19.0676	25.8929	0	20.8407	17.2946	0	0	25.8929	0	0	13.2789	NA	NA	NA	NA	0	0	0	0	100	70.5882	78.9474	71.4286	1	1	1	1	0	0	0	0	0	0	0	0	0	0	0	0	0	5.52288	0	10.686
Chr1	31106542	31106977	Transcribed exon (no phenotype)	5	20.9619	50.535	0	29.9305	21.2724	10.1259	4.84986	38.4201	0	20.6515	50.535	0	0	0	0.920245	0	0.175131	1.68712	0.207254	0.458716	0	0.487805	0	0	0	0	0	5	1	0	0	100	100	59.1743	100	0	0	100	100	18.1193	0	0.003	78.3899
Chr10	9916024	9916133	Transcribed exon (no phenotype)	6	20.2817	31.6765	12.1576	20.2971	0	10.7253	0	27.219	20.6397	31.6765	20.2398	0	0	0	0	0.847458	0	0	0.398406	88.8889	28.8136	98.0769	74.2424	1	0	1	1	0	0	0	0	0	0	0	0	0	0	0	0	100	25.5229	1	143.582
Chr7	27056258	27056359	Transcribed exon (no phenotype)	2	12.1545	13.2598	0	0	0	0	0	0	0	13.2598	11.0493	NA	NA	NA	NA	0	0.869565	0	0.340136	NA	NA	NA	NA	0	0	1	1	2	1	0	0	0	0	100	100	0	0	0	100	100	26.5229	0.9995	44.6961
Chr6	29768456	29768674	Transcribed exon (no phenotype)	1	3.96	3.96	0	3.96	0	0	0	0	0	0	0	0	0	0	0	0	0	0	0.406504	0	0	0	0	0	0	0	0	5	1	0	0	100	100	34.2466	100	0	0	100	100	0	0	0	169.699
Chr3	32670622	32671208	Transcribed exon (no phenotype)	7	11.0139	19.9202	3.00545	14.3536	16.377	5.86209	9.87573	16.5502	9.31154	19.9202	13.0729	0	0	0.232019	0.536193	0.0873362	0.0965251	0.772201	0.632911	0.423729	0	0.907029	0.80429	0	0	0	0	3	1	0	0	100	100	0	30.3237	0	0	0	100	0	25.3979	0	72.2095
Chr6	23900146	23900442	Transcribed exon (no phenotype)	2	3.62122	3.70833	0	0	0	0	0	3.53412	0	0	3.70833	0	0.854701	1.12994	0	0	0	0	0.568182	0	0	3.57143	0	0	0	0	0	5	2	100	100	100	100	0	100	0	0	100	100	42.0875	0	0.229	104.596
Chr5	1109447	1110010	Transcribed exon (no phenotype)	2	6.31044	8.93178	0	0	0	0	0	6.31044	0	0	8.93178	0	0	0	8.18713	0	0	4.60317	0	0.167785	0	6.15385	0	0	0	0	0	4	1	62.5887	0	100	98.0496	0	100	0	0	0	100	0	18	0	38.3191
Chr3	3638777	3638898	Transcribed exon (no phenotype)	2	13.6971	14.8396	0	0	0	0	0	14.8396	0	0	12.5546	0	0	0	3.22581	0	0	0	0	0.546448	0	2.8169	0	0	0	0	0	4	1	100	100	0	100	0	100	100	0	0	0	0	25	0	1.68033
Chr9	18286738	18287063	Transcribed exon (no phenotype)	3	6.10885	6.2143	0	0	0	0	0	6.2143	0	6.10885	4.4769	0	0	0.358423	0	0.549451	0	0	0.621118	91.5254	92.3077	92.562	84.9162	1	1	1	1	3	1	0	0	0	100	100	100	0	0	0	100	62.2699	40.699	0.999	98.184
Chr1	16392514	16393376	Transcribed exon (no phenotype)	2	10.7347	18.9692	18.9692	2.50015	0	0	0	0	0	0	0	0	0	0	1.0929	0.139082	0	0.833333	0.547945	0.295508	0	1.91176	0.692042	0	0	0	0	5	1	90.0348	100	100	0	0	100	90.0348	90.0348	0	0	78.679	92.699	0.957	62.4148
Chr6	2709028	2709677	Transcribed exon (no phenotype)	5	6.70202	23.1396	3.93484	6.96066	10.2195	0	5.59308	8.00485	0	23.1396	6.44338	0.411523	0	1.61616	1.45455	0	0.149477	0.294406	0.353535	0	0	0.862069	0.606061	0	0	0	0	2	0	0	0	100	100	0	0	0	0	0	0	0	0	0	77.1708
Chr1	385582	385929	Transcribed exon (no phenotype)	6	10.2324	21.8592	7.40026	15.9596	5.95138	0	5.81293	10.2671	16.0458	12.3162	5.75974	0	0.826446	0.30303	2.04082	0	0	1.66667	0.283688	44.2105	44.3038	54.878	38	1	0	1	0	4	1	0	0	0	5.17241	100	100	94.8276	0	0	100	100	49	0.204	74.3966
Chr2	32658878	32659110	Transcribed exon (no phenotype)	6	12.7677	38.1788	8.80983	19.3547	10.8789	11.1672	10.1373	38.1788	0	20.5685	33.7866	0	0	0	1.31579	0	0	0	0.500626	95.5357	94.5946	90	92.9412	1	1	1	1	3	1	0	0	0	100	100	100	0	0	0	100	100	49.0458	1	102.335
Chr4	34284258	34284608	Transcribed exon (no phenotype)	5	31.9771	57.5717	2.9626	33.4378	0	0	0	50.0705	4.521	31.9771	57.5717	0	0	0	0	0	0.27933	0	0.223714	0	0	0	0	0	0	0	0	6	1	100	0	0	0	100	100	100	100	59.5442	100	0	104.398	0	73.9715
Chr1	42651476	42651558	Transcribed exon (no phenotype)	6	21.0619	36.8015	0	15.5116	0	21.5937	12.5814	36.8015	13.4502	36.1358	21.0619	0	0	1.88679	0	0	0	0	2.22222	NA	NA	NA	NA	0	0	1	1	3	0	0	0	0	100	100	100	0	0	0	0	0	18	0	98.3855
Chr5	1434801	1438006	Transcribed exon (no phenotype)	7	21.8616	52.4825	24.6631	24.09	37.5321	20.5405	52.4825	37.0049	15.8002	30.5231	33.0317	0	0.274977	0.288422	0.297619	0.128673	0.0510465	0.550017	0.381325	88.9353	91	87.2801	87.2928	1	1	1	1	3	0	0	0	0	87.5546	93.5434	99.7817	0	0	0	0	52.7449	126.699	0.993	73.1029
Chr9	22523270	22523409	Transcribed exon (no phenotype)	2	9.62212	13.4171	0	5.4357	0	0	0	0	0	13.4171	9.62212	0	0	0.952381	0.840336	0	0	0.378788	0.273973	NA	NA	NA	NA	NA	NA	NA	NA	2	0	0	0	0	0	100	100	0	0	0	0	100	13.5229	0.996	112.614
Chr1	17151796	17152927	Transcribed exon (no phenotype)	7	15.6819	41.0379	11.4344	39.3437	9.28853	4.76969	0	17.0045	24.8485	17.7438	41.0379	1.36752	0	0.755668	0.925926	0.276052	0	0.969163	0.450741	2.7907	0.78125	5.66372	10	0	0	0	0	6	1	53.0035	0	0	0	99.6466	99.6466	71.0247	70.6714	88.6926	70.6714	45.7597	10.1549	0	47.9965
Chr3	739164	739836	Transcribed exon (no phenotype)	7	9.69976	29.6605	2.85968	29.3528	13.5093	6.05192	3.89997	29.6605	8.27856	17.3547	20.9322	0.30303	0	0.371747	0.3125	0	0.0805802	0.713267	0.234192	0	0.465116	0.606061	0	0	0	0	0	4	0	0	0	100	100	64.7845	64.7845	0	0	0	0	0	64.699	0	122.077
Chr7	27960462	27960649	Transcribed exon (no phenotype)	5	9.17409	19.2309	9.17409	9.83267	0	0	0	5.72468	4.72647	19.2309	11.3197	0	0	0	0	0	0	0	0	0	1.6	0	1.11111	0	0	0	0	6	1	100	0	0	0	26.5957	26.5957	100	26.5957	100	100	0	0	0	18.2021
Chr7	19382872	19383139	Transcribed exon (no phenotype)	5	5.98882	16.5412	0	6.07406	15.269	0	3.85698	5.90358	4.84874	16.5412	5.83934	0	0	0	0.598802	0	0	1.50215	0.477707	NA	NA	NA	NA	1	1	1	1	2	0	0	0	0	0	100	100	0	0	0	0	100	58.5229	0.999	91.7873
Chr1	42585958	42586198	Transcribed exon (no phenotype)	1	3.83841	3.83841	0	3.83841	0	0	0	0	0	0	0	0	0	0	1.69492	0	0.952381	1.86047	0.197239	0	0	0	0	0	0	0	0	4	1	17.4274	100	100	0	0	0	17.4274	17.4274	0	0	0	0	0	29.8091
Chr12	3413428	3413535	Transcribed exon (no phenotype)	1	6.10292	6.10292	0	0	0	0	0	0	0	0	6.10292	NA	0	0	NA	0	0	0	0	0	0	0	0	NA	0	NA	0	3	0	0	0	0	100	100	100	0	0	0	0	0	0	0	41.4907
Chr7	23263506	23263716	Transcribed exon (no phenotype)	7	17.8184	58.2891	9.41551	25.3289	17.8184	5.40189	14.1763	18.2652	19.0122	32.3732	58.2891	0	0.507614	0.598802	0.970874	0	0	0.215983	0.430108	97.6378	95.8904	96.0526	97.1831	1	1	1	1	2	0	0	0	0	0	100	100	0	0	0	0	0	58.0458	0	85.0616
Chr1	9209244	9209350	Transcribed exon (no phenotype)	2	11.2216	13.2789	0	0	9.16426	0	0	0	13.2789	0	0	0	NA	7.69231	0	0	0	0	0	60.8696	53.8462	63.1579	58.6207	1	0	1	1	3	1	0	100	0	100	100	100	0	0	0	0	0	16	0	70.1589
Chr5	18316501	18316799	Transcribed exon (no phenotype)	6	18.1681	48.0772	14.9106	39.6	18.1681	0	10.5341	33.812	7.77424	48.0772	38.577	0	0	0	1.84049	0.189753	0	1.96399	1.01523	95.8904	95.7746	92.381	94	1	1	1	1	3	1	0	0	0	100	100	100	0	0	0	66.8896	0	108.699	0	147.589
Chr7	4338559	4338962	Transcribed exon (no phenotype)	4	8.53198	18.927	0	0	18.927	0	0	8.53198	6.3271	0	7.58572	0	0	0	0	0	0	0	0	0	0	0.383142	0	0	0	0	0	5	1	100	0	0	0	100	100	100	100	0	100	54.703	11.699	0.477	0.576733
Chr12	856160	856499	Transcribed exon (no phenotype)	2	57.2325	110.771	110.771	3.69432	0	0	0	0	0	0	0	0	0	0.917431	0	0	0	0	0.42735	2.98507	1.53846	0	4.25532	0	0	0	0	0	0	0	0	0	0	0	0	0	0	0	0	0	39.301	0	5.78824
Chr4	22919373	22919641	Transcribed exon (no phenotype)	3	24.4716	45.8545	0	6.57001	0	0	0	16.7605	0	32.1826	45.8545	0	0.434783	1.11732	3.58744	0.484653	0	4.44965	1.62162	51.6854	64.5963	35	36.3636	1	1	0	0	8	1	89.9628	0	100	100	100	100	100	100	100	100	100	63.301	1	134.164
Chr2	15160061	15160139	Transcribed exon (no phenotype)	3	16.0302	24.3436	14.1454	24.3436	0	0	0	0	0	17.5744	14.486	0	0	1.0989	3.92157	0	0	0	0.421941	NA	NA	NA	NA	1	NA	1	1	2	0	0	0	0	100	100	0	0	0	0	0	100	20.3979	0.996	76.7468
Chr4	28772453	28774596	Transcribed exon (no phenotype)	2	2.71885	49.6479	2.78978	0	0	0	0	0	49.6479	0	0	0.0463607	0.0558347	0.202429	0.720576	0.26462	0.097371	1.7982	0.421585	0.17341	0	1.26839	0.167224	0	0	0	0	7	2	100	100	74.6269	74.6269	0	90.8116	90.8116	100	100	100	99.4869	180	1	39.6549
Chr7	15886194	15886637	Transcribed exon (no phenotype)	6	7.4005	14.5694	4.64426	13.3181	3.86426	0	4.51693	7.4005	6.66318	14.5694	8.49557	0	0.440529	0.194932	0	0	0	0.145773	0.0773994	87.013	53.7037	97.2973	89.0511	1	1	1	1	3	0	0	0	0	53.6036	100	100	0	0	0	0	98.4234	68	0.988	100.957
Chr11	9478472	9479433	Transcribed exon (no phenotype)	6	4.17953	13.3633	2.56458	6.67109	4.17953	0	0	13.3633	2.33692	8.09664	9.38394	0.233645	0	0.589971	0	0	0.0978474	0.0661376	0.319343	55.814	69.4561	48.8971	50.5535	1	1	1	1	6	1	86.6944	0	86.6944	100	34.0956	100	0	0	86.6944	86.6944	0	17	0	105.147
Chr1	39733837	39734880	Transcribed exon (no phenotype)	7	8.51783	37.5544	18.2604	12.5687	10.354	9.23017	10.9899	9.26052	6.80195	37.5544	17.7856	0	0.662252	1.24224	0	0.165017	0.0968992	0.201613	0.374415	69.9301	72.5191	95.4545	75.9843	1	1	1	1	3	0	0	0	0	100	100	100	0	0	0	0	65.0383	36	0.001	67.7711
Chr10	21886658	21886888	Transcribed exon (no phenotype)	7	22.0211	43.8829	12.554	26.2478	26.9796	17.67	22.0211	34.2702	20.7835	39.6679	43.8829	0	0	0.763359	0	0.191571	0	0.198807	0.272851	97.3684	100	100	94.9153	1	1	1	1	3	0	0	0	0	100	100	100	0	0	0	0	70.9957	47.301	0.912	96.0303
Chr2	3728263	3729560	Transcribed exon (no phenotype)	7	120.498	350.56	240.444	177.852	285.17	88.2765	169.576	258.041	96.7617	235.65	350.56	0.189394	0	0.515464	0.634921	0	0.0817661	0.978723	0.297056	63.9344	67.0455	61.2022	58.5799	1	1	1	1	5	0	0	0	0	100	100	100	10.5547	0	10.5547	0	43.7596	103.398	1	68.8729
Chr2	28764456	28764953	Transcribed exon (no phenotype)	3	6.64125	17.3485	0	0	0	0	0	0	10.769	6.08936	6.90501	0	1.04167	2.29358	0	0.142653	0	0	0.27972	89.2857	44.6429	89.1667	88.0952	1	0	1	1	3	0	0	0	0	100	100	71.0843	0	0	0	0	0	38	0	69.4538
Chr7	27835485	27835801	Transcribed exon (no phenotype)	7	10.9059	29.2104	12.2147	12.679	0	10.7404	29.2104	9.48366	7.95369	10.4679	15.6932	0	0	0.416667	0	0.15949	0	0	0.256082	60.6061	45.2381	75	65.7534	1	0	1	1	2	0	0	0	0	0	100	100	0	0	0	0	83.5962	39.699	0.999	66.8833
Chr12	7011579	7011626	Transcribed exon (no phenotype)	2	18.7184	19.6786	0	0	0	0	0	19.6786	0	17.7583	0	NA	NA	NA	NA	56.25	0	38.1443	53.9604	NA	NA	NA	NA	0	1	0	0	1	1	100	100	0	0	0	0	0	0	0	0	0	0	0	56.9375
Chr7	22257616	22257895	Transcribed exon (no phenotype)	3	22.8624	37.9208	0	0	20.6899	0	0	37.9208	0	0	22.8624	0	0	NA	0	0	0	0	0.862069	0	0	0	NA	0	0	0	0	5	2	34.2857	100	0	0	100	65.7143	100	34.2857	0	100	32.1429	27.0458	0.999	41.6571
Chr4	18170736	18172033	Transcribed exon (no phenotype)	7	12.4874	65.9825	15.8268	8.30438	30.1516	11.546	4.97364	14.5107	30.9081	4.13801	6.91125	0.0759878	0	0	0.396301	0.141576	0.227273	0.288184	0.292683	4.0404	8.18815	0.746269	3.9039	0	0	0	0	8	1	79.661	0	100	100	35.7473	81.9723	46.225	100	100	100	62.1726	76.0458	0.797	43.7974
Chr1	38993503	38993623	Transcribed exon (no phenotype)	6	29.7307	35.4249	27.2004	32.0661	35.4249	0	0	26.4586	22.4822	28.3986	35.407	0	0	NA	0	0	0	0	NA	0	0.680272	0	NA	0	0	0	NA	7	1	100	0	0	100	100	80.1653	100	100	100	100	0	31.699	0	0.421488
Chr10	18936443	18936677	Transcribed exon (no phenotype)	1	2.80474	2.80474	0	0	0	0	0	0	0	0	2.80474	0	0	0.961538	0	0	0	0	0.471698	32	34.2857	18.0556	40.8451	0	0	0	0	0	0	0	0	0	0	0	0	0	0	0	0	0	0	0	57.6043
Chr7	17298948	17299330	Transcribed exon (no phenotype)	1	1.84385	1.84385	0	0	0	0	0	0	0	0	1.84385	0	0	0.884956	0	0	0	0	0.222717	0	0	0	0	0	0	0	0	1	0	0	0	100	0	0	0	0	0	0	0	0	0	0	102.311
Chr9	20737449	20739878	Transcribed exon (no phenotype)	6	4.73701	10.0399	3.7662	5.01176	5.90586	0	0	9.97049	6.7478	10.0399	7.18584	0	0.0951475	0.519673	0.984103	0	0	1.27582	0.421941	13.35	23.7877	25.019	62.24	0	0	0	1	6	2	32.9218	0	0	44.4033	100	100	44.4033	32.9218	0	67.0782	0	89	0	66.2222
Chr10	17784590	17784687	Transcribed exon (no phenotype)	4	7.87685	17.3547	0	0	0	0	8.11476	0	7.63895	17.3547	7.16429	0	0	0	0	0	0	0	0.341297	NA	NA	NA	NA	1	1	1	1	2	0	0	0	0	0	100	100	0	0	0	0	100	24	0.9675	83.4184
Chr3	33808662	33809262	Transcribed exon (no phenotype)	6	10.3516	34.0965	10.3516	21.2187	16.6404	0	4.49391	13.7492	22.8325	7.74763	8.11393	0	0.324675	0.436681	0	0	0.11534	0.176056	0.28715	70.5882	27.2727	92.5	61.25	1	0	1	1	4	1	0	0	10.4825	100	100	100	0	0	0	56.2396	100	41.699	0.808	134.007
Chr1	25825518	25825654	Transcribed exon (no phenotype)	1	5.15471	5.15471	0	0	0	0	0	0	0	0	5.15471	NA	NA	0	2.5641	0	0	0	0.251889	NA	NA	NA	NA	NA	NA	0	0	2	2	40.146	100	0	0	0	40.146	0	0	0	100	0	0	0	67.1095
Chr3	12128840	12129557	Transcribed exon (no phenotype)	6	14.8878	35.4717	14.3841	35.4717	31.8156	0	14.1299	29.1945	17.5864	25.078	18.5536	0	0	0.948767	0.246914	0	0.149925	0.294406	0.20284	94.3662	97.4359	92.4242	96.6102	1	1	1	1	3	1	0	0	0	100	100	100	0	0	0	22.2841	0	19.301	0	59.7646
Chr3	34539535	34539707	Transcribed exon (no phenotype)	1	20.3381	20.3381	0	0	0	0	0	0	20.3381	0	0	0	0	4.16667	0	0	0	0.531915	3.33333	0	0	0.298063	6.52174	0	0	0	0	7	1	100	0	0	100	100	100	100	100	100	100	0	0	0	8.53757
Chr7	22570605	22571014	Transcribed exon (no phenotype)	6	12.1963	22.9396	2.38313	16.6021	14.6736	0	9.71897	22.9396	4.88596	17.7997	17.0437	0.218341	0.225734	0.600601	0	0	0	0.160514	0.727273	0	0	0	0	0	0	0	0	4	1	0	0	0	100	100	100	0	0	100	100	0	63.699	0	87.1341
Chr4	26647052	26647667	Transcribed exon (no phenotype)	7	31.9605	51.0806	15.9312	44.8306	42.1556	17.8241	31.9605	51.0806	21.8373	49.9034	44.3425	0	0	0	1.03448	0	0	1.20968	0.270124	87.9121	87.9195	86.9347	83.3333	1	1	1	1	2	0	0	0	0	100	100	0	0	0	0	0	0	74.301	0	97.6981
Chr2	35740377	35742597	Transcribed exon (no phenotype)	7	28.1572	71.619	30.1773	56.8958	28.1572	5.98841	8.60444	71.619	45.031	46.9663	47.4328	0	0.673401	0.582524	1.73819	0.0305904	0.230592	1.50142	0.291314	54.3616	47.0113	41.7398	65	1	1	1	1	4	1	0	0	0	91.0851	73.0752	91.0851	0	0	82.0801	73.0752	81.9	29	0.081	93.8676
Chr3	22550359	22550834	Transcribed exon (no phenotype)	5	6.57314	12.5634	0	12.5634	3.68574	0	0	12.1494	5.01401	6.57314	6.01017	0	0	0.316456	0.480769	0	0.138889	1.04275	0.32175	85.8209	85.0467	93.1298	87.8505	1	1	1	1	3	0	0	0	0	91.3866	100	100	0	0	0	0	100	120	1	144.7
Chr2	23666499	23666770	Transcribed exon (no phenotype)	7	27.3858	90.1936	6.90471	53.4064	17.9781	30.4088	11.4385	90.1936	13.5358	47.0505	27.5523	0	0	0.278552	0	0	0	0.209205	0.410678	NA	NA	NA	NA	0	0	0	0	4	0	0	0	100	100	100	37.1324	0	0	0	0	0	17.3979	0	125.316
Chr6	28847058	28848064	Transcribed exon (no phenotype)	3	23.5972	73.8508	0	23.5972	0	0	0	13.2341	55.6666	0	5.34876	0.943396	0	0	0.529101	0.0509165	0.0665336	0.693756	0	0.322997	0.0834725	1.09546	0	0	0	0	0	4	1	93.5452	100	100	0	0	100	93.5452	0	0	0	63.3565	84.5229	0.86	63.1162
Chr12	26461040	26461953	Transcribed exon (no phenotype)	7	10.0945	29.6132	29.6132	15.4677	15.7396	7.44984	3.28633	21.1532	8.61377	6.34928	18.0661	0	0	0.199601	0.750751	0	0	0.579151	0.645624	4.56989	4.25532	4.48878	4.94186	0	0	0	0	3	1	0	0	100	83.151	0	61.2691	0	0	0	100	29.6499	39.0458	0.583	70.6269
Chr6	29507121	29507394	Transcribed exon (no phenotype)	6	25.1216	161.673	3.00695	24.3436	32.062	0	27.2131	25.1216	21.8569	161.673	14.4332	0	0	8.10811	0	0	0	0.574713	2.94118	0	0	0.362319	3.07692	0	0	0	0	4	0	100	0	0	0	28.8321	28.8321	0	0	28.8321	0	0	11.3979	0	2.83212
Chr3	28193933	28194368	Transcribed exon (no phenotype)	1	4.64099	4.64099	0	0	4.64099	0	0	0	0	0	0	0.591716	0	0	1.39373	0	0	2.1645	0	0.892857	0.151515	0.482315	0	0	0	0	0	3	2	38.7615	84.633	38.7615	0	0	84.633	0	0	0	38.7615	0	39.699	0	67.5298
Chr3	32982055	32983173	Transcribed exon (no phenotype)	6	6.69207	11.117	6.69207	3.87594	11.117	0	10.2985	10.2053	2.50944	9.18778	3.99733	1.07875	0.36855	5.86592	4.96241	1.90476	0.35693	1.3034	4.55741	4.09836	2.48447	14.7059	29.1954	0	0	0	0	7	1	53.6193	0	0	84.4504	71.4924	84.4504	69.1689	53.6193	51.2958	100	0	11.3979	0	36.6175
Chr2	30696920	30698361	Transcribed exon (no phenotype)	7	20.6143	50.2382	17.8773	50.2382	28.9959	8.02951	7.3303	45.7187	19.1138	45.6358	29.5304	0.130208	0.446429	0.472255	0.10989	0.377042	0.18797	0.261487	0.464962	84.2975	77.7778	79.1789	71.7532	1	1	1	1	3	1	0	0	0	100	74.896	74.896	0	0	0	88.7656	72.8849	180	1	115.125
Chr9	21113492	21114395	Transcribed exon (no phenotype)	6	7.42133	35.7513	5.73721	35.7513	7.42133	0	3.51894	10.6827	16.0072	13.5317	5.43227	0.258398	0.134228	0	1.77778	0.3663	0	4.23453	0.858369	0.141945	0	2.5641	1.40351	0	0	0	0	7	2	78.3186	78.3186	0	78.3186	78.3186	78.3186	78.3186	100	78.3186	100	57.3009	180	1	6.5531
Chr3	25334316	25334496	Transcribed exon (no phenotype)	4	6.29924	12.1266	0	0	0	0	5.44262	7.15585	2.34207	0	12.1266	0	0	NA	0	0	0	0	0	0	0	1.26582	0	0	0	0	NA	6	1	53.5912	100	0	0	53.5912	53.5912	100	100	53.5912	0	0	48.699	0	29.5746
Chr11	22461806	22461950	Transcribed exon (no phenotype)	7	23.8271	99.7118	22.359	99.7118	23.8271	13.0553	10.9338	31.2625	35.8143	22.459	36.6549	0	0	0	0	0	0	0	0.764818	NA	NA	NA	NA	1	1	1	1	3	1	0	100	0	100	100	100	0	0	0	0	100	49	1	97.869
Chr11	8422469	8422677	Transcribed exon (no phenotype)	3	4.90076	5.2603	4.5393	0	0	0	0	0	4.90076	0	5.2603	0	0.490196	0	3.125	0	0	6.25	0	0	0	3.91304	0	0	0	0	0	2	0	0	0	0	0	0	0	100	100	0	0	95.2153	0	0.073	0.54067
Chr8	2971432	2971902	Transcribed exon (no phenotype)	5	5.43961	14.9979	4.46633	5.18862	11.0658	14.9979	4.26282	8.80721	0	0	2.52212	0	0	0.613497	0	0	0	0	0.894454	63.0435	67.6923	52.1429	41.8182	1	1	1	0	3	0	0	0	0	100	78.1316	78.1316	0	0	0	0	21.2314	7.1549	0.4045	108.501
Chr3	33693130	33693561	Transcribed exon (no phenotype)	6	11.4807	20.8524	20.8524	17.9599	11.4807	0	3.11817	13.5714	7.32537	6.34283	14.5162	0	0	0	0	0	0	0	0.729927	0.218341	0	0	0	0	0	0	0	6	1	100	0	0	0	83.7963	37.5	100	100	37.5	83.7963	25	5.39794	0.7995	30.7014
Chr6	2580743	2580912	Transcribed exon (no phenotype)	7	8.86197	33.9528	6.0139	18.7052	5.72484	6.99316	0	10.0182	29.3929	8.86197	6.43324	0	0	0	0	0	0	0.716846	0	93.8776	81.8182	86.9159	77.1429	1	1	1	1	4	1	0	0	100	100	100	100	0	0	0	100	99.4118	47.3979	0.991	77.5176
Chr1	12804597	12804728	Transcribed exon (no phenotype)	1	3.21148	3.21148	0	0	0	0	0	0	3.21148	0	0	0	0	0	1.19048	0.181818	0	1.10701	0.980392	0	0	0.8	0	0	0	0	0	3	1	100	100	0	0	0	100	0	100	0	0	0	0	0	109.5
Chr5	1045852	1046662	Transcribed exon (no phenotype)	7	31.1632	91.908	16.4044	36.4054	73.382	10.2153	16.7418	91.908	27.4961	70.6828	64.4667	0.268456	0	0.26738	0.396825	0.235156	0	0.461681	0.642202	16.4859	19.244	2.33918	10.0694	0	0	0	0	2	0	0	0	100	100	0	0	0	0	0	0	0	13.301	0	115.457
Chr1	1986794	1987038	Transcribed exon (no phenotype)	3	3.4151	5.90358	2.32091	0	0	0	0	5.90358	0	0	3.4151	0	0	0	0	0	0	0.343643	1.02041	0	0	0	1.51515	0	0	0	0	6	1	97.551	0	0	100	100	100	0	97.551	100	100	0	0	0	42.5184
Chr3	29545764	29546070	Transcribed exon (no phenotype)	1	62.8109	62.8109	62.8109	0	0	0	0	0	0	0	0	0	0.355872	0.4329	1.18343	0.110619	0.120773	0.904159	0.262123	0	1.5873	0	0	0	0	0	0	2	2	0	100	100	0	0	100	0	0	0	100	26.7101	48	0.0625	125.078
Chr7	13780119	13780323	Transcribed exon (no phenotype)	2	6.66932	8.06473	6.66932	0	0	0	0	0	6.50034	0	0	0	0	0	0	0	0	0	0	0	0	0.760456	0	0	0	0	0	5	1	100	0	0	0	100	100	100	0	100	100	0	0	0	2.94146
Chr5	17449678	17449743	Transcribed exon (no phenotype)	1	13.6734	13.6734	0	0	0	0	0	0	0	13.6734	0	NA	NA	NA	NA	0	0	0	0	90.9091	98.3051	100	100	1	1	1	1	3	0	0	0	0	100	100	100	0	0	0	0	71.2121	12.699	0.768	152.106
Chr1	21917893	21918232	Transcribed exon (no phenotype)	5	5.34128	8.80075	8.80075	4.37724	6.81929	0	0	4.24051	0	4.33867	6.30531	0	0	0	0.478469	0	0	0	0	0	0.26455	0.211416	0	0	0	0	0	6	1	100	0	0	0	68.5294	100	100	100	68.5294	68.5294	0	0	0	26.8529
Chr10	6272533	6272889	Transcribed exon (no phenotype)	4	5.5559	8.79606	0	5.5559	3.47675	0	0	6.03709	6.30327	0	0	11.1111	1.2987	14.4654	4.82759	11.3879	0	2.18978	7.08661	66.6667	47.8261	21.25	64.8148	0	1	0	0	1	1	0	0	0	0	0	100	0	0	0	100	0	0	0	99.0644
Chr2	17418590	17419264	Transcribed exon (no phenotype)	7	16.258	43.9988	43.9988	37.4166	28.374	7.34366	9.54846	28.9436	11.5785	10.2705	20.3395	0	0	0.25	0	0	0	0.0809717	0.410116	4.41176	6.03015	8.29268	11.4094	0	0	0	0	4	0	0	0	98.5185	90.3704	1.48148	60.7407	0	0	0	0	53.6296	50.3979	0.001	123.154
Chr1	4056307	4056609	Transcribed exon (no phenotype)	6	5.9604	13.4026	5.20759	12.2859	7.30255	0	5.9604	5.7831	4.80486	13.4026	7.05057	0	0	1.20482	0.684932	2.38095	0	0	0.370828	NA	NA	NA	NA	1	1	1	1	3	1	0	0	0	0	100	100	0	0	100	100	73.5974	43	0.988	62.3234
Chr7	950888	952684	Transcribed exon (no phenotype)	6	4.23096	9.575	7.83472	4.24954	2.96871	0	0	4.6684	1.68347	9.575	4.21239	0.0862813	0.198807	0.337838	0.676247	0.0303306	0.0667334	0.448296	0.547588	75.1468	76.5237	81.1881	78.5575	1	1	1	1	2	1	0	0	0	100	0	26.9894	0	0	0	26.9894	0	40.3979	0	112.435
Chr11	1298486	1299073	Transcribed exon (no phenotype)	5	13.5892	159.901	4.8659	7.76975	159.901	19.5545	13.826	20.9905	0	0	7.97018	0	0	0.57971	0	0	0	1.36364	0.460829	0	0	4.87805	2.91971	0	0	0	0	0	0	0	0	0	0	0	0	0	0	0	0	20.7483	38.0458	0.9925	0
Chr3	22452	22547	Transcribed exon (no phenotype)	3	9.25563	19.6006	0	7.22701	0	0	9.25563	0	0	19.6006	0	0	0	0	0	0	0	0	0	NA	NA	NA	NA	0	0	0	0	0	0	0	0	0	0	0	0	0	0	0	0	100	0	0.47	119.469
Chr3	30577538	30577739	Transcribed exon (no phenotype)	5	6.18583	21.265	21.265	3.52537	0	5.48411	12.2459	0	0	6.18583	11.9529	0	0	0	0	0	0	0.512821	0.519031	96.5517	94.5455	95.5882	97.1831	1	1	1	1	2	0	0	0	0	0	100	100	0	0	0	0	100	48	0.999	177.099
Chr3	32095442	32095651	Transcribed exon (no phenotype)	5	7.20245	11.1238	11.1238	0	5.33615	0	0	5.07835	7.20245	0	10.2987	0	0	0	0	0	0	0	0	0	0	0	0	0	0	0	0	7	0	100	0	24.7619	0	100	75.2381	100	100	100	0	41.4286	14.0458	0.967	1.12381
Chr11	25534483	25534683	Transcribed exon (no phenotype)	6	14.875	37.5428	0	24.1884	12.0445	6.0203	14.875	17.7107	9.49156	37.5428	20.211	0.561798	0	0	1.01523	0	0.819672	0	0.302115	90.625	92.7711	95.122	100	1	1	1	1	2	0	0	0	0	0	100	100	0	0	0	0	100	41.3979	0.996	115.821
Chr9	12886054	12886335	Transcribed exon (no phenotype)	7	20.1501	44.7257	6.19951	44.0503	24.4059	16.1774	29.8091	36.546	8.12933	20.871	44.7257	0	0	0.675676	5.68182	0	0	4.91803	0.635324	0	0	12.3288	1.90476	0	0	0	0	4	1	0	0	0	100	100	100	0	0	51.773	100	88.6525	40.699	0.1935	108.642
Chr5	18382618	18382843	Transcribed exon (no phenotype)	1	3.48814	4.2652	0	0	0	0	0	0	3.48814	0	0	0	0	0	0	0	0	0	0.49505	0	0	0	0	0	0	0	0	1	0	0	0	0	19.469	0	0	0	0	0	0	0	0	0	80.0841
Chr6	2282866	2283204	Transcribed exon (no phenotype)	2	2.85452	3.44225	0	0	0	0	0	0	0	3.44225	2.2668	0	0	0	1.76211	0	0	2.61137	0.78534	42.4084	31.9066	39.4309	52.6316	1	0	0	1	7	1	98.5251	0	0	100	100	100	98.5251	98.5251	100	100	0	25.699	0	144.05
Chr10	16770743	16770811	Transcribed exon (no phenotype)	4	20.6087	25.0455	0	22.1061	14.8785	0	0	25.0455	0	20.6087	12.1266	0	0	1.88679	0	0	0	0	0.634921	NA	NA	NA	NA	1	1	1	1	3	1	0	0	0	100	100	100	0	0	0	100	100	18.0458	0.997	82.2754
Chr5	21955716	21955788	Transcribed exon (no phenotype)	1	16.7752	16.7752	0	0	0	0	16.7752	0	0	0	0	NA	NA	NA	NA	0	0	0	1.13636	NA	NA	NA	NA	NA	NA	NA	NA	2	0	0	0	0	0	100	100	0	0	0	0	0	21.5229	0	43.9452
Chr2	30346285	30346797	Transcribed exon (no phenotype)	2	18.8046	33.3022	4.30703	0	0	0	0	33.3022	0	0	0	0	0	0	0	0	0	0.191205	0.537634	0	0.157233	0.571429	0	0	0	0	0	5	2	77.5828	100	77.5828	0	0	100	77.5828	100	0	100	0	58.2218	0	45.1111
Chr5	3732884	3732970	Transcribed exon (no phenotype)	6	25.3827	42.7192	32.0657	25.3827	0	9.83754	0	26.9286	15.8947	42.7192	0	0	0	0	0	0.531915	0	0	0.623701	NA	NA	NA	NA	1	1	1	1	3	0	0	0	0	100	100	100	0	0	0	0	100	13	0.286	72.8276
Chr10	21830156	21831094	Transcribed exon (no phenotype)	6	6.65657	56.7462	9.7443	3.50154	56.7462	0	0	5.90063	2.57218	7.41251	12.9098	0	0	0	0.215054	0.0542005	0.0716332	0.38835	0.144509	0.0848896	0	0.308642	0.873362	0	0	0	0	2	2	95.3142	100	0	0	0	95.3142	0	0	0	100	0	85	0	79.8083
Chr1	3938650	3941207	Transcribed exon (no phenotype)	6	5.34029	26.6318	3.75949	5.34029	8.87487	0	0	16.3062	4.57893	15.4264	26.6318	0.103681	0.172117	0.350385	0.794439	0.0255951	0.0533333	1.19427	0.430802	0.141343	0.0789266	0.525855	0.589102	0	0	0	0	6	0	0	0	68.4128	100	62.8616	100	100	62.8616	0	0	13.5653	92.301	0.03	138.046
Chr7	5525660	5525841	Transcribed exon (no phenotype)	6	20.177	35.5771	5.88954	23.9805	24.6524	0	12.4595	20.6906	7.4223	35.5771	20.177	0	0	0.401606	0	0	0	0	0.291971	90.3226	91.6667	91.3793	97.0588	1	1	1	1	3	0	0	0	0	100	100	100	0	0	0	0	0	46.2218	0	122.764
Chr3	5355566	5355696	Transcribed exon (no phenotype)	4	7.7919	10.5366	0	4.73902	8.26581	0	0	10.5366	0	7.7919	4.57084	0	0	0	1.96078	0	0	2.63158	0	92.5926	95	98.4375	91.1111	1	1	1	1	3	1	0	0	0	0	100	100	0	0	100	100	0	45.699	0	124.038
Chr1	1417327	1417778	Transcribed exon (no phenotype)	7	33.8194	214.958	214.958	64.8871	35.1979	14.5109	16.3179	41.7629	11.7254	33.8194	56.1578	0	0.28169	0.244499	0.961538	0.116009	0	0.478469	0.477555	82.7068	73.5484	78.8462	79.3651	1	1	1	1	3	0	0	0	0	100	100	100	0	0	0	0	100	131.398	1	114.836
Chr3	10633032	10633399	Transcribed exon (no phenotype)	2	14.7909	23.284	0	0	0	0	6.29789	0	0	0	23.284	1.0989	4.05405	0.411523	0.613497	0.700935	0.319489	0.175747	0.370714	72	17.6471	66.6667	71.5847	1	0	1	1	3	1	0	0	0	100	100	100	0	0	0	100	0	39	0	115.405
Chr7	19232235	19232621	Transcribed exon (no phenotype)	2	3.21221	3.98366	0	0	0	0	0	2.44076	0	0	3.98366	0	0.558659	0.35461	0	0	0.507614	0	0.665927	45.2381	42.8571	69.5652	61.9048	0	0	1	1	4	0	0	0	100	100	57.3643	100	0	0	0	0	54.2636	7.04576	0	107.928
Chr6	12414370	12415439	Transcribed exon (no phenotype)	7	14.9718	45.4325	20.1334	24.1841	39.9916	6.27727	14.9718	45.4325	9.99502	19.9234	36.3772	0	0.261097	0.792393	0.598802	0	0	0.832838	0.213767	56.8627	66.21	56.4103	31.4554	1	1	1	0	4	0	0	0	100	77.5701	2.80374	58.8785	0	0	0	0	8.03738	52.0969	0.005	98.4701
Chr2	23485909	23486078	Transcribed exon (no phenotype)	4	10.0885	76.3032	0	18.3319	13.6721	0	7.2748	0	5.0245	76.3032	10.0885	0	0	0	0	0	0	0	0	0	0	0	0	0	0	0	0	3	0	0	0	100	100	0	100	0	0	0	0	100	21.699	0.964	184.629
Chr3	12794476	12795531	Transcribed exon (no phenotype)	7	22.4262	81.4032	5.66234	31.8407	27.2417	6.69866	8.8212	30.8623	58.6655	17.6107	43.069	0	0	0.826446	0.819672	0	0	0.822368	0	5.46099	3.59327	3.17797	5.78778	0	0	0	0	5	0	88.2576	0	0	0	88.2576	31.4394	88.2576	88.2576	0	0	77.178	175.699	1	12.7434
Chr11	28937872	28938970	Transcribed exon (no phenotype)	1	7.30184	10.9892	0	0	0	0	0	0	7.30184	0	0	0	0.126103	0	1.82724	0	0	0.994036	0.330033	0.0501505	0.0763359	2.42616	1.8315	0	0	0	0	7	2	88.353	100	100	88.353	0	88.353	88.353	51.9563	88.353	100	67.6069	90	1	72.2702
Chr10	11462378	11462578	Transcribed exon (no phenotype)	6	9.88959	17.4253	4.76187	9.88959	15.396	0	0	17.4253	7.35645	10.0364	9.35357	0	0	0	0	0	0.611621	0.31348	0.325733	NA	NA	NA	NA	1	0	1	1	3	0	0	0	0	100	100	100	0	0	0	0	0	0	0	75.607
Chr12	21624514	21624945	Transcribed exon (no phenotype)	7	9.16806	34.1664	34.1664	20.9092	33.8476	7.10579	9.16806	21.5891	7.8623	9.12071	18.4225	0	0	0.550964	0	0	0	0	0.642398	12.1951	9.86842	36.9458	14.2857	0	0	0	0	2	0	0	0	0	100	0	19.9074	0	0	0	0	0	5.22185	0	75.6829
ChrSy	511473	513362	Transcribed exon (no phenotype)	7	6.94231	24.5822	6.94231	14.4952	13.7775	4.44391	4.44031	22.115	15.932	13.6178	10.4948	NA	NA	0.649351	0.996377	NA	NA	0.978877	0.393258	NA	NA	0.708661	0.421053	NA	NA	0	0	0	0	0	0	0	0	0	0	0	0	0	0	91.4286	58.3979	0.209	NA
Chr6	27345373	27345492	Transcribed exon (no phenotype)	1	4.31563	4.31563	0	0	0	0	0	0	0	0	4.31563	0	0	0	0	0	1.63934	0	0	0	0	0	0.628931	0	0	0	0	7	1	77.5	0	0	100	100	100	77.5	77.5	77.5	100	0	36.5229	0	17
Chr5	21205772	21206092	Transcribed exon (no phenotype)	6	5.91448	9.6617	2.47702	5.58348	4.24824	0	0	9.6617	5.59695	9.08009	9.13782	0	0	0	0	0	0	0	0	0	0	0	0	0	0	0	0	8	1	91.2773	0	100	91.2773	91.2773	91.2773	91.2773	91.2773	91.2773	100	50.4673	54.301	1	17.405
Chr3	8705018	8705080	Transcribed exon (no phenotype)	3	12.4161	15.4848	0	10.4258	0	0	0	15.4848	10.9398	0	13.8924	0	0	0	0	0	0	0	0.5	NA	NA	NA	NA	1	0	1	1	3	1	0	0	0	100	100	100	0	0	0	100	100	11	0.952	45.6667
Chr5	28628755	28629982	Transcribed exon (no phenotype)	5	5.12342	36.1198	6.12391	4.46456	0	0	0	4.63026	15.8711	8.78718	2.57971	0.38835	0.214133	0.681044	0.46225	0.0585138	0.0629327	0.721649	0.587326	46.8023	45.9459	37.6623	39.5797	1	1	0	1	4	1	0	0	85.0977	100	31.1889	47.4756	0	0	0	100	19.8697	12.699	0.139	108.118
Chr9	14053006	14053129	Transcribed exon (no phenotype)	6	17.5919	33.2751	9.38999	22.7473	16.8622	0	0	18.3215	10.7879	33.2751	24.2992	0	0	2.17391	0	0.446429	0	0.515464	0.510204	0	0	0	0	0	0	0	0	6	1	100	0	0	0	100	100	100	100	100	100	0	19	0	55.0484
Chr11	25041044	25041333	Transcribed exon (no phenotype)	1	31.1143	38.1968	0	0	0	0	0	0	31.1143	0	0	21.3333	12.5	36.1111	9.82143	0	1.08696	0.746269	2.11268	96.7033	93.722	94.2857	96.3303	1	1	1	0	0	0	0	0	0	0	0	0	0	0	0	0	91.7241	19	0.9915	1.84138
Chr3	13778303	13778515	Transcribed exon (no phenotype)	5	13.029	85.6032	85.6032	13.029	0	0	0	9.54114	5.605	16.363	48.1619	1.33333	0	0.628931	0	0	0	0	0.779221	NA	NA	NA	NA	1	0	1	1	2	0	0	0	0	0	100	100	0	0	0	0	30.5164	12.0969	0.889	65.3333
Chr5	8592462	8592834	Transcribed exon (no phenotype)	1	1.47745	1.47745	0	0	0	0	0	0	1.47745	0	0	0	1.62602	0	0.657895	0	0	0	0.110254	36.8421	48.3871	77.4194	30.3571	0	0	1	0	4	0	0	0	63.0027	100	100	100	0	0	0	0	100	48.2218	0.918	125.402
Chr1	42572442	42573114	Transcribed exon (no phenotype)	6	4.09007	10.2393	8.90656	6.93001	3.76389	0	2.79812	10.2393	2.84237	7.58021	3.98847	3.31126	21.6418	6.05327	0.408163	0.912409	13.843	1.30024	2.88363	0	8.88889	1.47059	4.41176	0	0	0	0	4	0	0	0	100	100	23.477	53.1947	0	0	0	0	72.5111	43.699	0.0215	78.9138
Chr2	759167	759555	Transcribed exon (no phenotype)	5	6.40877	7.80961	4.31544	0	0	0	0	6.51609	5.44364	7.80961	7.34037	0	0	1.0101	0	0	0.212766	0.502513	0.485437	0	0.246305	1.51057	0	0	0	0	0	6	1	100	0	0	0	59.8972	8.48329	100	100	100	100	0	6.04576	0	1.60668
Chr12	538570	538787	Transcribed exon (no phenotype)	2	6.02482	7.83023	0	0	0	0	0	7.83023	0	0	4.2194	6.49351	3.84615	0	0	0	0	0.416667	0	98.1818	94.6429	93.8596	98.1818	1	1	1	1	0	0	0	0	0	0	0	0	0	0	0	0	0	0	0	15.9633
Chr7	2086835	2086993	Transcribed exon (no phenotype)	5	5.94001	9.62111	5.46569	5.94001	0	0	5.65196	0	6.8292	6.53945	7.38504	0	1.35135	0.917431	0	0	0	0	0.518135	93.3333	95.7447	95.5224	91.8919	1	1	1	1	3	0	0	0	0	100	100	100	0	0	0	0	100	21.2218	0.494	101.138
Chr8	25676638	25677398	Transcribed exon (no phenotype)	7	11.8884	30.6299	13.5933	15.0753	16.838	7.6589	6.53574	30.6299	9.42216	18.7431	16.4576	0	0	0.31348	0.274725	0	0	0	0.790068	0	0	0	0	0	0	0	0	4	1	0	0	100	100	26.1498	0	0	0	100	100	0	13	0	108.403
Chr4	23732132	23732318	Transcribed exon (no phenotype)	1	4.63765	4.63765	0	4.63765	0	0	0	0	0	0	0	0	0	1.06383	0	0.568182	0	0.311526	0.94518	NA	NA	NA	NA	0	0	0	0	1	0	0	0	0	0	100	0	0	0	0	0	0	24.301	0	65.5455
Chr3	24816497	24816738	Transcribed exon (no phenotype)	7	18.746	36.1836	30.4658	31.837	36.1836	10.2598	18.5049	27.9947	11.2214	18.746	21.4363	0	0	0.440529	0.729927	0	0	0	0.443131	NA	NA	NA	NA	1	1	1	1	3	0	0	0	0	100	100	100	0	0	0	0	100	81.3979	1	83.7231
Chr2	22388802	22389296	Transcribed exon (no phenotype)	3	10.0988	14.2194	0	2.01822	0	0	0	14.2194	0	10.4679	9.72979	0.529101	0	0.58651	1.53846	0.193424	0	0.52356	0.585556	37.8378	51.6129	65.9341	82.4675	0	1	1	1	5	1	0	0	100	100	100	0	0	19.596	100	19.596	30.7071	32.301	0.964	71.3515
Chr2	29737799	29738476	Transcribed exon (no phenotype)	5	8.43887	35.7271	0	32.9746	7.44629	8.75496	5.39269	0	19.3137	9.91696	8.5675	0	0	0.588235	1.84049	0.0773994	0.101626	3.63349	0.280899	0.083682	0	3.59589	0	0	0	0	0	4	2	100	100	0	0	0	100	100	100	0	100	81.4159	167	1	30.6814
Chr2	32511306	32511501	Transcribed exon (no phenotype)	1	2.64222	2.64222	0	0	0	0	0	0	0	0	2.64222	1.2987	0	0	0	0	0	0	0.383877	NA	NA	NA	NA	1	NA	1	1	2	2	0	100	0	0	100	100	0	0	0	100	0	0	0	86.0969
Chr4	30792557	30792702	Transcribed exon (no phenotype)	4	7.32227	13.8837	0	5.69401	0	0	0	7.32227	7.11467	13.8837	10.2347	0	2.40964	0.892857	1.7094	0	0	2.76817	0.30581	93.75	12.5	66.3366	73.4694	1	0	1	1	2	0	0	0	0	0	100	100	0	0	0	0	100	26.699	0.998	102.788
Chr6	24404163	24406017	Transcribed exon (no phenotype)	4	20.1094	527.675	0	51.0474	7.09989	0	0	3.8554	421.547	0	24.239	0.0513875	0.220751	0.380228	0.820793	0.0243368	0	0.727273	0.247831	0.0608088	0.0414594	0.592593	0.276243	0	0	0	0	2	1	0	87.2237	0	0	75.4717	0	100	0	0	0	0	180	0	32.3003
Chr5	27635857	27636453	Transcribed exon (no phenotype)	5	6.25763	23.8179	0	5.89724	0	6.62784	0	6.25763	13.4242	14.2338	0	0.326797	0	0	0.606061	0	0	0.13245	0.352113	0.763359	0	0	0.390625	0	0	0	0	3	1	0	0	100	57.4539	0	57.4539	0	0	0	100	38.6935	38.5229	0.979	91.1089
Chr5	13783308	13783371	Transcribed exon (no phenotype)	1	25.108	25.108	25.108	0	0	0	0	0	0	0	0	NA	NA	NA	NA	3.44828	0	0.909091	2	85.1852	48.5714	97.1154	72.973	0	0	0	0	0	0	0	0	0	0	0	0	0	0	0	0	0	0	0	43.1562
Chr8	23750736	23752676	Transcribed exon (no phenotype)	7	37.7256	274.419	52.594	64.0106	152.884	24.313	39.0135	274.419	40.7153	74.8	127.633	0.167926	0	0.320513	0.645856	0.150678	0.0671141	0.969403	0.344371	8.29832	9.35065	8.17791	18.4843	0	0	0	0	8	1	44.5131	0	34.8789	65.7908	96.033	82.4317	54.8171	85.729	44.5131	96.033	38.8975	47.5229	0.995	87.2056
Chr1	17944331	17944407	Transcribed exon (no phenotype)	3	16.3279	16.6605	0	0	0	0	16.3279	0	0	16.6605	9.28331	0	5	0	0	0	0	0	0.271003	92.5926	87.5	93.8776	87.013	1	1	1	1	3	0	0	0	0	100	100	100	0	0	0	0	100	0	0.371	101.571
Chr11	19652868	19652928	Transcribed exon (no phenotype)	2	13.4216	62.5643	62.5643	13.4216	0	0	0	0	0	0	10.9292	NA	NA	NA	NA	0	0	0	0.613497	NA	NA	NA	NA	1	1	0	1	2	0	0	0	0	0	100	100	0	0	0	0	0	13	0	62.1967
Chr7	26001134	26002050	Transcribed exon (no phenotype)	6	10.9068	25.194	13.9674	15.626	0	14.3966	0	12.1505	9.91083	14.5838	25.194	0.225225	0	0.282885	0.377358	0.453368	0	0.339559	0.352983	85.5263	92.8571	77.4336	70.8772	1	1	1	1	3	0	0	0	0	100	100	100	0	0	0	0	0	35.5229	0	101.75
Chr7	149540	149602	Transcribed exon (no phenotype)	6	20.0364	52.0641	9.13019	12.1718	34.8874	0	13.826	20.0364	23.5214	52.0641	13.7992	0	0	0	NA	0	0	0	0	0	0	NA	0	0	0	0	0	6	1	0	0	0	100	100	100	100	100	100	100	0	5.30103	0	53.3175
Chr1	29768	29977	Transcribed exon (no phenotype)	3	4.33621	5.63649	5.63649	4.33621	0	0	0	0	4.44269	0	3.21662	0	0	3.84615	4.5045	0	0	3.26087	0	0	0	2.6738	0	0	0	0	0	7	1	84.7619	0	0	100	100	84.7619	84.7619	84.7619	84.7619	84.7619	0	4.09691	0	64.3429
Chr2	2600866	2601217	Transcribed exon (no phenotype)	5	3.52039	6.55953	1.58912	2.64302	4.63848	0	4.74035	6.55953	2.67142	0	3.90009	0	0	0	0	0.736648	0	0.70922	0.531915	0.442478	0	1.48148	0	0	0	0	0	0	0	0	0	0	0	0	0	0	0	0	0	0	127.222	0	13.9006
Chr2	1023080	1023213	Transcribed exon (no phenotype)	7	30.2346	54.8657	54.8657	45.0298	36.6002	13.185	27.8813	45.9167	29.0309	22.8853	30.2346	0	0	0	0	0	0	0	0.28169	NA	NA	NA	NA	1	1	1	1	3	1	0	0	0	100	100	100	0	0	0	100	0	28	0	53.7313
Chr2	32007487	32008205	Transcribed exon (no phenotype)	6	6.50376	34.3735	2.12394	5.92985	7.07767	0	5.40897	9.43652	1.46178	13.3966	34.3735	0	0	0.534759	0.650759	0	0	0.888325	0	0.0984252	0.111857	1.19522	0.458716	0	0	0	0	5	1	99.1655	0	0	0	100	100	99.1655	99.1655	0	100	90.6815	42.5229	0.3595	48.1433
Chr4	1074370	1074748	Transcribed exon (no phenotype)	3	8.45092	23.2071	0	8.52516	10.4843	0	5.54441	0	15.7919	0	2.66848	0	0	0	0.41841	0	0.206612	0	0.583658	34.6154	40.2367	17.8571	21.8487	0	0	0	0	7	1	60.686	0	0	100	100	100	60.686	60.686	100	100	70.1847	20.3979	0.994	65.971
Chr3	7182328	7183144	Transcribed exon (no phenotype)	4	9.77553	129.064	129.064	17.5962	0	0	0	16.558	4.8798	0	11.1772	0	0.186916	0	0.789474	0	0	1.00223	0.78125	0.0797448	0.092081	1.07527	0.645161	0	0	0	0	5	0	100	0	33.2925	0	0	66.7075	0	33.2925	66.7075	0	38.5557	143.398	1	61.0673
Chr1	36956427	36956726	Transcribed exon (no phenotype)	2	4.94677	11.107	0	2.60975	0	0	0	0	0	11.107	4.94677	0	0	0.330033	0	0	0	0.326797	0.303951	0	3.33333	4.83871	0	0	0	0	0	3	0	0	0	100	100	100	0	0	0	0	0	0	0	0	54.6333
Chr8	25856955	25858377	Transcribed exon (no phenotype)	5	3.57251	9.77729	0	2.22665	3.57251	0	0	4.11104	4.93238	9.77729	3.08298	0	0	1.14155	1.4377	0.0442478	0	1.3465	0.547445	0.100705	0	3.37079	0.551471	0	0	0	0	7	1	100	0	0	59.3816	100	100	82.7829	100	100	100	0	180	0	18.0422
Chr2	3430732	3431116	Transcribed exon (no phenotype)	6	7.72791	16.4531	13.5553	8.7981	2.94636	0	0	5.98914	14.2278	5.75067	6.65773	0	0	0	1.94175	0	0	0.404858	0.357143	0	0	2.81124	0.423729	0	0	0	0	7	1	69.6104	0	0	69.6104	69.6104	69.6104	100	69.6104	100	69.6104	0	0	0	21.9455
Chr9	22650078	22650338	Transcribed exon (no phenotype)	5	17.4921	202.917	0	51.2354	8.98398	0	0	17.4921	130.207	12.7667	10.5929	0	0	0.546448	1.76471	0	0	1.46751	0.33389	54.5455	10.5263	45.098	54.5455	1	0	0	1	4	1	0	0	0	100	100	100	0	0	100	100	68.5824	33.699	0.999	32.659
Chr6	15868044	15868278	Transcribed exon (no phenotype)	7	15.0173	60.953	6.4301	25.658	18.4941	5.27705	8.81	42.3847	11.1985	60.953	39.7935	1.0989	0	0.787402	0	0	0	0	0.567108	NA	NA	NA	NA	1	NA	1	1	3	0	0	0	0	66.383	100	100	0	0	0	0	100	60.699	0.999	82.0809
Chr3	21270108	21270233	Transcribed exon (no phenotype)	1	6.61131	6.61131	0	0	0	0	0	0	0	6.61131	0	1.20482	0	0	0	0	0	0	0.374532	NA	NA	NA	NA	0	0	0	1	3	1	0	0	100	100	0	100	0	0	0	100	0	0	0	85.119
Chr6	6096011	6096083	Transcribed exon (no phenotype)	3	8.23461	23.6024	0	0	0	0	0	0	8.23461	23.6024	7.84661	0	0	1.08696	0	0	0	0	0.995025	NA	NA	NA	NA	1	1	1	1	2	0	0	0	0	0	100	100	0	0	0	0	0	15.699	0	119.068
Chr1	13775221	13776450	Transcribed exon (no phenotype)	2	2.35553	2.96131	0	2.96131	0	0	0	0	1.74975	0	0	0.0654022	0	0	1.98537	0.0469925	0	3.305	0.792393	0.141543	0.0783699	2.18103	0.906344	0	0	0	0	8	1	85.4472	0	85.4472	100	95.8537	95.8537	100	85.4472	100	100	0	4.69897	0	93.8602
Chr1	1814615	1814694	Transcribed exon (no phenotype)	1	23.7403	35.5029	0	0	0	0	0	0	23.7403	0	0	NA	NA	NA	NA	0	0	0	0.485437	97.619	NA	94.1176	89.3617	1	NA	1	1	3	0	0	0	0	100	100	100	0	0	0	0	0	25.0969	0	165.463
Chr12	1094519	1095319	Transcribed exon (no phenotype)	6	9.49316	14.4422	3.7721	9.99827	14.4422	0	4.30761	11.5936	6.28504	13.016	11.0277	0	0	0.961538	1.03093	0.181818	0	0.355872	0.083717	58.0645	67.5	60.1942	50.6383	1	1	1	1	1	0	0	0	0	0	64.9189	0	0	0	0	0	0	57.3979	0	60.2322
Chr1	22164021	22164330	Transcribed exon (no phenotype)	7	19.7407	44.4836	44.4836	15.8528	27.5633	18.1971	14.3904	43.6507	16.5508	28.4286	32.7375	0	0.925926	1.20482	1.33333	0	0	1.36054	0.679348	91.5254	95	75	98.5075	1	1	1	1	4	0	0	0	100	100	100	100	0	0	0	0	74.1935	72.2218	1	103.632
Chr4	16585479	16585851	Transcribed exon (no phenotype)	7	16.9466	33.8527	7.88834	25.1168	23.2076	7.28747	14.87	33.8527	12.438	26.5017	30.289	0	0	0.537634	2.46914	0	0	1.00376	0.154919	90	96.2264	99.0291	97.037	1	1	1	1	4	0	0	0	13.941	100	86.059	100	0	0	0	0	100	89	1	109.914
Chr6	27069204	27069353	Transcribed exon (no phenotype)	1	4.68683	4.68683	4.68683	0	0	0	0	0	0	0	0	0	0	0	3.75	0	0.826446	1.96078	0	0	0	4.34783	0	0	0	0	0	4	0	100	0	0	100	100	100	0	0	0	0	0	0	0	27.1333
Chr1	9613332	9613683	Transcribed exon (no phenotype)	1	3.13069	3.13069	0	0	0	0	0	3.13069	0	0	0	0	0	0	0.387597	0	0	0.184843	0.505051	0	0	0	0	0	0	0	0	4	2	100	76.1364	100	0	0	80.6818	0	100	0	100	0	0	0	154.849
Chr6	31109512	31109553	Transcribed exon (no phenotype)	1	12.3304	12.3304	0	0	0	0	0	0	0	0	12.3304	0	0	NA	NA	0	0	0	0	NA	NA	NA	NA	0	0	0	NA	3	2	100	100	100	0	0	100	0	0	0	100	0	9.39794	0	40.4762
Chr8	6035476	6036421	Transcribed exon (no phenotype)	3	5.3794	16.2469	0	10.6249	0	0	0	0	6.66323	16.2469	4.20354	0.549451	0	0.795756	0	0	0	0.157604	0.367797	62.6667	42.8571	77.907	64.1618	1	0	1	1	2	0	0	0	0	86.8922	76.5328	0	0	0	0	0	0	54.5229	0	64.9006
Chr4	21640109	21640309	Transcribed exon (no phenotype)	5	8.1566	21.4676	2.81825	4.12972	0	8.1566	0	21.4676	12.8528	0	0	0	0	0	0	0	0	0	0.75188	0	0	0	0	0	0	0	0	6	1	100	0	100	54.7264	0	100	0	100	100	100	100	61.699	0.999	154.119
Chr1	2271841	2271931	Transcribed exon (no phenotype)	6	12.8068	15.8306	7.41828	15.8306	12.8068	0	0	13.8908	7.85029	11.5698	14.6109	0	0	0	2	0	0	3.125	0.671141	52.0408	52.7778	30.7143	35.5769	1	1	0	0	6	1	100	0	0	100	100	100	0	100	100	100	100	5.52288	0.384	99.5495
Chr4	27447308	27447378	Transcribed exon (no phenotype)	1	11.7327	11.7327	0	0	0	0	0	0	0	11.7327	0	0	0	0	0	0	0	0	0	NA	NA	NA	NA	NA	1	1	1	2	0	0	0	0	0	100	100	0	0	0	0	0	0	0	131.761
Chr2	20767341	20767671	Transcribed exon (no phenotype)	2	3.13174	3.83612	2.42736	0	0	0	0	0	0	0	3.83612	0	0	0	0	0	0	0	0.705219	0	0.571429	1.52672	0	0	0	0	0	6	1	78.2477	0	0	0	78.2477	78.2477	17.8248	100	100	100	0	0	0	11.6798
Chr2	3496578	3497879	Transcribed exon (no phenotype)	6	8.62861	42.1785	3.60199	18.2041	5.81457	0	4.23601	7.89868	9.20075	42.1785	5.19838	0.844595	0	1.38203	1.63522	0.14171	0.0523286	1.39442	0.581395	80.2239	74.2188	92.1348	76.8539	1	1	1	1	3	2	0	0	0	100	100	100	0	0	0	38.5561	0	75.1549	0	132.357
Chr1	36942652	36944610	Transcribed exon (no phenotype)	5	4.03368	58.1932	38.117	4.03368	3.9252	0	2.86119	58.1932	19.3275	0	4.45348	0.0517331	0.208623	0.229885	0.81716	0	0.040833	1.13186	0.559552	0.18005	0.231267	1.34371	0.788955	0	0	0	0	8	2	82.2358	82.2358	58.6013	99.4385	91.8836	91.8836	81.6743	82.2358	100	100	80.194	180	1	23.0669
Chr3	6383621	6385136	Transcribed exon (no phenotype)	7	8.57663	12.3146	8.00401	11.3452	11.7334	7.03176	10.1626	10.1815	6.90884	12.3146	12.1538	0	0	0.517688	1.14416	0	0	0.95515	0.585418	88.0383	95.977	93.3993	92.8	1	1	1	1	3	0	0	0	0	38.1926	100	100	0	0	0	0	97.1636	59.5229	0.105	98.0515
Chr5	27320953	27321872	Transcribed exon (no phenotype)	1	3.01924	3.01924	0	0	0	0	0	0	0	0	3.01924	0.111483	0.118343	0	1.25448	0	0	2.35294	0	0.093985	0	1.65826	0	0	0	0	0	6	1	100	0	29.6739	100	0	29.6739	100	73.1522	0	29.6739	0	42.0458	0	4.46196
Chr3	25127258	25127312	Transcribed exon (no phenotype)	3	53.0849	53.9276	12.554	0	0	0	0	0	0	53.0849	53.9276	NA	NA	NA	NA	NA	NA	0	0	NA	NA	NA	NA	0	0	0	NA	4	1	100	0	0	0	100	0	100	0	100	100	0	0	0	2
Chr1	9080503	9080622	Transcribed exon (no phenotype)	5	15.4953	20.8496	0	17.7896	12.1896	0	0	20.4873	6.38469	15.4953	20.8496	0	0	0	0	0	0	0	1.02564	NA	NA	NA	NA	1	0	1	1	2	0	0	0	0	100	100	0	0	0	0	0	0	5.69897	0	91.9333
Chr2	35641121	35641198	Transcribed exon (no phenotype)	1	18.1076	18.1076	0	0	0	0	0	0	0	0	18.1076	0	0	0	4.10959	0	0	2.54237	0.469484	NA	NA	NA	NA	1	1	1	1	3	0	0	0	100	100	0	100	0	0	0	0	100	13.2218	0.979	136.128
Chr8	22034376	22034676	Transcribed exon (no phenotype)	2	23.2858	128.446	0	28.0469	0	0	0	0	73.4856	0	8.86702	0	0	2.5641	0	0.297619	0	0	0.369004	8.70647	9.09091	0.862069	2.27273	0	0	0	0	6	2	100	100	0	100	100	100	100	100	0	100	66.7774	16.699	0.997	4.76744
Chr9	9974990	9975352	Transcribed exon (no phenotype)	2	12.7185	16.6538	0	10.1825	0	0	0	0	15.9541	0	3.30383	0	0	0.769231	0.793651	0	0	0.839161	0.615114	100	95.3846	97.4359	100	1	1	1	1	3	0	0	0	0	100	100	100	0	0	0	0	100	108.699	0.002	117.802
Chr11	17730011	17730456	Transcribed exon (no phenotype)	5	6.33957	36.0378	6.33957	36.0378	16.0917	0	0	6.29715	6.00683	0	5.82591	0	0	0.393701	0.947867	0	0	0.127389	0.10917	NA	NA	NA	NA	0	0	0	0	1	0	0	0	0	0	0	87.2197	0	0	0	0	0	0	0	109.061
Chr6	10588731	10590045	Transcribed exon (no phenotype)	5	28.9636	86.5755	0	75.6978	12.5215	0	4.86463	39.4877	22.63	86.5755	18.4395	0	0	0.544959	0.234192	0	0.0563698	0.093633	0.588235	0.0372439	0.184332	0.116618	0.228833	0	0	0	0	2	1	0	96.5019	0	0	0	96.5019	96.5019	0	0	0	0	52.699	0	10.003
Chr3	16997022	16997761	Transcribed exon (no phenotype)	7	18.2619	37.141	2.07504	16.2658	34.7642	4.59935	6.5012	37.141	14.6007	18.8402	21.7743	0.26455	0	1.72786	0.584795	0.609225	0.107991	3.32594	3.24755	23.6641	12.1495	13.913	23.0159	0	0	0	0	2	1	0	0	0	100	0	51.0811	0	0	0	78.1081	0	29	0	101.25
Chr10	20168714	20168815	Transcribed exon (no phenotype)	1	6.23507	6.23507	0	6.23507	0	0	0	0	0	0	0	0	0	0	NA	0	0	0	1.11607	NA	NA	NA	NA	1	0	1	1	3	0	0	0	0	100	100	100	0	0	0	0	100	16.3979	0.9865	111.402
Chr7	8496471	8496916	Transcribed exon (no phenotype)	7	5.11132	43.6712	3.60668	7.33706	8.84384	4.4742	4.34252	11.2449	2.78328	7.78528	43.6712	0.223214	0	0	2.23464	0	0	0.743494	0	0	0	1.67224	0	0	0	0	0	6	1	100	0	0	0	100	100	100	100	100	100	82.0628	75	1	13.8722
Chr1	14796747	14797250	Transcribed exon (no phenotype)	7	11.1326	32.1852	9.67851	6.3944	32.1852	9.74141	11.1326	11.8072	15.9091	8.4232	21.5782	0	0	1.36364	0.628931	0	0	0.806452	0	0	0.28169	3.59281	0.769231	0	0	0	0	7	1	50.1984	0	100	89.881	0	89.881	50.1984	89.881	89.881	89.881	26.7857	14.699	0.998	67.375
Chr2	18315599	18315781	Transcribed exon (no phenotype)	7	16.9282	43.2207	21.6448	20.6486	19.1381	11.0075	16.9282	12.2143	12.9829	12.9352	43.2207	0	0	0	0	0	0	0.253807	0.495868	NA	100	95.3125	98.7179	1	1	1	1	3	0	0	0	0	100	100	100	0	0	0	0	0	42.699	0	109.29
Chr3	3151865	3152019	Transcribed exon (no phenotype)	1	7.28975	7.28975	0	0	0	0	0	0	0	0	7.28975	0	0	0	0	0	0	0	0	0.289017	0	0	0	0	0	0	0	6	2	100	100	100	100	0	100	100	100	0	100	94.1935	40.5229	0.9545	2.19355
Chr1	39428969	39431117	Transcribed exon (no phenotype)	7	18.9388	208.845	23.3012	56.3144	33.3657	72.1771	88.4998	56.5653	23.435	18.8009	13.2554	0.161551	0	0.0927644	0.407609	0.0691563	0.460476	0.579216	0.277367	27.0742	17.8723	19.0123	24.1096	0	0	0	0	7	1	55.8399	0	0	89.2508	98.5575	98.5575	74.4532	65.1466	55.8399	65.1466	85.6212	66.5229	0.082	52.8981
Chr11	18511909	18512669	Transcribed exon (no phenotype)	7	11.5065	47.8165	26.1542	27.5025	20.106	7.00405	7.25468	28.192	11.5065	12.3183	47.8165	0	0	0.653595	0.740741	0	0.107875	0.531915	0.32066	36.8421	38.3838	39.2308	33.3333	0	0	0	0	3	0	0	0	88.042	100	38.2392	0	0	0	0	0	0	60.0458	0	102.48
Chr6	28256686	28258398	Transcribed exon (no phenotype)	4	4.07848	11.4892	0	2.7002	0	0	0	6.91995	2.15883	11.4892	4.46445	0	0	0.63762	0.629921	0	0	0.471254	0.212427	9.43076	4.60449	35.3519	41.3313	0	0	0	1	2	0	18.3304	0	0	0	0	0	0	30.0058	0	0	0	20.0969	0	45.6737
Chr4	16549217	16549904	Transcribed exon (no phenotype)	6	3.60944	5.87782	2.86645	4.67768	3.58771	0	3.07546	3.63117	4.23087	5.05347	3.07041	0	0.243309	0.19685	0.506757	0	0.10846	0.0783085	0.0831947	13.8889	6.30631	9.80392	24.8447	0	0	0	0	4	1	0	0	100	100	55.6686	100	0	0	0	100	0	116.699	0	156.368
Chr4	11268855	11269312	Transcribed exon (no phenotype)	6	3.28749	10.917	3.70914	0	0	0	3.28749	2.42198	2.69781	8.02172	10.917	45.0704	50.4348	43.7788	55.6277	4.74968	2.71318	10.92	4.5045	94.1011	96.5368	96.4504	99.3506	0	0	0	0	2	0	0	0	0	0	100	68.3406	0	0	0	0	0	0	0	89.6135
Chr9	20802757	20802928	Transcribed exon (no phenotype)	1	7.8868	7.8868	0	0	0	0	0	0	7.8868	0	0	0	0	0	0.606061	0	0	0	0	0.208333	0	0.530504	0	0	0	0	0	7	2	100	100	0	25	100	25	100	100	25	100	0	0	0	0.726744
Chr8	2033818	2034735	Transcribed exon (no phenotype)	6	5.34833	23.0783	0	5.34833	18.2295	4.97431	3.99866	16.6445	2.99986	9.53462	23.0783	0	0	0.430416	0	0	0.0984252	0.122399	0.295483	0	0	0	1.72414	0	0	0	0	1	1	0	0	0	0	0	14.8148	0	0	0	100	0	5	0	83.5098
Chr9	14847493	14847900	Transcribed exon (no phenotype)	2	2.50291	3.27496	3.27496	0	0	0	0	0	0	0	1.73087	0	0	0	0.324675	0	0	0	0.8	0	0	0	2.43902	0	0	0	0	2	1	100	100	0	0	0	100	0	0	0	0	0	0	0	8.35539
Chr12	646820	647332	Transcribed exon (no phenotype)	7	11.3748	35.8171	8.03457	10.4908	12.6784	26.5542	14.2507	17.3828	7.62736	17.4913	11.5942	0	0.47619	0.3367	0	0	0.115741	0	0.325203	84.9315	35.4286	97	76.1194	1	0	1	1	0	0	0	0	0	0	0	0	0	0	0	0	0	43.301	0	0
Chr5	4199984	4200079	Transcribed exon (no phenotype)	1	5.39454	5.39454	0	0	0	0	0	0	0	0	5.39454	0	0	NA	NA	0	0	NA	NA	0	0	4.25532	0	0	0	0	NA	5	0	100	0	0	0	100	100	100	100	0	0	0	29.699	0	3.1875
Chr8	20555741	20556230	Transcribed exon (no phenotype)	7	12.9995	20.4173	8.04744	18.6422	12.9995	9.17154	15.4125	16.0155	8.99714	20.4173	13.524	0	0	0.684932	2.02703	0.106496	0.15674	1.20482	0.50813	94.5205	97.2727	95.5882	96.4286	1	1	1	1	3	0	0	0	0	100	100	100	0	0	0	0	100	106.523	0.999	116.186
Chr4	19189755	19191618	Transcribed exon (no phenotype)	6	68.9848	287.097	17.7848	57.1454	287.097	122.959	80.8243	138.613	0	102.877	134.408	0.595238	0	0.473186	0.696258	0.178731	0	0.742574	0.3999	70.3636	33.4963	36.855	25.9442	1	0	0	0	5	1	65.397	0	0	100	66.7918	100	0	0	56.0622	100	27.8433	45.3979	0	70.6604
Chr9	22663358	22663856	Transcribed exon (no phenotype)	3	8.91106	17.9261	0	3.41923	0	0	0	11.3929	2.49362	0	17.9261	0	0.398406	0.423729	1.43369	0	0.254453	4.14201	0.289017	0	0.568182	2.80899	0	0	0	0	0	5	2	0	91.5832	100	91.5832	0	51.503	91.5832	0	51.503	100	0	16.0458	0	149.072
Chr3	30560729	30563694	Transcribed exon (no phenotype)	7	24.1868	193.934	54.9423	193.934	117.525	14.8023	25.234	192.499	33.4953	102.354	76.1288	0.100301	0	0.638468	1.29955	0.0197628	0.136277	0.456182	0.504948	11.5121	5.47599	8.71752	6.83673	0	0	0	0	9	1	30.1753	0	29.3661	90.0539	96.797	80.9171	90.8631	16.6891	13.4862	74.174	52.5287	72.3979	0.831	62.121
Chr11	349934	350074	Transcribed exon (no phenotype)	1	6.01299	6.01299	0	0	0	0	0	0	6.01299	0	0	0	0	0	0	0	0	0	0	NA	NA	NA	NA	NA	NA	NA	NA	2	0	0	0	0	100	100	0	0	0	0	0	0	31.3979	0	89.922
Chr1	441508	441792	Transcribed exon (no phenotype)	6	10.7493	24.4814	7.2711	9.6703	11.9811	0	8.18577	10.8935	10.6943	12.028	24.4814	46.4912	15.6522	47.0149	53.6023	0.900901	0.255754	0.69735	2.54042	97.8571	96.2567	97.271	99.4975	0	1	0	0	2	0	0	0	0	0	100	100	0	0	0	0	0	44	0	59.4561
Chr3	35037867	35039178	Transcribed exon (no phenotype)	5	4.69165	20.5256	0	7.82561	4.81778	0	3.31786	12.5096	4.50609	14.8294	20.5256	0.69541	0	0.175747	1.68453	0.449438	0	1.22001	0.361402	32.2917	25.7732	43.1227	32.381	0	0	1	0	7	1	40.625	0	0	100	100	100	100	100	25.3811	100	0	95.5229	0	139.762
Chr3	32581962	32582498	Transcribed exon (no phenotype)	7	22.7954	76.8847	16.3167	76.8847	35.9139	9.05164	4.83391	72.0107	16.9324	41.2235	37.5622	0.224719	0	0	0	0.321888	0	0.139276	0.763359	3.97727	2.5974	9.16031	11.7978	0	0	0	0	4	0	0	0	100	100	92.9236	55.6797	0	0	0	0	54.0037	17.699	0.008	119.467
Chr3	33038806	33039002	Transcribed exon (no phenotype)	5	17.6949	73.9167	0	73.9167	17.6949	0	0	34.6343	8.11169	16.3338	57.9442	0	0	0	0	0	0	0	0.645161	90	93.0233	88.7324	86.8852	1	1	1	1	5	1	100	0	0	100	100	100	0	100	0	100	0	16.301	0	173.635
Chr3	27520304	27521559	Transcribed exon (no phenotype)	3	3.58543	4.5578	0	0	0	0	0	3.45997	0	4.5578	3.7109	0.142552	0.0874126	0.749064	1.84941	0	0	1.80952	0.201207	0.0837872	0.0513611	1.47601	1.03448	0	0	0	0	8	1	92.3567	0	100	100	100	100	100	92.3567	71.3376	100	0	8	0	25.9443
Chr10	21505249	21505681	Transcribed exon (no phenotype)	2	12.4942	97.385	97.385	12.4942	0	0	0	0	0	0	0	0	0	0.411523	0	0	0.128535	0	0.859291	0	0.595238	1.02041	0.584795	0	0	0	0	0	0	0	0	0	0	0	0	0	0	0	0	0	29.3979	0	104.397
Chr10	22579112	22579267	Transcribed exon (no phenotype)	1	7.88048	7.88048	0	0	0	0	0	0	7.88048	0	0	0	0	0	0	0	0	0	0	0.540541	0	0	0	0	0	0	0	1	1	0	0	0	0	0	100	0	0	0	100	0	0	0	73.5064
Chr6	3921224	3921869	Transcribed exon (no phenotype)	7	20.8691	258.334	27.649	249.701	30.1625	6.45613	9.07509	20.8691	4.61709	95.6463	258.334	0.285714	0	0.884956	3.11284	0.255973	0.121655	1.3013	0.287977	92	34.7826	85.4545	70.8571	1	0	1	1	4	1	0	0	0	100	100	100	0	0	58.2043	100	100	180	1	143.91
Chr5	2825760	2825955	Transcribed exon (no phenotype)	2	17.1189	29.2757	0	4.44739	0	0	0	0	28.4612	0	6.59115	0	0	0	2.65487	0	0	0.598802	0	0	0	5.64516	0	0	0	0	0	0	0	0	0	0	0	0	0	0	0	0	0	46.4286	22.301	0.923	33.8367
Chr8	27710242	27710564	Transcribed exon (no phenotype)	6	5.40557	15.2012	4.15321	5.40557	4.81778	0	4.22273	9.75798	4.53478	15.2012	8.04526	0	0.549451	0.80429	1.1583	0	0.475059	0	0.323625	88.1356	53.0303	88.172	74.5455	1	1	1	1	3	0	0	0	0	100	100	100	0	0	0	0	86.6873	49.5229	0.999	97.9381
Chr3	29160923	29162299	Transcribed exon (no phenotype)	7	12.3826	32.0672	12.3826	20.5249	10.0913	9.55587	9.12329	17.4787	16.2841	18.665	32.0672	0.14245	0.179856	0.842105	0.477327	0.118577	0.100705	0.375313	0.654495	88.2911	91.6335	91.8367	89.2958	1	1	1	1	3	0	0	0	0	100	100	100	0	0	0	0	0	180	0	113.783
Chr3	28819464	28820169	Transcribed exon (no phenotype)	7	141.285	501.788	370.826	314.982	501.788	62.2898	136.397	391.668	141.788	130.372	319.012	0.344828	0	0.247525	1.57303	0	0	1.23203	0.53135	4.25532	4.65116	0.714286	5.64784	0	0	0	0	4	1	80.7365	0	100	100	0	0	0	0	52.4079	100	84.8442	42.1549	0.065	112.397
Chr11	1695792	1696032	Transcribed exon (no phenotype)	3	5.23115	9.55112	3.42382	7.03848	0	0	0	9.55112	0	0	3.42032	0	0	0	0	0	0	0	0	0	0	0	0	0	0	0	0	5	1	100	0	0	0	100	0	100	100	100	100	0	38	0	17.7552
Chr9	19506741	19507043	Transcribed exon (no phenotype)	5	6.35222	12.396	6.65514	6.42401	6.35222	0	0	12.396	3.39745	0	5.55801	0	0	0	3.33333	0	0.546448	2.67857	0	0	0	3.43137	0	0	0	0	0	6	1	100	0	0	0	100	100	100	100	100	100	0	0	0	17.5974
Chr6	8876084	8876911	Transcribed exon (no phenotype)	3	2.69479	8.09942	2.65566	8.09942	0	0	0	0	2.85602	0	2.69479	0.136426	0	0	1.74672	0.276702	0	2.1978	0.550459	1.13074	0.889328	2.69939	1.11421	0	0	0	0	2	0	0	0	62.3188	61.8357	0	0	0	0	0	0	0	17	0	40.5097
Chr1	33101473	33103030	Transcribed exon (no phenotype)	5	2.57035	9.6251	2.10377	3.54746	0	0	0	4.36027	2.40176	9.6251	5.16728	0	0	0.249688	0.284495	0.0796495	0.0441891	0.83151	0.404858	14.3868	11.7318	28.913	18.4579	0	0	0	0	1	0	0	0	0	0	20.9884	0	0	0	0	0	0	62.699	0	90.2125
Chr9	17499224	17499371	Transcribed exon (no phenotype)	3	13.8316	30.0261	30.0261	7.82926	0	0	0	0	0	19.8339	4.09388	0	0	0	0	0	0	0	0	0	0	0	0	0	0	0	0	6	0	100	0	0	0	100	100	100	100	100	0	95.9459	41.699	0.9965	25.6419
Chr12	405099	407205	Transcribed exon (no phenotype)	6	3.70249	7.81914	2.95388	3.87721	4.43743	0	2.68337	5.62246	2.8804	7.81914	5.29427	0	0	0.978648	0.665927	0.12551	0.075815	0.472384	0.489674	6.62983	1.39752	6.23188	8.20771	0	0	0	0	0	0	0	0	0	0	0	0	0	0	0	0	0	0	0	66.4295
Chr1	21959219	21959371	Transcribed exon (no phenotype)	2	5.26171	6.85053	0	0	0	0	0	0	0	6.85053	3.67288	27.2727	20	29.7872	29.4737	2.67857	4.94505	2.04082	6.5625	92.3077	99.0196	95.9184	98.4252	0	0	0	0	0	0	0	0	0	0	0	0	0	0	0	0	0	0	0	44.085
Chr2	35082586	35084018	Transcribed exon (no phenotype)	7	46.6784	130.484	54.0918	130.484	80.4079	32.2454	59.4287	59.5319	76.8013	82.1561	32.7164	0	0.113895	0.341588	0.585938	0.088574	0	0.386847	0.209581	80.2469	49.3056	70.948	70.0246	1	1	1	1	6	1	0	0	0	100	100	100	85.0663	57.1528	57.1528	85.0663	96.1619	49	0.693	72.6343
Chr7	27985957	27986408	Transcribed exon (no phenotype)	5	10.2553	20.6871	3.44339	6.77532	11.866	15.6638	15.2099	15.2729	0	0	3.778	0	0	0.610998	0.337838	0.132626	0	0	0.26178	0	0	0	1.14286	0	0	0	0	3	1	0	0	100	100	0	100	0	0	0	100	0	0	0	113.314
Chr4	25331831	25331950	Transcribed exon (no phenotype)	4	10.1101	15.0407	0	6.03298	0	0	0	10.1101	4.63101	15.0407	12.4119	4.87805	5.71429	0	54.2056	0	0	3.01887	0.900901	NA	NA	NA	NA	1	1	0	1	1	0	0	0	0	0	100	0	0	0	0	0	0	28.0458	0	106.308
Chr3	10094937	10094999	Transcribed exon (no phenotype)	1	9.71897	9.71897	0	0	0	0	9.71897	0	0	0	0	NA	NA	NA	NA	0	0	0	0	NA	NA	NA	NA	1	0	1	1	2	0	0	0	0	0	100	100	0	0	0	0	100	11.301	0.999	22.3968
Chr7	27834160	27834336	Transcribed exon (no phenotype)	6	13.7817	34.7519	7.97549	7.6787	0	19.5661	34.7519	0	11.1541	13.7817	15.919	0	0	0	0.819672	0.390625	0.675676	0	0.239808	92.5373	93.5484	91.3462	90.8257	1	1	1	1	2	0	0	0	0	0	100	100	0	0	0	0	82.4859	34.5229	1	61.8192
Chr9	20782663	20782798	Transcribed exon (no phenotype)	7	11.2633	38.1538	4.53077	17.3883	13.7251	7.20198	15.5359	7.57991	10.7252	38.1538	19.4069	0	1.49254	0	0	0	0	0	0.512821	NA	NA	NA	NA	1	1	1	1	2	1	0	0	0	0	100	100	0	0	0	100	0	28	0	81.9559
Chr4	646110	648037	Transcribed exon (no phenotype)	5	18.3008	134.862	67.6342	23.2544	23.8081	0	0	13.8786	76.6644	0	21.8894	0	0	0.468855	1.09409	0.107219	0.135563	0.409836	0.556943	70.6371	74.1722	65.1948	75.4934	1	1	1	1	4	1	0	0	66.9087	100	64.2116	74.5851	0	0	0	100	68.4647	180	1	78.0939
Chr1	34873059	34873152	Transcribed exon (no phenotype)	2	12.0586	17.8369	0	17.8369	0	0	0	0	6.28023	0	0	NA	NA	NA	NA	0	0	4.0201	0.651466	94.4444	81.25	93.8776	96.6667	1	1	1	1	3	0	0	0	0	100	100	100	0	0	0	0	0	7.1549	0	79.766
Chr12	25276305	25277107	Transcribed exon (no phenotype)	7	12.613	22.7355	8.17125	22.7355	22.1789	5.41468	7.70438	16.0945	15.63	15.1154	13.8848	0.387597	0	0.40568	0.647249	0.0910747	0.109649	0.702988	0.107469	0	0	2.73973	0	0	0	0	0	2	1	0	0	0	100	0	61.6438	0	0	0	100	65.5044	30.5229	0	85.122
Chr8	1748395	1749184	Transcribed exon (no phenotype)	5	12.3509	50.4169	50.4169	12.4515	10.8608	0	6.61941	17.8353	0	12.2504	17.3863	0	0	1.08401	1.67464	0.0708717	0	1.33891	0.29304	9.55414	4.31373	5.15021	3.20513	0	0	0	0	3	1	0	0	0	100	51.2658	100	0	0	0	100	0	54.5229	0	111.459
Chr2	35174749	35174859	Transcribed exon (no phenotype)	2	9.46848	78.1743	0	0	9.06572	0	9.46848	0	0	78.1743	0	0	0	0	8.51064	0	0	5.29412	0	0	0	5.10949	0	0	0	0	0	7	1	100	0	100	100	100	100	100	0	100	100	0	0	0	6.02703
Chr4	35089342	35090211	Transcribed exon (no phenotype)	7	6.97633	18.4001	11.2248	8.67241	8.0463	4.51257	8.87384	14.1092	6.41669	18.4001	10.4833	0.23753	0.606061	0.849257	0	0.0807103	0	0.611247	0.277393	63.6364	61.2717	61.5646	48.5	1	1	1	1	4	1	0	0	0	100	100	100	0	100	0	100	72.9885	20.3979	0.026	97.7793
Chr1	37668198	37668267	Transcribed exon (no phenotype)	1	12.1062	12.1062	0	0	0	0	0	0	0	0	12.1062	0	3.22581	1.14943	0	1.72414	0	0	1.20482	NA	NA	NA	NA	0	0	1	1	4	1	0	0	100	100	97.1429	100	0	0	0	100	0	0	0	104.971
Chr11	5462263	5464887	Transcribed exon (no phenotype)	7	18.0287	43.1308	23.3076	24.4048	27.0724	28.3552	16.4651	29.6519	26.4807	22.5306	19.7078	0.225564	0.10661	0.313643	0.295858	0.0528681	0.0335458	0.691421	0.477826	31.9859	40	52.8986	49.5812	0	0	1	1	8	1	49.0667	0	33.8286	100	100	100	26.2095	71.9238	56.6857	100	42.8952	61.3979	0.406	69.7882
Chr11	25213914	25214161	Transcribed exon (no phenotype)	5	17.8462	27.7432	0	24.425	5.65502	0	0	17.8462	24.9813	9.91696	14.6807	0	0	1.44928	2.96296	0	0.406504	3.66972	0.275103	95.7447	96.5517	92.9577	98.6486	1	1	0	1	3	0	0	0	0	100	100	100	0	0	0	0	100	49.0458	0.9925	100.125
Chr10	18999737	19001034	Transcribed exon (no phenotype)	7	10.4003	50.9023	5.08634	50.9023	34.438	3.61031	10.2049	41.1195	8.24588	24.1846	21.2839	0.49505	0.323625	0.789889	1.65877	0.251636	0.187149	0.767263	0.474074	46	46.7391	46.5517	49.7475	1	1	1	1	2	0	0	0	0	100	81.8952	0	0	0	0	0	0	58	0	89.1656
Chr9	19583626	19583717	Transcribed exon (no phenotype)	2	13.6438	16.8873	0	10.2459	0	0	0	13.6438	0	0	16.8873	0	0	1.11111	0	0	0	0	0.578035	NA	NA	NA	NA	0	0	0	0	3	1	0	0	100	0	0	100	0	0	100	100	0	25.2218	0	122.804
Chr10	4837842	4837961	Transcribed exon (no phenotype)	3	6.1821	9.3311	5.39957	0	0	0	0	0	6.1821	0	9.3311	0	0	1.14943	0	0.735294	0	0	0	100	28.9474	100	84	1	0	1	1	2	0	0	0	0	0	100	100	0	0	0	0	100	15	0.8965	81.1083
Chr1	37279745	37280088	Transcribed exon (no phenotype)	6	9.60742	20.2365	3.94446	9.60742	14.2153	0	3.61292	16.8674	5.03776	20.2365	11.0776	0	0	0	1.21951	0.19084	0	0.218341	0.460829	0	0	2.85714	0	0	0	0	0	7	1	25.8721	0	0	100	100	100	84.0116	100	84.0116	100	0	0	0	48.7587
Chr2	1546354	1546637	Transcribed exon (no phenotype)	6	9.75833	14.6617	2.30349	10.3063	11.6987	0	7.83506	13.4555	4.35167	14.6617	9.75833	0	0	0	0	0	0	0.200401	0.389105	0	0	0	0	0	0	0	0	4	0	0	0	100	100	86.6197	100	0	0	0	0	86.2676	74.0458	0.862	273.535
Chr12	256454	256670	Transcribed exon (no phenotype)	7	24.7331	96.177	27.8978	40.0679	20.5428	9.01034	24.7331	27.1169	19.9451	45.3489	96.177	0	0	1.13636	9.09091	0	0	11.8421	0	50	NA	NA	75	0	0	0	1	0	0	0	0	0	0	0	0	0	0	0	0	0	71.1549	0	0
Chr3	9309022	9309149	Transcribed exon (no phenotype)	5	11.0439	15.951	15.951	8.25944	0	0	0	11.4792	7.64648	11.0439	15.0802	0	0	2.65487	0	0	0	0	0	NA	NA	NA	NA	NA	NA	NA	NA	1	1	0	0	0	0	100	0	0	0	0	100	0	23.0969	0	46.2188
Chr3	4178318	4178672	Transcribed exon (no phenotype)	3	5.47261	17.3122	0	17.3122	7.5539	0	0	0	2.76528	0	0	0.263852	0	0.819672	1.76991	0.180505	0	1.33333	0	0.528402	0.177936	1.17096	1.29032	0	0	0	0	5	1	100	76.9014	100	100	0	76.9014	0	76.9014	0	0	98.5915	108	1	4.30986
Chr5	702992	703109	Transcribed exon (no phenotype)	7	26.3809	64.4565	48.0516	17.2434	19.2289	27.2827	31.1337	23.2721	55.3999	25.123	14.0837	0	0	0	1.49254	0	0	0.561798	0.429185	94.8276	95.0617	78.4615	92.3077	1	1	1	1	5	1	0	0	0	100	100	100	100	100	0	100	100	25.0969	0.998	100.449
Chr4	33566583	33568361	Transcribed exon (no phenotype)	7	7.16901	17.4207	4.49017	10.2938	8.8399	6.76932	6.62483	9.66828	4.54925	17.4207	10.1415	0.268456	0.364631	0.255973	0.70609	0.191676	0	0.48628	0.32457	86.733	93.1765	88.7912	85.7143	1	1	1	1	8	1	45.9247	0	20.3485	100	90.8938	100	57.1669	23.4401	68.4092	57.1669	94.6037	177.699	0.989	99.181
Chr7	18728205	18728721	Transcribed exon (no phenotype)	3	3.00587	3.46318	3.46318	3.00083	0	0	0	0	2.10787	0	3.01091	0	0	1.5625	0	0	0	0.114943	0	8.30258	3.91389	5.73066	24.1667	0	0	0	0	7	1	76.4023	0	0	62.2824	100	100	76.4023	100	100	100	0	19.3979	0	82.1702
Chr4	34153250	34153504	Transcribed exon (no phenotype)	1	5.66824	5.66824	0	5.66824	0	0	0	0	0	0	0	0	0	1.69492	0	0	0.273224	0	0.826446	0	0	0	0	0	0	0	0	3	1	0	0	100	100	0	0	0	0	41.1765	100	0	0	0	83.898
Chr6	25042056	25042258	Transcribed exon (no phenotype)	7	9.97666	22.483	9.97883	11.2812	22.483	8.75059	3.13998	19.5807	9.97448	7.79569	6.65256	0	0	0	0	0	0	0	0	0	0.350877	0	0	0	0	0	0	5	1	100	0	0	0	100	29.064	100	100	0	100	31.5271	15.699	0.161	2.76847
Chr1	3671601	3672310	Transcribed exon (no phenotype)	5	14.8843	86.0324	0	27.72	24.7228	0	12.3309	21.3463	7.4043	22.6673	86.0324	0	0.13624	0	1.14286	0	0.0819672	1.1399	0.494438	8.61678	10.8295	3.04183	11.6959	0	0	0	0	6	1	71.9718	0	0	0	100	100	71.9718	71.9718	100	100	100	54.699	0.9265	133.215
Chr1	522403	522706	Transcribed exon (no phenotype)	7	9.85456	21.8369	17.5222	6.88287	9.85456	5.29156	5.93414	12.4857	13.8229	11.4195	21.8369	0	0	0	2.77778	0	0	3.22581	0.353357	14.2857	6.13718	6.55738	5.50459	0	0	0	0	6	1	100	0	0	0	100	100	100	100	100	100	100	34.699	0.246	12.25
Chr4	21313903	21314044	Transcribed exon (no phenotype)	4	4.81106	13.5651	3.80425	0	0	0	0	8.28573	8.5637	0	4.81106	0	0	1.05263	0	0	0	0.682594	0	23.913	42.8571	70.4918	50.7463	0	0	1	1	3	0	0	0	0	100	100	100	0	0	0	0	0	31	0	85.169
Chr6	2542016	2543193	Transcribed exon (no phenotype)	2	3.43455	3.58077	3.58077	0	0	0	0	3.28833	0	0	0	0	0	0	0.647668	0	0	0.54001	0.353982	4.03826	3.26241	3.23129	6.53951	0	0	0	0	4	1	83.5314	0	100	0	0	100	0	0	83.5314	100	0	0	0	178.463
Chr4	20343314	20343591	Transcribed exon (no phenotype)	6	8.6058	29.7967	3.23027	10.6834	29.7967	0	5.54341	4.6133	9.139	11.6722	4.13887	0	0	0.617284	0	0	0	0	0	0	0	0	0.961538	0	0	0	0	2	1	100	0	0	0	0	0	0	69.0647	0	100	0	68.0458	0	54.1799
Chr7	7630573	7631229	Transcribed exon (no phenotype)	1	5.65599	5.65599	5.65599	0	0	0	0	0	0	0	0	0	5.59284	1.28617	1.14177	0	0.440529	0.619469	0.606061	94.3946	94.4099	96.7007	95.5882	1	1	1	1	3	0	0	0	0	100	100	100	0	0	0	0	0	0	0	37.6575
Chr3	8407860	8407974	Transcribed exon (no phenotype)	2	8.69287	11.2449	0	0	0	0	0	11.2449	0	0	6.14082	0	0	12.5	0	0	0	0	0	0	0	0	24	0	0	0	0	4	1	100	0	100	0	0	100	0	100	0	100	0	31.5229	0	12.3304
Chr10	7529984	7530554	Transcribed exon (no phenotype)	3	29.1866	81.1583	0	0	24.4266	0	0	0	62.1114	33.9465	0	0	0	1.44928	2.30263	0.0900901	0	1.81818	0.749064	0	0	3.14607	0	0	0	0	0	6	1	100	100	0	72.8546	0	100	100	100	100	0	51.8389	0	0	55.9527
Chr2	20823018	20824553	Transcribed exon (no phenotype)	5	4.31261	21.1006	21.1006	10.6534	4.70137	0	0	13.2266	3.26166	0	2.73084	0	0.161943	3.8961	0.894188	0.0432339	0.0524109	1.74242	0.438596	0.0666001	0.132042	2.28571	4.7619	0	0	0	0	7	2	75.1302	75.1302	100	100	100	100	88.151	75.1302	0	100	44.5964	50.1549	0.001	31.8346
Chr2	7690200	7692249	Transcribed exon (no phenotype)	6	7.71481	16.353	3.75609	14.9829	7.7339	0	0	10.2515	9.95056	5.42334	10.1747	0.219298	0.0861326	0.235849	0.359712	0.0297	0.0411523	0.780437	0.632111	2.32755	2.46914	3.65206	9.74265	0	0	0	0	8	1	100	0	21.9512	51.2195	97.561	87.8049	87.8049	87.8049	87.8049	87.8049	0	156.699	0	49.081
Chr4	24307449	24309166	Transcribed exon (no phenotype)	7	152.217	740.519	689.103	604.599	684.409	26.6874	57.6278	697.998	138.473	412.128	740.519	0	0.195312	0.438596	0.124533	0	0	0.150319	0.232288	39.9504	43.956	35.4125	38.1924	1	1	0	1	4	1	0	0	56.2864	100	32.0722	78.638	0	0	0	91.2107	0	35.699	0	94.6298
Chr1	32662157	32662363	Transcribed exon (no phenotype)	2	3.89435	18.4172	0	3.89435	0	0	0	0	0	18.4172	3.10678	1.75439	0	0.444444	0.900901	0.872093	0	1.76322	0.462428	97.7778	100	89.4737	95.122	1	1	1	1	3	1	0	0	0	100	100	100	0	0	0	79.2271	0	21.0458	0	117.57
Chr1	42614755	42615221	Transcribed exon (no phenotype)	5	6.22375	15.6646	0	0	5.43943	0	0	15.6646	8.98665	6.22375	5.46731	0.228833	0	1.96078	2.17391	0.39604	0	2.5	0	0.265252	0.471698	2.25	0	0	0	0	0	8	1	100	0	9.63597	100	100	100	100	100	100	100	82.227	31	0.027	7.45396
Chr3	14278867	14279022	Transcribed exon (no phenotype)	1	8.36934	8.36934	8.36934	0	0	0	0	0	0	0	0	NA	NA	NA	NA	0	0	3.7931	0.215517	59.375	14.2857	44.6429	41.4634	1	0	0	1	0	1	0	100	0	0	0	0	0	0	0	0	0	0	0	80.5449
Chr5	24029124	24029282	Transcribed exon (no phenotype)	4	11.1738	16.0197	0	6.42401	11.1738	0	0	14.0857	0	16.0197	6.21807	0	0	0	0	0	0	1.62602	0	NA	NA	NA	NA	1	1	1	1	3	1	0	0	0	100	100	100	0	0	0	100	100	30.699	0.99	121.491
Chr5	24178151	24178214	Transcribed exon (no phenotype)	1	26.6773	26.6773	26.6773	0	0	0	0	0	0	0	0	0	NA	NA	0	0	0	0	NA	0	0	0	NA	0	0	0	NA	1	0	0	0	100	0	0	0	0	0	0	0	0	0	0	1.5
Chr4	386965	387160	Transcribed exon (no phenotype)	2	3.12403	3.67288	2.57518	0	0	0	0	0	0	0	3.67288	NA	NA	NA	NA	0	0	4.39883	0.884956	0	0	0	0	0	0	0	0	3	1	100	0	0	0	0	0	17.8571	17.8571	0	100	0	0	0	19.0816
Chr2	3663614	3664093	Transcribed exon (no phenotype)	7	10.9598	34.7094	10.3895	17.8266	10.84	8.07041	11.2791	16.2857	9.30121	34.7094	34.0239	0	2.03046	0.70922	0.806452	0	0	1.34639	0.544465	93.1624	65.1685	94.1748	88.9908	1	1	1	1	0	0	0	0	0	0	0	0	0	0	0	0	0	35	0	36.7437
Chr8	4570952	4571270	Transcribed exon (no phenotype)	3	7.09607	8.7038	3.32661	0	0	0	0	0	7.09607	0	8.7038	0	0	0	0	0.211864	0	0	0	0	0	0	0	0	0	0	0	7	1	84.953	0	15.047	0	84.953	22.2571	84.953	100	22.2571	84.953	0	50.0969	0	1.83699
Chr9	16979760	16980624	Transcribed exon (no phenotype)	6	6.51909	15.1729	5.65927	2.58629	6.55269	11.5665	7.80931	6.23103	5.45649	0	0	0.480769	0.607903	0.451467	0	0	0	0	0.706138	0	0	0	0.332226	0	0	0	0	3	1	0	0	100	26.0116	0	26.0116	0	0	0	49.1329	0	25.3979	0	71.6913
Chr2	4847642	4847933	Transcribed exon (no phenotype)	1	261.743	261.743	261.743	0	0	0	0	0	0	0	0	0	0	0.581395	0	0	0.307692	0	0.843882	0	0	0	0	0	0	0	0	2	0	100	0	0	0	0	0	0	100	0	0	0	0	0	21.7329
Chr8	8514594	8514886	Transcribed exon (no phenotype)	7	15.6437	57.3576	8.43043	24.0159	17.7904	19.431	24.0903	11.1652	7.13126	15.6437	57.3576	0	0	0.507614	0	0	0	0	0.540541	98.2456	96.2963	98.0392	97.4359	1	1	1	1	3	0	0	0	0	100	100	100	0	0	0	0	0	41.699	0	94.6553
Chr1	32560924	32561126	Transcribed exon (no phenotype)	6	15.0801	22.6131	7.17372	17.8619	15.0801	0	16.3279	11.3402	6.38121	21.6504	22.6131	0	1.40845	0	0.952381	0	0.904977	0.678733	0.235849	89.1892	87.5	92.5	90.566	1	1	1	1	2	0	0	0	0	0	100	100	0	0	0	0	75.8621	10.301	0.089	123.143
Chr2	27058565	27058663	Transcribed exon (no phenotype)	5	9.51539	15.3626	0	8.35121	0	13.7068	10.6796	10.8572	6.47771	0	5.82429	0	0	2.08333	1.88679	0	0	0.746269	0	NA	NA	NA	NA	0	0	0	0	2	0	0	0	0	0	100	100	0	0	0	0	0	26.699	0	80.4141
Chr12	22421282	22421658	Transcribed exon (no phenotype)	1	2.67261	3.06717	0	3.06717	0	0	0	0	0	0	2.27805	0	0.581395	0.531915	1.03448	0.122249	0.141443	0.992556	0	0	0.434783	0.546448	10.1695	0	0	0	0	6	1	100	0	100	100	0	100	0	68.7003	100	100	0	0	0	125.639
Chr1	39223467	39224682	Transcribed exon (no phenotype)	6	6.56696	37.9978	6.63465	31.6452	6.56696	0	3.23571	37.9978	3.96623	13.0052	27.2954	0.224215	0.152207	0.265957	1.00111	0.0404858	0.103093	0.607639	0.493963	94.0898	90.3614	89.7785	90.9366	1	1	1	1	5	1	60.2796	0	0	100	100	100	0	39.7204	0	100	100	180	1	143.083
Chr8	66420	66721	Transcribed exon (no phenotype)	7	26.1898	78.1138	78.1138	28.3918	23.6071	6.05788	13.4764	43.5367	27.2717	26.1898	65.8282	0	0	0	1.87793	0	0	3.92857	0	79.845	22.3529	72.7794	67.7966	1	0	0	1	5	1	100	0	0	0	100	100	100	100	0	100	99.3377	7.1549	0	103.546
Chr1	28029942	28030260	Transcribed exon (no phenotype)	6	11.3682	34.1642	4.06159	17.9917	10.462	0	0	34.1642	5.00564	11.3682	32.3483	0	0	0	0.46729	0	0	1.48936	0	0.826446	2.8777	3.00752	0	0	0	0	0	8	1	81.8182	0	100	100	100	100	81.8182	81.8182	81.8182	81.8182	90.9091	57.3979	0.0145	135.809
Chr7	24655984	24656169	Transcribed exon (no phenotype)	4	10.8572	44.7568	0	5.16792	17.8122	0	0	10.8572	0	44.7568	9.54317	0	0	0	0	0	0	0	0.45045	NA	82.6087	84.8485	87.8049	1	1	1	1	4	1	0	0	100	100	100	100	0	0	0	100	69.8925	6.39794	0.001	160.634
Chr8	12277041	12277411	Transcribed exon (no phenotype)	1	3.13574	3.13574	0	0	0	0	3.13574	0	0	0	0	0	0	0	0.480769	0	0.456621	1.27065	0.880088	0	0	0	0	0	0	0	0	0	0	0	0	0	0	0	0	0	0	0	0	0	0	0	128.318
Chr8	10263566	10263647	Transcribed exon (no phenotype)	2	8.61213	21.51	0	8.37914	0	0	0	0	0	21.51	8.61213	0	0	0	0	0	0	0	0	NA	NA	NA	NA	NA	NA	NA	NA	2	0	0	0	0	0	100	58.5366	0	0	0	0	100	5.52288	0.0035	87.8049
Chr2	5279450	5280346	Transcribed exon (no phenotype)	1	201.471	346.467	0	0	0	0	0	0	201.471	0	0	0	0.613497	0.735294	2.34899	0.208768	0.215983	0.442478	0.597238	1.54639	1.71429	6.62252	14.5401	0	0	0	0	5	1	38.6845	100	16.388	0	0	38.6845	38.6845	38.6845	0	0	9.81048	15.699	0.7015	37.2085
Chr10	23033249	23033448	Transcribed exon (no phenotype)	5	11.3047	32.7333	0	32.12	5.59207	0	0	11.3047	27.0727	7.80447	11.1232	0	0	1.48148	0	0	0	1.03093	0.428266	NA	NA	NA	NA	1	1	0	0	4	2	0	100	0	100	100	100	0	75.5	0	100	100	60	1	95.955
Chr8	4579832	4580004	Transcribed exon (no phenotype)	7	23.4296	35.658	24.2005	26.6843	22.6586	5.65769	7.60615	35.6089	16.4912	24.2966	35.658	0	0	1	0	0	0.508906	0.215983	0	0	0	0	0	0	0	0	0	3	0	0	0	100	100	0	100	0	0	0	0	100	41	1	150.561
Chr12	16406095	16406227	Transcribed exon (no phenotype)	3	11.1911	14.3917	0	0	0	0	0	0	5.48167	14.3917	11.1911	0	0	0	NA	0	0	NA	0	0	0	0.2331	0	0	0	0	0	6	1	100	0	0	0	100	100	100	100	100	100	0	0	0	38.5714
Chr3	10875142	10875236	Transcribed exon (no phenotype)	2	10.9257	11.9983	0	0	0	0	9.85303	0	0	11.9983	0	0	0	0	0	0	0	0	1.15473	NA	NA	NA	NA	NA	1	1	1	1	0	0	0	0	0	100	0	0	0	0	0	0	28.699	0	63.6316
Chr7	21632534	21633752	Transcribed exon (no phenotype)	7	33.1051	75.8466	45.5386	50.6584	37.0644	8.22627	9.06311	75.8466	29.8816	41.3016	50.3164	0.235294	0.16	0.322581	1.11732	0.0772499	0.141176	0.814111	0.182732	16.6065	18.9555	36.8506	33.6614	0	0	0	0	7	1	94.5857	0	94.5857	100	21.8212	54.6349	0	94.5857	100	100	73.5849	86	0.991	108.107
Chr3	31389097	31389814	Transcribed exon (no phenotype)	7	72.246	306.374	122.331	286.53	257.439	70.0436	73.2899	253.076	87.5103	66.2633	306.374	0	1.51515	0.377358	1.1236	0	0	0.871632	0.167504	12.6214	3.07692	5.03145	4.4335	0	0	0	0	5	1	0	0	0	29.9443	100	100	14.3454	0	14.3454	100	0	35	0	58.3886
Chr10	19716502	19716718	Transcribed exon (no phenotype)	1	18.7442	18.7442	18.7442	0	0	0	0	0	0	0	0	0	0	0.961538	0	0	0	0	0.324675	NA	NA	NA	NA	1	1	1	1	4	1	0	0	100	100	100	100	0	0	0	100	100	0	0.035	100.438
Chr8	5953746	5953822	Transcribed exon (no phenotype)	1	10.6457	10.6457	0	0	0	0	0	0	10.6457	0	0	NA	NA	NA	NA	0	0	0	0	NA	NA	NA	NA	NA	NA	NA	NA	2	0	0	0	100	100	0	0	0	0	0	0	0	6.04576	0	65.1558
Chr11	9160119	9160956	Transcribed exon (no phenotype)	5	6.02065	8.19718	0	3.59553	5.83285	0	6.41452	6.02065	5.71185	7.33905	2.76431	0	0	0.891266	0.628931	0	0.0814332	0.495868	0.303951	82.1053	88.1579	78.3133	95.1724	1	1	1	1	3	0	0	0	0	100	100	100	0	0	0	0	0	30.1549	0	136.9
Chr8	24270299	24270432	Transcribed exon (no phenotype)	2	6.7937	7.71319	0	0	0	0	0	5.87421	0	7.71319	0	0	0	0	0	0	0.359712	0	1.02564	0	0	0	0	0	0	0	0	4	1	0	0	24.6269	100	100	100	0	0	0	100	0	0	0	119.612
Chr2	2868485	2868973	Transcribed exon (no phenotype)	4	3.35039	18.3265	0	3.05758	0	0	0	5.64486	2.98377	18.3265	2.8804	0.367647	0	0	0.338983	0.246002	0	1.05758	0.320513	0	0.8	0.757576	0	0	0	0	0	4	1	0	0	100	100	100	64.4172	0	0	0	64.4172	0	0	0	116.35
Chr9	18966365	18966775	Transcribed exon (no phenotype)	4	12.5472	20.3979	0	0	20.3979	0	0	17.4253	3.1737	0	7.66908	0	9.90991	4.74777	0.591716	0	6.40394	0	1.60584	NA	NA	NA	NA	NA	0	0	0	3	1	0	0	0	100	42.8224	100	0	0	0	100	30.4136	9	0.002	73.4234
Chr1	12334704	12334845	Transcribed exon (no phenotype)	4	13.4939	1996.97	1996.97	43.4646	10.4572	0	0	13.4939	0	0	6.43535	0	0	0	1.6129	0	0	0	0.179211	26.6667	14	33.3333	19.8529	0	0	0	0	4	1	100	0	100	0	0	100	0	0	100	100	100	20.2218	0.998	74.6127
Chr2	23879026	23879561	Transcribed exon (no phenotype)	3	9.41192	11.6041	0	10.5761	0	0	0	5.80987	7.13692	0	11.6041	0	0	0.487805	1.12994	0	0	0.429799	0.5386	27.957	2.17391	0	6.76692	0	0	0	0	3	0	0	0	0	100	100	100	0	0	0	0	0	34.3979	0	65.1604
Chr7	17904067	17904748	Transcribed exon (no phenotype)	6	5.00569	14.3221	5.77914	5.94627	14.3221	2.87935	5.29272	5.00569	4.18218	0	1.42954	0	0	0.374532	1.48699	0	0	0.468165	0.244499	1.23077	2.53807	2.29885	0	0	0	0	0	3	2	0	100	0	78.1525	48.827	78.1525	0	0	0	78.1525	0	0	0	148.172
Chr5	19014481	19014534	Transcribed exon (no phenotype)	2	18.3087	29.1559	0	11.5632	0	0	0	0	0	29.1559	18.3087	0	3.57143	0	4.7619	0	0	0	0.380228	NA	NA	NA	NA	1	0	1	1	2	0	0	0	0	0	100	100	0	0	0	0	100	12.699	0.999	62.4259
Chr9	7018477	7018768	Transcribed exon (no phenotype)	3	5.99968	6.73544	0	0	5.99968	6.73544	0	2.6957	0	0	0	0	0	0.588235	1.89873	0	0	2.12766	0.193424	70.6667	77.551	41	70.1031	1	1	0	1	1	0	0	0	100	0	0	0	0	0	0	0	0	36.5229	0	115.158
Chr3	5275961	5278098	Transcribed exon (no phenotype)	7	52.0187	444.195	52.0187	264.651	444.195	25.9239	109.769	315.024	70.6386	273.047	408.309	0	0	0.456621	0.979653	0	0.0575871	1.15642	0.365675	22.9399	22.5301	27.0083	25.9036	0	0	0	0	6	1	74.8363	0	42.0486	88.8213	100	62.5819	0	0	0	100	47.9888	67.1549	0.996	97.1384
Chr7	27793354	27793415	Transcribed exon (no phenotype)	1	8.35284	8.35284	0	0	0	0	0	0	0	0	8.35284	0	0	1.21951	2.17391	0	0	1.30719	1.03093	NA	NA	NA	NA	NA	NA	NA	NA	1	1	0	0	0	0	100	0	0	0	0	100	100	21.699	1	69.0323
Chr6	23805731	23806246	Transcribed exon (no phenotype)	4	10.9018	76.0685	3.56224	10.9018	30.8845	0	0	76.0685	0	0	6.68641	0	0.35461	0	0.78125	0	0	1.11111	1.63934	0	0	1.50862	0.970874	0	0	0	0	6	1	100	100	100	100	0	86.6279	100	9.10853	0	0	91.0853	89.301	0.9555	0.412791
Chr7	24422826	24423246	Transcribed exon (no phenotype)	1	2.01291	2.01291	0	0	0	0	0	0	0	0	2.01291	0	0	0	1.3986	0	0	0	0	0.632911	0	5.55556	0	0	0	0	0	1	0	0	0	0	0	0	0	100	0	0	0	0	20.1549	0	9.81473
Chr5	25325814	25326048	Transcribed exon (no phenotype)	6	13.148	26.47	0	26.47	0	11.1439	3.13998	15.7429	6.95713	24.3416	15.1521	0	0	1.09489	2.63158	0	0	3.16092	0.535906	95.4545	15.3846	77.2727	71.6049	1	0	1	1	3	0	0	0	0	100	100	100	0	0	0	0	0	24.1549	0	79.6383
Chr3	33631914	33632452	Transcribed exon (no phenotype)	6	8.30557	12.0651	2.22311	11.934	8.48101	0	0	8.13013	8.14791	3.33744	10.2735	0.515464	0	0.47619	0	0.711238	0	0.697674	0.0960615	33.3333	34.1772	34.3066	26.1682	0	0	0	0	4	1	0	0	100	100	46.9388	9.83302	0	0	0	100	0	25	0	101.321
Chr1	35947515	35947675	Transcribed exon (no phenotype)	3	10.7793	17.7239	0	10.7793	0	0	0	0	6.35873	17.7239	8.87008	0	0	0.900901	0	0.706714	0	0	0	41.1765	61.7647	18.75	45.8333	0	1	0	0	0	0	0	0	0	0	0	0	0	0	0	0	0	0	0	0.857143
Chr2	8815689	8815861	Transcribed exon (no phenotype)	2	8.22895	36.6815	0	5.10142	0	0	0	0	22.4552	0	0	0	0	0	0	0	0	0	0.851064	94.1176	94.2857	91.4894	90	1	1	1	1	3	0	0	0	0	100	100	100	0	0	0	0	0	24.699	0	65.9191
Chr3	17519442	17519617	Transcribed exon (no phenotype)	4	21.3998	46.6795	12.9211	25.9175	8.63428	0	0	46.6795	0	0	21.3998	0	0	0.921659	0.909091	0	0	0	0.693241	NA	NA	NA	NA	0	NA	0	0	0	0	0	0	0	0	0	0	0	0	0	0	0	0	0	105.335
Chr3	10773296	10774295	Transcribed exon (no phenotype)	7	4.93841	55.6952	6.63231	4.3674	12.153	4.98045	1.77049	42.7487	4.12623	5.50942	55.6952	0	0	0.561798	1.98238	0	0	2.41102	0.680272	0.0454752	0.0603865	0.547645	0	0	0	0	0	7	2	100	100	0	100	100	100	100	100	100	100	92.2	157.155	1	14.707
Chr7	335845	336132	Transcribed exon (no phenotype)	4	5.86247	9.19449	9.19449	5.86247	0	0	0	7.70631	2.28731	0	5.41924	0	0	0.5	0	0	0.296736	0	1.02564	0	0	0	0	0	0	0	0	2	2	0	100	0	100	0	100	0	0	0	100	0	97.699	0	97.8715
Chr5	266144	266434	Transcribed exon (no phenotype)	6	7.90113	36.3948	7.90113	10.3006	0	35.6555	15.8887	6.32013	4.42638	0	7.14129	0	0	0	3.63636	0	0	2.90698	0.414938	0	0.469484	6.50407	0.78125	0	0	0	0	8	1	87.9725	0	12.0275	100	100	100	87.9725	87.9725	100	87.9725	0	28.0458	0	78.7388
Chr5	25300689	25301792	Transcribed exon (no phenotype)	5	11.656	21.7329	6.63231	11.656	21.7329	0	0	15.8201	3.76327	0	19.0284	0	0.860215	0.328947	0.184502	0	0.0565611	0.178571	0.565912	85.0267	86.3415	80.2956	75.0943	1	1	1	1	3	1	0	0	0	100	53.7138	89.9457	0	0	0	100	0	180	0	117.65
Chr1	23731430	23732054	Transcribed exon (no phenotype)	6	13.0396	38.071	3.93851	17.9957	11.89	0	0	38.071	8.87872	25.3089	18.2865	0	0	0	0.647249	0	0	0.609756	0.336022	0	0	0	0	0	0	0	0	4	0	0	0	72.8	100	100	100	0	0	0	0	0	48.699	0	85.9248
Chr3	13324471	13325232	Transcribed exon (no phenotype)	3	5.06256	6.74211	0	0	0	0	0	3.71294	0	6.74211	2.78761	0	0	0.831947	0.686499	0.128535	0	1.25839	0.563698	83.9506	85.0467	80.5405	77.8351	1	1	1	1	3	1	0	0	100	100	0	100	0	0	0	100	0	0	0	118.345
Chr1	11037082	11037152	Transcribed exon (no phenotype)	1	13.2619	13.2619	0	0	0	0	0	0	0	0	13.2619	0	1.75439	1.47059	0	0	0	0	0	NA	NA	NA	NA	1	0	1	1	1	0	0	0	0	0	100	0	0	0	0	0	100	19.699	0.991	73.6761
Chr12	25057191	25057470	Transcribed exon (no phenotype)	6	6.55953	11.2773	5.10672	3.8544	11.2773	0	3.71088	6.55953	9.11999	5.59829	7.37815	0.306748	0	5.12821	0	0	0	0	0	0	0	0.512821	0	0	0	0	0	6	1	100	0	0	0	100	96.7857	100	100	100	100	0	0	0	17.975
Chr4	35362538	35362869	Transcribed exon (no phenotype)	3	7.52389	18.5144	0	3.81804	0	0	0	8.83264	18.5144	0	6.21513	0	0.395257	0	2.17391	0.126582	0	2.18978	0	0	0	2.60223	4.34783	0	0	0	0	6	0	100	0	100	100	0	100	100	100	0	0	0	36.0969	0	18.6717
Chr7	9100426	9100490	Transcribed exon (no phenotype)	1	35.6045	44.3481	0	0	0	0	0	0	35.6045	0	0	1.6129	0	0	4.08163	0	0.704225	3.66972	0	NA	NA	NA	NA	1	1	1	1	3	0	0	0	0	100	100	100	0	0	0	0	100	8.52288	0.996	77.8308
Chr10	12798903	12799560	Transcribed exon (no phenotype)	6	5.99984	13.1082	13.1082	9.03863	8.40777	5.61444	4.43692	7.38669	2.39718	0	4.61299	0.2457	0	0.364299	0.769231	0.508906	0	1.22642	0.90854	0.843882	0	0	0	0	0	0	0	3	1	0	0	100	100	0	24.4681	0	0	0	100	0	0	0	103.48
Chr3	35515753	35516114	Transcribed exon (no phenotype)	6	7.22668	18.8009	0	7.00801	7.22668	4.9501	6.37808	12.6866	9.10961	18.8009	6.72566	0	0	1.30435	0.746269	0	0	1.31086	0.293542	93.6842	47.6636	92.4051	86.8966	1	1	1	1	4	1	0	0	87.0166	100	100	100	0	0	0	100	0	31.301	0	90.4227
Chr1	39605136	39605259	Transcribed exon (no phenotype)	3	8.22093	10.3346	5.57956	7.28774	0	0	0	0	0	9.15412	10.3346	0	0	1.19048	0	0	0	0	0.389864	NA	NA	NA	NA	1	1	1	1	1	0	0	0	0	0	100	0	0	0	0	0	0	8.52288	0	76.5565
Chr8	22111111	22111406	Transcribed exon (no phenotype)	2	9.32874	12.7242	0	0	0	0	0	5.93325	0	0	12.7242	0.787402	0	0	0	0	0	0	0	0.395257	1.17188	0	0	0	0	0	0	5	0	100	0	0	0	100	100	100	100	0	0	45.9459	20.301	0.9975	7.51014
Chr2	23178394	23178673	Transcribed exon (no phenotype)	6	8.25125	31.5876	0	8.56534	15.5836	6.18701	7.93716	13.6438	4.94013	19.2329	31.5876	0.78125	0	0	0	1.46819	0	0	0.473934	1.81818	0	0	0	0	0	0	0	5	1	73.5714	0	0	0	100	100	2.14286	2.14286	0	100	83.9286	67	1	81.6429
Chr8	5720680	5721649	Transcribed exon (no phenotype)	6	4.91266	7.67945	1.31456	4.69484	3.67209	0	0	7.67945	2.42734	7.55276	5.6465	0	0.536193	2.06897	1.32159	0	0	0.501672	0.813008	10.5263	6.45503	20.0441	35.8268	0	0	0	0	7	1	53.6082	0	0	100	100	100	94.8454	100	94.8454	74.2268	0	44.2218	0	83.8495
Chr2	32274089	32274561	Transcribed exon (no phenotype)	6	47.986	104.978	47.7115	73.7553	104.978	65.5675	31.0023	48.2604	28.2776	0	21.9389	0	0.531915	0	0.714286	0	0	0	0	0	0	1.01215	0	0	0	0	0	7	1	100	0	0	100	100	100	100	100	100	100	76.1099	19	0.997	15.1184
Chr7	8037667	8037906	Transcribed exon (no phenotype)	3	4.18467	4.81722	4.18467	0	0	0	0	0	4.81722	0	4.01454	3.44828	0	0	4.28571	5.05837	0	8.55615	0	1.8018	0	1.41844	0	0	0	0	0	6	1	100	0	0	0	100	100	100	100	100	100	40.4167	26.5229	0.983	22.4542
Chr2	3668236	3668436	Transcribed exon (no phenotype)	6	10.1828	42.4865	5.76806	18.7902	10.2541	0	9.86247	8.63319	8.6063	22.1459	42.4865	0	0	0.813008	0.917431	0	0	0.308642	0	60	35.2941	68.2927	55.7692	1	0	1	1	0	0	0	0	0	0	0	0	0	0	0	0	0	47.0458	0	44.9751
Chr3	36270777	36271115	Transcribed exon (no phenotype)	6	7.98426	12.4353	3.37993	0	12.4353	0	4.42623	11.2799	6.16604	7.98426	9.67195	1.08696	0	0	0	0.413223	0	0	0	0	0	1.00503	0	0	0	0	0	6	1	100	0	0	0	100	100	100	100	100	100	0	0	0	13.6962
Chr5	28371115	28371566	Transcribed exon (no phenotype)	4	2.63466	3.45523	3.45523	2.63466	0	0	2.16359	2.40208	0	0	2.64649	0.44843	0	1.08108	3.16206	1.13636	0.154799	2.7417	0.32	75.4386	84.8485	32.2314	70	1	1	0	1	0	1	0	0	0	0	0	0	0	0	0	100	0	35.699	0	129.827
Chr2	12572182	12572592	Transcribed exon (no phenotype)	6	4.64688	7.51795	4.32897	4.87214	4.25814	0	4.64688	4.20933	4.4155	4.81681	7.51795	1.51515	1.85185	0.653595	0	0.824176	0.315457	0.297177	0.265252	94.2308	95.6522	95.3125	94.8905	1	1	1	1	3	0	0	0	0	53.0414	100	100	0	0	0	0	100	66.301	0.004	91.4185
Chr3	35967208	35968198	Transcribed exon (no phenotype)	7	5.36707	12.5005	3.49938	11.6039	3.51963	2.98584	2.65391	6.01092	5.44597	9.60813	12.5005	0.878156	0.116822	1.49254	2.00286	0.797342	0.132363	0.730689	0	21.8896	22.5519	53.2281	37.574	0	0	1	1	7	1	100	0	0	19.3744	100	100	100	100	100	100	0	64	0	49.5631
Chr12	4536371	4537334	Transcribed exon (no phenotype)	6	88.5529	231.177	162.415	39.341	36.0878	0	0	118.291	195.531	18.8479	58.815	0	0	1.44509	2.19436	0	0	0.793651	0.562149	0	0	2.44898	1.47059	0	0	0	0	7	1	76.2448	0	0	85.9959	85.9959	85.9959	85.9959	85.9959	85.9959	85.9959	43.361	28.3979	0.92	14.2894
Chr5	21839782	21840269	Transcribed exon (no phenotype)	4	5.12094	95.7243	95.7243	0	0	0	0	4.93434	0	6.63562	5.12094	0	0	1.13636	2.8481	0	0	1.82927	0	0	0.187266	3.35731	0	0	0	0	0	0	0	0	0	0	0	0	0	0	0	0	0	0	39.1549	0	5.40574
Chr9	7321148	7322347	Transcribed exon (no phenotype)	7	21.8149	79.1265	10.3287	78.3496	52.1684	17.873	18.9091	79.1265	19.516	42.9134	53.4079	0.493421	0.191571	0.608828	1.2016	0.135379	0	0.786673	0.251889	84.3943	84.0796	84.4523	77.2397	1	1	1	1	3	0	0	0	100	87.6667	0	87.6667	0	0	0	0	43.75	26.2218	0.882	108.718
Chr9	14531039	14531742	Transcribed exon (no phenotype)	6	4.18743	7.86322	3.76296	2.11008	7.86322	0	0	5.93054	3.51587	5.1946	4.63078	0	0	0.704225	2	0	0	1.19225	0.222717	0	0	1.82927	2.4	0	0	0	0	6	0	79.6875	0	0	0	100	77.1307	100	100	100	0	39.7727	21.0969	0.849	44.1747
Chr1	306797	307218	Transcribed exon (no phenotype)	5	3.63876	8.46338	8.46338	3.04295	3.50081	0	0	0	4.53818	6.1981	3.30383	0	0	0.537634	1.86335	0.207039	0	3.15789	0.604839	33.3333	43.8596	38.3929	41.4141	0	0	0	1	4	1	0	0	95.4976	100	100	100	0	0	0	100	38.1517	21.5229	0.921	96.4645
Chr3	608494	609358	Transcribed exon (no phenotype)	7	10.2414	37.8995	10.2414	13.6161	24.8811	6.486	7.74527	37.8995	9.08124	23.4725	20.5239	0	0	0.174216	0.405954	0	0.146306	0.892193	0.404858	4.23573	4.914	1.54185	2.99003	0	0	0	0	5	1	87.7457	0	100	100	0	58.4971	0	0	87.7457	100	0	30	0	111.449
Chr6	16041619	16042422	Transcribed exon (no phenotype)	4	4.47777	27.3906	27.3906	1.50389	0	0	0	4.47777	0	6.77256	4.44762	0	0	0.235849	0.857633	0.145033	0	2.52226	0.377834	0.296736	0.311042	1.41844	0.515464	0	0	0	0	3	1	97.1393	100	0	97.1393	0	100	0	0	0	0	0	0	0	47.4117
Chr7	11635661	11635918	Transcribed exon (no phenotype)	4	5.02928	6.85053	0	0	0	0	0	4.44356	4.23916	6.85053	5.615	0	5.51181	6.42202	4.98339	0.526316	0.442478	1.94444	2.87356	97.4138	97.2973	94.8837	96.4286	1	1	1	1	3	0	0	0	0	100	100	100	0	0	0	0	61.2403	39.0458	1	29.3915
Chr4	32600403	32600518	Transcribed exon (no phenotype)	1	4.46445	4.46445	0	0	0	0	0	0	0	0	4.46445	0	0	0	0	0	0	0	0	0	0	0.714286	5.40541	0	0	0	0	5	1	100	0	0	0	100	100	0	100	100	100	0	0	0	52.2759
Chr3	1590514	1590623	Transcribed exon (no phenotype)	2	14.7776	23.8358	0	15.0322	0	0	0	0	19.1794	0	6.34782	0	0	0.719424	1.05263	0	0	0	0.722022	87.1429	92	85.5422	94.0299	1	1	1	1	3	1	0	0	0	100	100	100	0	0	0	100	100	20.699	0.129	78.1
Chr9	2512391	2513176	Transcribed exon (no phenotype)	7	26.6862	67.3092	21.722	36.8	67.3092	11.0753	15.9268	37.8507	26.6862	39.0862	43.9755	0	0	1.10294	1.03806	0	0	0.462963	0.472813	0	0	0	0.581395	0	0	0	0	2	0	0	0	100	98.855	0	0	0	0	0	0	24.0458	26.5229	0.876	79.5
Chr3	12119928	12119994	Transcribed exon (no phenotype)	1	10.5402	10.5402	0	0	0	0	0	0	0	0	10.5402	0	0	0	0	0	0	0	0	NA	NA	NA	NA	0	0	0	0	4	1	0	0	100	100	0	100	0	0	100	100	0	0	0	103.075
Chr5	19449289	19449650	Transcribed exon (no phenotype)	1	1.75656	1.75656	0	0	0	0	0	0	1.75656	0	0	0	0	0	0.914634	0	0	2.23214	0	0	0	1.24069	1.63934	0	0	0	0	5	2	100	100	0	0	0	100	100	100	100	100	0	13.699	0	51.3398
Chr9	17146017	17147111	Transcribed exon (no phenotype)	2	10.9193	17.4276	0	0	4.10404	0	0	0	14.1735	0	0	0	0	0	0.900901	0.323363	0.056338	0.694444	0.576369	0.127986	0	0.606061	0.819672	0	0	0	0	5	2	100	100	0	0	0	89.7717	100	89.7717	89.7717	100	15.7991	37.2218	0.099	58.2584
Chr4	30146762	30146954	Transcribed exon (no phenotype)	1	2.63574	2.63574	0	0	0	0	0	0	2.63574	0	0	0	0	0	3.26087	0	0	9.34579	4	0	0.295858	5.55556	0	0	0	0	0	3	2	100	100	0	0	0	100	100	0	0	19.6891	0	19.301	0	17.9482
Chr9	7926170	7926390	Transcribed exon (no phenotype)	7	15.2379	27.7234	27.7234	15.7031	19.9281	16.6563	22.1469	10.5962	5.35211	13.3498	12.9709	0	0.75188	0.552486	0	0	0	0	0	75.4386	60.7843	71.0526	55.3846	1	1	1	1	4	1	0	0	13.5747	100	0	100	0	0	100	100	52.9412	10.5229	0.163	87.6878
Chr5	1261727	1261982	Transcribed exon (no phenotype)	7	26.6496	72.6595	62.3986	26.6496	67.8481	15.6786	15.7447	72.6595	17.746	42.302	59.3371	0	0	0	0	0	0	0	0	0	0	0	0	0	0	0	0	6	1	100	0	0	0	100	100	100	100	100	100	0	33	0	15.5781
Chr2	19330415	19330592	Transcribed exon (no phenotype)	2	8.2559	10.2719	0	0	0	0	0	0	0	6.23989	10.2719	0	0	1.06762	0	0	0	0	0.312989	NA	NA	NA	NA	1	1	1	1	3	1	0	0	0	0	100	100	0	0	100	100	100	8	0.708	102.124
Chr1	34834384	34834761	Transcribed exon (no phenotype)	3	8.33627	12.2885	0	8.33627	0	0	0	8.20948	11.968	0	4.51965	0	0	0	1.49254	0	0	1.32275	1.24224	0	0	0.590551	0.512821	0	0	0	0	6	1	100	0	0	0	95.7672	42.8571	100	95.7672	100	42.8571	0	0	0	3.87831
Chr5	6756099	6756369	Transcribed exon (no phenotype)	3	3.97552	5.88496	0	0	0	0	0	0	3.76814	3.97552	5.88496	0	0	0	0	0	0.641026	2.63158	0	0.309598	0.350877	1.18203	0.699301	0	0	0	0	6	1	100	0	0	0	100	100	100	100	100	100	91.5129	25.3979	0.8885	12.8598
Chr1	37412014	37413197	Transcribed exon (no phenotype)	3	3.81797	152.38	2.3279	0	3.00287	0	0	0	78.5068	0	0	0.160772	0.0877963	0	0.678426	0.0569476	0	0.623701	0.5	0	0.0468604	0.397614	0.592593	0	0	0	0	6	2	84.2905	84.2905	100	0	0	84.2905	84.2905	100	84.2905	100	0	29.5229	0	61.3894
Chr1	34169821	34171616	Transcribed exon (no phenotype)	7	13.6692	825.124	39.0629	358.532	188.475	9.78093	13.6692	264.411	9.32608	31.138	825.124	0.0923361	0.236686	0.42508	0.527983	0.17188	0	0.657895	0.374065	13.3333	12.2677	23.0194	30.4158	0	0	0	0	4	0	0	0	22.2717	99.0535	87.9176	99.0535	0	0	0	0	64.2539	180	1	178.299
Chr1	6531142	6531283	Transcribed exon (no phenotype)	1	3.31547	3.31547	0	0	0	0	0	0	0	0	3.31547	0	0	0	0	0	0	0	0	0	0	0	2.5641	0	0	0	0	6	1	100	0	100	100	0	100	100	0	100	100	100	8.69897	0.3785	76.6479
Chr1	6122063	6122277	Transcribed exon (no phenotype)	5	9.00454	13.8837	0	8.89478	0	0	8.21372	9.1143	2.66461	13.8837	13.1046	0	0	1.25	0	0	0	2.60116	0.416667	NA	NA	NA	NA	1	1	0	1	3	0	0	0	0	100	100	100	0	0	0	0	70.6977	31.2218	0.9795	71.2326
Chr1	42452481	42452891	Transcribed exon (no phenotype)	7	15.313	51.8375	15.149	36.3586	36.6352	6.52	10.5068	30.9696	47.0077	15.313	8.74003	11.7647	2.5	4.66321	2.8169	0	0	0.805369	0.212465	95.2381	98.6111	95.1724	99.0196	1	1	1	1	3	0	0	0	0	100	100	100	0	0	0	0	49.8783	50.301	1	65.8418
Chr12	27268912	27269117	Transcribed exon (no phenotype)	1	11.1959	19.5851	0	2.80661	0	0	0	0	0	0	19.5851	0	0	0.636943	0	0	0	0.396825	0.304878	NA	NA	NA	NA	0	0	0	0	5	1	0	0	100	100	100	100	0	0	42.7184	100	100	17	0.0095	113.383
Chr10	19376948	19377557	Transcribed exon (no phenotype)	5	5.19435	8.54265	0	4.24895	3.30201	0	0	8.54265	3.42113	7.87881	6.63944	0	0	0.27933	2.6087	0	0.10661	2.24417	0.196078	52.5	57.8947	79.3478	82.3529	1	1	1	1	3	1	0	0	0	100	100	100	0	0	0	100	100	68.301	0.9695	115.87
Chr3	12721014	12721949	Transcribed exon (no phenotype)	6	4.22867	11.986	2.57707	8.66929	0	0	4.28179	3.85683	4.30618	11.986	7.83812	0.185874	0.445434	0.502513	0.283688	0	0	0.570125	0.265957	90	80.4598	90.1734	94.4681	1	1	1	1	3	1	0	0	0	100	100	100	0	0	0	58.7607	0	34.0969	0	126.813
Chr10	16654868	16655104	Transcribed exon (no phenotype)	5	10.4924	23.8202	8.89242	11.0126	9.9723	0	6.65538	0	12.0759	23.8202	11.2669	0	5.55556	2.5641	1.63934	0	0	1.24611	0.122549	NA	NA	NA	NA	1	0	1	1	2	0	0	0	0	0	100	100	0	0	0	0	0	51.3979	0	84.3671
Chr5	7642440	7642563	Transcribed exon (no phenotype)	3	9.15831	12.7934	0	0	0	0	0	0	8.75933	7.95423	12.7934	NA	NA	NA	NA	0	0	0	0.307692	87.0968	100	93.9394	98.8095	1	1	1	1	2	0	0	0	0	0	100	100	0	0	0	0	0	14.699	0	85.3952
Chr3	13112832	13113058	Transcribed exon (no phenotype)	4	15.4857	17.9919	0	12.0888	15.4857	0	0	17.9919	0	8.07195	16.6163	1.13636	0	0.546448	9.23077	0	0.363636	0.161551	0.317125	87.1795	92	97.0588	93.75	1	1	1	1	3	0	0	0	0	100	100	100	0	0	0	0	80.6167	55.0458	0.999	90.7753
Chr1	39199	39568	Transcribed exon (no phenotype)	7	11.6962	22.7473	11.2986	22.7473	12.0938	6.89421	10.6067	10.7883	14.6833	14.4391	11.0624	0	6.74157	7.06714	2.63158	0	0	0.162866	0.267023	NA	NA	NA	NA	1	0	1	1	3	0	0	0	0	100	100	100	0	0	0	0	0	35	0	67.9595
Chr7	27512422	27512711	Transcribed exon (no phenotype)	1	2.42422	2.42422	2.42422	0	0	0	0	0	0	0	0	0	0	0.526316	0	0.135318	0	0	0.735294	0	0	0	1.20482	0	0	0	0	0	0	0	0	0	0	0	0	0	0	0	0	0	6	0	99.1103
Chr1	25592638	25593910	Transcribed exon (no phenotype)	3	43.1945	80.0834	43.1945	2.88233	0	0	0	80.0834	0	0	0	0	0.0937207	0.2457	1.24844	0	0.0484496	1.27841	0.643087	0	0.0704722	1.27524	0.663717	0	0	0	0	5	1	100	0	100	59.8586	0	59.8586	100	0	0	100	59.1516	72	0.354	30.813
ChrSy	349526	349723	Transcribed exon (no phenotype)	2	7.13058	9.03008	0	0	0	0	0	0	0	9.03008	5.23107	NA	NA	1.26582	0	NA	NA	0	1.12994	NA	NA	0	0	NA	NA	0	0	0	0	0	0	0	0	0	0	0	0	0	0	0	30.699	0	NA
Chr11	344560	345968	Transcribed exon (no phenotype)	5	3.90289	26.2324	3.9028	2.41247	3.24274	0	0	0	16.6982	6.4924	3.90298	0.428571	0.307692	0.441826	0.373599	0.0931532	0	0.667037	0.527597	92.0792	94.2408	94.697	91.8919	1	1	1	1	0	0	0	0	0	0	0	0	0	0	0	0	0	161.699	0	41.6813
Chr9	20002469	20002579	Transcribed exon (no phenotype)	3	8.78574	14.3125	0	6.48405	0	0	0	0	10.7556	10.3729	0	0	0	0	0	0	0	0	0.833333	89.7436	94.5946	69.3548	85.7143	1	1	1	1	3	1	0	0	0	100	100	100	0	0	0	100	0	7.39794	0	75.3063
Chr6	22131127	22131388	Transcribed exon (no phenotype)	6	7.77003	13.6734	5.40788	7.03582	8.37529	0	0	13.6734	6.60312	10.4329	11.7699	0	0	0	0	0	0	0.295858	0.136426	NA	NA	NA	NA	NA	0	NA	0	2	1	0	0	0	0	100	100	0	0	0	100	95.0382	14.3979	0.021	88.1031
Chr2	15646691	15646985	Transcribed exon (no phenotype)	6	25.9108	54.0091	18.7246	14.5842	23.1666	0	0	33.0093	20.1997	34.0666	54.0091	0	0	0	4.62963	0	0	1.79104	0	0.42735	0	4.19162	0	0	0	0	0	7	1	100	0	63.0508	0	100	100	100	63.0508	100	63.0508	99.661	74	1	23.3288
Chr1	39063500	39064181	Transcribed exon (no phenotype)	5	7.96678	10.3386	0	7.96678	8.40215	0	0	10.3386	2.5244	5.46936	9.31246	0.260756	0	0.524934	0.167224	0.153374	0	0.398406	0.261438	0	0	0	0.268097	0	0	0	0	7	1	100	0	0	85.3372	100	100	100	100	100	100	0	0	0	51.9648
Chr10	16656053	16656213	Transcribed exon (no phenotype)	6	15.3468	23.7608	12.2402	17.7896	13.3123	0	18.7515	15.3468	14.9956	23.7608	13.3244	0	0	0	0	0	0	0	0.793651	NA	40.625	93.75	96.7742	1	0	1	1	3	0	0	0	0	100	100	100	0	0	0	0	100	44.1549	1	59.559
Chr1	1017998	1018101	Transcribed exon (no phenotype)	6	82.3006	111.755	47.0445	100.066	82.608	0	22.5582	86.9138	18.1813	82.3006	111.755	0	3.50877	0	0	0	1.24224	0	0	73.3333	76	58.0645	71.7949	1	1	1	1	4	1	0	0	100	100	100	100	0	0	0	100	0	35	0	168.952
Chr1	5807966	5808149	Transcribed exon (no phenotype)	6	17.3547	53.9225	37.4338	18.9118	47.4251	0	15.6999	53.9225	7.98927	17.3547	12.3894	0	0	0	0	0	0	0	0	0	0	0.320513	0	0	0	0	0	6	1	81.5217	0	0	0	81.5217	81.5217	81.5217	81.5217	81.5217	81.5217	0	13.0969	0	20.9891
Chr1	31561431	31561827	Transcribed exon (no phenotype)	6	8.15223	20.5255	5.80454	20.199	8.15223	0	2.68008	20.5255	11.9807	7.40749	12.4271	0	0	0.414938	1.44928	0.133511	0	2.04082	0.677201	0.574713	0	1.34529	1.05263	0	0	0	0	4	1	0	0	92.9471	100	57.4307	0	0	42.5693	0	57.4307	0	0	0	99.5164
Chr1	522140	522363	Transcribed exon (no phenotype)	7	15.9414	24.5425	22.0246	10.5429	6.76572	12.9198	15.9414	10.0273	21.2166	24.2158	22.2788	0	0	0	1.1236	0.140449	0	0.293255	0	10.5691	0	4.25532	9.52381	0	0	0	0	5	1	0	0	0	0	100	100	100	100	73.2143	73.2143	100	51.5229	0.999	96.7723
Chr11	15736335	15736622	Transcribed exon (no phenotype)	3	10.2671	18.0399	0	14.9476	0	0	0	10.2671	4.81541	0	18.0399	0	0	0	0	0	0	0	0.162338	0	0	0	0.813008	0	0	0	0	0	1	0	100	0	0	0	0	0	0	0	0	0	7.52288	0	60.2743
Chr6	27137313	27137482	Transcribed exon (no phenotype)	5	11.1691	33.026	12.554	9.78426	0	0	0	8.74604	2.49362	14.2921	33.026	NA	NA	NA	NA	0.462963	0	0.600601	0.21322	NA	NA	NA	NA	1	0	1	1	4	0	0	0	51.1765	100	100	100	0	0	0	0	0	24.301	0	96.0824
Chr11	27728406	27728536	Transcribed exon (no phenotype)	3	6.61466	11.4131	0	0	0	0	0	6.61466	11.4131	0	4.66555	0	0	0	0	0	0	0	0	0	0	0.483092	0	0	0	0	0	1	0	0	0	0	0	100	0	0	0	0	0	0	0	0	9.08397
Chr1	9140314	9140530	Transcribed exon (no phenotype)	4	9.80826	15.3291	15.3291	0	0	0	0	0	4.18453	14.2556	9.80826	0	0	0	1.73913	0	0	2.17391	1.27119	0	0	2.53165	0	0	0	0	0	7	1	100	0	0	39.6313	39.6313	39.6313	100	39.6313	39.6313	39.6313	0	0	0	12.7788
Chr6	3273452	3274567	Transcribed exon (no phenotype)	6	7.62645	18.9553	14.1766	6.21307	12.1097	10.2404	7.81654	13.3038	0	8.56657	5.06553	0.130039	0	0.596421	0	0.0638162	0	0.0830565	0.3663	4.65753	4.11932	0.151515	5.39846	0	0	0	0	6	2	67.0251	100	0	100	100	100	84.9462	67.0251	0	100	62.0968	26.3979	0.96	72.3925
Chr3	32177543	32177753	Transcribed exon (no phenotype)	6	25.3722	83.4585	72.5343	48.7214	8.51219	0	14.4474	17.0706	20.0919	83.4585	32.8463	0	0	0.543478	0	0	0	0	0.728155	97.6744	97.5	95.7447	96.2264	1	1	1	1	1	0	0	0	0	0	100	0	0	0	0	0	0	31.2218	0	71.436
Chr12	23551158	23551223	Transcribed exon (no phenotype)	2	9.8762	12.3962	0	0	0	0	0	0	0	12.3962	7.35619	NA	NA	NA	NA	0	0	0.645161	0	NA	NA	NA	NA	NA	NA	1	1	3	0	0	0	0	100	100	100	0	0	0	0	0	7.52288	0	63.803
Chr12	7819891	7820840	Transcribed exon (no phenotype)	7	13.2375	29.0922	29.0922	24.6286	17.3362	9.09464	4.08197	13.2375	14.0197	11.2449	13.3771	0	0	0.381679	0.37037	0	0.0953289	0.454841	0.433754	25.2336	50	15.1786	29.1925	0	1	0	0	2	0	0	0	74.6316	100	0	0	0	0	0	0	16.1053	18.5229	0.132	101.875
Chr10	20730163	20730748	Transcribed exon (no phenotype)	3	9.64706	51.2299	0	22.0381	0	0	0	9.64706	26.8269	0	6.98964	0.402414	0	0	0.921659	0.501253	0.113507	2.70833	1.62602	0.449775	0	1.28535	1.11111	0	0	0	0	8	1	100	0	59.5563	100	74.5734	100	100	100	100	100	0	0	0	56.9334
Chr12	12443161	12443263	Transcribed exon (no phenotype)	1	12.1884	12.1884	12.1884	0	0	0	0	0	0	0	0	0	0	NA	0	0	0	0	0	0.645161	0	0	NA	0	0	0	NA	2	1	100	100	0	0	0	62.1359	0	0	0	0	0	14.2218	0	6.53398
Chr4	28084093	28085836	Transcribed exon (no phenotype)	7	13.3985	61.8813	57.8727	61.8813	36.6975	15.1399	9.60463	17.5929	15.6296	14.4622	7.13107	0	0.141044	0.383142	0.856531	0.0981354	0.165906	0.67981	0.426439	0.245098	0	0.457317	0	0	0	0	0	4	1	0	0	100	80.2752	0	86.4106	0	0	74.9427	86.4106	0	27.3979	0	97.969
Chr3	7457112	7457168	Transcribed exon (no phenotype)	1	7.43711	7.43711	0	0	0	0	0	0	7.43711	0	0	0	0	0	0	0	0	0	0.487805	0	0	0	0	0	0	0	0	0	0	0	0	0	0	0	0	0	0	0	0	0	5.22185	0	57.3333
Chr2	7650012	7650922	Transcribed exon (no phenotype)	2	2.33129	2.48722	0	2.33129	0	0	0	0	2.12432	0	0	0.1287	0	0.294118	1.7663	0	0	1.14171	0.259235	80.7692	88.785	88.5542	85.9873	1	1	1	1	3	0	0	0	0	86.4984	100	100	0	0	0	0	0	10.3979	0	109.869
Chr12	20503485	20504183	Transcribed exon (no phenotype)	3	3.07185	6.26382	2.20614	0	0	0	0	0	3.07185	0	6.26382	0.728532	0.57795	4.53139	15.0016	0.0849735	0.0433406	1.35852	0.572488	1.10388	1.89263	18.2788	5.71848	0	0	0	0	2	0	100	0	0	0	0	0	0	0	100	0	15.7368	180	1	115.313
Chr1	12245258	12245527	Transcribed exon (no phenotype)	5	9.60511	48.3534	0	10.512	0	0	9.08876	7.09139	32.7335	9.60511	9.36663	0	0	0.434783	0.606061	0	0	0	0.338983	NA	NA	NA	NA	1	1	1	1	1	0	0	0	0	0	100	0	0	0	0	0	77.4074	66.301	1	108.37
Chr4	8599015	8600308	Transcribed exon (no phenotype)	5	6.37259	165.038	19.9246	6.47337	11.2356	0	0	165.038	3.25834	0	0	0.0677048	0.215054	0.358423	2.72315	0.0347343	0.0601685	2.77296	0.126263	0.580431	0.255918	3.07263	0.218818	0	0	0	0	5	1	91.5765	100	0	0	0	76.1206	76.1206	76.1206	76.1206	0	0	132.398	0	99.1414
Chr6	5732067	5732382	Transcribed exon (no phenotype)	1	21.7709	21.7709	21.7709	0	0	0	0	0	0	0	0	0.52356	0	0	2.25564	0	0	2.04082	0	0	0	2.72109	0.925926	0	0	0	0	6	2	100	100	100	100	0	100	57.9114	57.9114	0	100	77.5316	0	0.001	91.1867
Chr9	22521272	22521445	Transcribed exon (no phenotype)	2	9.74062	13.4754	0	4.44739	0	0	0	0	0	13.4754	9.74062	0	0	0.689655	0	0	0.440529	0	0.166667	NA	NA	NA	NA	1	1	1	1	2	0	0	0	0	0	100	100	0	0	0	0	0	43.2218	0	108.144
Chr3	32250891	32252311	Transcribed exon (no phenotype)	7	11.6363	28.8723	8.4182	18.2246	13.0926	6.16722	9.79986	28.8723	12.8388	27.8501	15.2419	0	0	0.759494	1.36519	0.040016	0	0.95732	0.370246	0.209644	0.43573	0.858369	2.99786	0	0	0	0	4	1	0	0	92.3293	100	35.8198	21.9564	0	0	0	100	22.3786	35.0969	0.897	119.966
Chr7	13745966	13746104	Transcribed exon (no phenotype)	6	15.7591	58.4699	34.9121	43.8283	15.7591	0	12.3637	13.9773	14.3101	26.8506	58.4699	0	0	0	0	0	0	0.383142	0.636943	65.8228	20.354	89.5238	63.3333	1	0	1	1	6	1	100	0	0	0	100	100	75.5396	100	100	100	100	27.699	0.999	79.6763
Chr5	29754616	29755324	Transcribed exon (no phenotype)	7	22.1629	136.895	11.8791	38.0391	118.592	8.33751	69.216	136.895	19.8439	59.7058	74.1094	0	0	0.56391	0.729927	0.103093	0.124069	0.106157	0.404494	22.2222	16.6667	NA	0	0	0	0	0	3	0	0	0	0	25.952	100	100	0	0	0	0	97.3202	30.699	0.0275	64.1481
Chr1	7673543	7673710	Transcribed exon (no phenotype)	1	126.736	126.736	126.736	0	0	0	0	0	0	0	0	0	0	0	0.653595	0	0	1.38249	1.62602	0	0	0.591716	1.13636	0	0	0	0	4	2	100	100	100	100	0	100	0	0	0	100	0	10	0	106
Chr6	17954993	17955102	Transcribed exon (no phenotype)	5	10.028	15.1209	10.1447	9.91133	0	0	6.51378	0	3.85378	15.1209	11.992	0	5.71429	0.980392	1.92308	0	0	0	0	96	86.6667	100	97.7273	1	1	1	1	1	0	0	0	0	0	100	0	0	0	0	0	100	23.699	0.963	71.2455
Chr7	704795	704951	Transcribed exon (no phenotype)	6	43.5609	86.3758	43.5609	86.3758	82.2796	0	14.0164	61.1666	21.8746	25.7691	66.9325	0	0	0	1.69492	0	0.666667	0.520833	0	NA	NA	NA	NA	1	1	1	1	2	0	0	0	0	100	3.18471	0	0	0	0	0	52.2293	13.1549	0.826	35.8662
Chr11	18360255	18360289	Transcribed exon (no phenotype)	1	21.8173	21.8173	0	0	0	0	0	0	0	21.8173	0	NA	NA	NA	NA	0	0	0	1.50376	NA	NA	NA	NA	NA	NA	NA	NA	0	0	0	0	0	0	0	0	0	0	0	0	0	0	0	50.8
Chr3	15932791	15933250	Transcribed exon (no phenotype)	4	5.4074	10.4997	10.4997	5.5951	0	0	0	6.72773	2.91232	0	5.2197	0	0	0.75188	2.99145	0	0	1.31004	0.609756	0	0	1.80505	0	0	0	0	0	7	1	100	0	0	100	100	100	100	100	100	100	52.8261	42.5229	0.779	97.937
Chr3	7199460	7199679	Transcribed exon (no phenotype)	1	2.13998	2.13998	0	0	0	0	0	0	0	0	2.13998	0	0	0	1.53846	0	0	3.04878	0	0	0.232558	1.36364	0	0	0	0	0	3	2	100	100	0	0	0	100	100	0	0	100	0	0	0	38.6364
[truncated: 120,313 more rows]
