# Supplementary material for: Evolutionary characteristics of intergenic transcribed regions indicate rare novel genes and widespread noisy transcription in the Poaceae
Source: Sci Rep. 2019 Aug 20;9:12122. doi: 10.1038/s41598-019-47797-y (PMC6702216; doi:10.1038/s41598-019-47797-y)
Supplement: Supplementary file 4 — Supplementary Dataset 3 [file 41598_2019_47797_MOESM4_ESM.xlsx]

## Sheet: Sheet1
Chr	Start coord	End coord	Class	Functional likelihood
Chr5	3309671	3309753	Transcribed exon (no phenotype)	0.9998
Chr6	31142111	31142578	Transcribed exon (no phenotype)	0.99976
Chr4	27455093	27455592	Transcribed exon (no phenotype)	0.99958
Chr8	23399809	23400031	Transcribed exon (no phenotype)	0.99952
Chr5	18321547	18322130	Transcribed exon (no phenotype)	0.9995
Chr6	1976470	1976688	Transcribed exon (no phenotype)	0.9995
Chr1	35097544	35097969	Transcribed exon (no phenotype)	0.999479
Chr11	25533710	25533838	Transcribed exon (no phenotype)	0.99946
Chr2	2342920	2343456	Transcribed exon (no phenotype)	0.99946
Chr9	6247670	6247890	Transcribed exon (no phenotype)	0.99946
Chr10	18555040	18555149	Transcribed exon (no phenotype)	0.999432
Chr5	23664925	23665440	Transcribed exon (no phenotype)	0.999419
Chr1	369331	369625	Transcribed exon (no phenotype)	0.999417
Chr10	17478944	17479232	Transcribed exon (no phenotype)	0.999394
Chr4	21615807	21615954	Transcribed exon (no phenotype)	0.99939
Chr2	34946459	34946781	Transcribed exon (no phenotype)	0.99937
Chr5	22920900	22921023	Transcribed exon (no phenotype)	0.999357
Chr4	32046577	32047903	Transcribed exon (no phenotype)	0.99932
Chr1	26519497	26520026	Transcribed exon (no phenotype)	0.999283
Chr1	8285989	8286455	Transcribed exon (no phenotype)	0.999272
Chr4	27798823	27799226	Transcribed exon (no phenotype)	0.99926
Chr3	34012349	34012659	Transcribed exon (no phenotype)	0.999255
Chr9	22528530	22528647	Transcribed exon (no phenotype)	0.99925
Chr3	33326184	33326462	Transcribed exon (no phenotype)	0.99924
Chr1	5409500	5409722	Transcribed exon (no phenotype)	0.999219
Chr6	25053053	25053936	Transcribed exon (no phenotype)	0.999219
Chr6	17940065	17940483	Transcribed exon (no phenotype)	0.9992
Chr11	17050990	17051113	Transcribed exon (no phenotype)	0.999199
Chr10	13826106	13826238	Transcribed exon (no phenotype)	0.999171
Chr8	3167397	3167706	Transcribed exon (no phenotype)	0.999139
Chr6	1991686	1991869	Transcribed exon (no phenotype)	0.99912
Chr8	18158595	18159238	Transcribed exon (no phenotype)	0.99912
Chr3	8704497	8704953	Transcribed exon (no phenotype)	0.9991
Chr4	27798123	27798590	Transcribed exon (no phenotype)	0.9991
Chr7	24268969	24269253	Transcribed exon (no phenotype)	0.9991
Chr4	24234383	24234509	Transcribed exon (no phenotype)	0.999087
Chr2	30723167	30723344	Transcribed exon (no phenotype)	0.99907
Chr3	5176520	5176922	Transcribed exon (no phenotype)	0.99907
Chr4	31983948	31984168	Transcribed exon (no phenotype)	0.999059
Chr1	39596915	39597249	Transcribed exon (no phenotype)	0.99904
Chr11	3785879	3786315	Transcribed exon (no phenotype)	0.999
Chr7	3483696	3484056	Transcribed exon (no phenotype)	0.999
Chr3	27102713	27102884	Transcribed exon (no phenotype)	0.998999
Chr3	22286515	22286864	Transcribed exon (no phenotype)	0.998996
Chr9	8713705	8713965	Transcribed exon (no phenotype)	0.99899
Chr1	39538829	39539608	Transcribed exon (no phenotype)	0.99896
Chr8	8516476	8516899	Transcribed exon (no phenotype)	0.99896
Chr11	21446442	21446571	Transcribed exon (no phenotype)	0.998958
Chr4	25858471	25858574	Transcribed exon (no phenotype)	0.998947
Chr8	1113437	1113687	Transcribed exon (no phenotype)	0.99894
Chr8	6174060	6174295	Transcribed exon (no phenotype)	0.998925
Chr10	18105062	18105349	Transcribed exon (no phenotype)	0.99892
Chr3	29483013	29483524	Transcribed exon (no phenotype)	0.998918
Chr1	43131202	43131429	Transcribed exon (no phenotype)	0.998913
Chr8	27896822	27897052	Transcribed exon (no phenotype)	0.9989
Chr3	4567710	4567998	Transcribed exon (no phenotype)	0.998899
Chr1	5914012	5914242	Transcribed exon (no phenotype)	0.998899
Chr2	1546054	1546276	Transcribed exon (no phenotype)	0.998896
Chr3	14366576	14366837	Transcribed exon (no phenotype)	0.99888
Chr6	10350712	10350871	Transcribed exon (no phenotype)	0.99886
Chr3	12302450	12302640	Transcribed exon (no phenotype)	0.998856
Chr6	6720172	6720453	Transcribed exon (no phenotype)	0.998856
Chr1	37916534	37916994	Transcribed exon (no phenotype)	0.998854
Chr1	40775326	40775505	Transcribed exon (no phenotype)	0.998852
Chr3	34440982	34441376	Transcribed exon (no phenotype)	0.99884
Chr11	3785421	3785783	Transcribed exon (no phenotype)	0.99884
Chr8	3422670	3423050	Transcribed exon (no phenotype)	0.998838
Chr1	19189963	19190037	Transcribed exon (no phenotype)	0.998827
Chr10	409919	410096	Transcribed exon (no phenotype)	0.99882
Chr3	12985076	12985219	Transcribed exon (no phenotype)	0.99882
Chr8	4346116	4346547	Transcribed exon (no phenotype)	0.998817
Chr3	13104674	13104820	Transcribed exon (no phenotype)	0.998792
Chr6	11521363	11521622	Transcribed exon (no phenotype)	0.998779
Chr9	22528746	22528873	Transcribed exon (no phenotype)	0.998779
Chr3	34014625	34014762	Transcribed exon (no phenotype)	0.998774
Chr4	35376038	35376156	Transcribed exon (no phenotype)	0.998763
Chr11	22153154	22153806	Transcribed exon (no phenotype)	0.998758
Chr1	26109456	26109762	Transcribed exon (no phenotype)	0.998754
Chr2	1886402	1886855	Transcribed exon (no phenotype)	0.99874
Chr1	41877657	41877832	Transcribed exon (no phenotype)	0.99874
Chr2	10743778	10743937	Transcribed exon (no phenotype)	0.998738
Chr5	3310975	3311142	Transcribed exon (no phenotype)	0.998738
Chr3	29056513	29057126	Transcribed exon (no phenotype)	0.998734
Chr5	26839006	26839189	Transcribed exon (no phenotype)	0.99873
Chr3	8821578	8822602	Transcribed exon (no phenotype)	0.9987
Chr12	23825197	23825357	Transcribed exon (no phenotype)	0.998699
Chr6	14814615	14814735	Transcribed exon (no phenotype)	0.998698
Chr12	26309974	26310297	Transcribed exon (no phenotype)	0.998689
Chr9	3459185	3459342	Transcribed exon (no phenotype)	0.998675
Chr6	23542934	23543111	Phenotype exon	0.998663
Chr3	23929318	23929896	Transcribed exon (no phenotype)	0.99866
Chr12	27499663	27499836	Transcribed exon (no phenotype)	0.998659
Chr5	3186491	3186629	Transcribed exon (no phenotype)	0.998658
Chr12	13826000	13826159	Transcribed exon (no phenotype)	0.998652
Chr6	5451041	5452746	Transcribed exon (no phenotype)	0.99864
Chr3	29895074	29895214	Transcribed exon (no phenotype)	0.998639
Chr2	21430359	21430474	Transcribed exon (no phenotype)	0.998639
Chr8	27852271	27853008	Transcribed exon (no phenotype)	0.998637
Chr2	27363387	27363538	Transcribed exon (no phenotype)	0.99862
Chr2	29595765	29597213	Transcribed exon (no phenotype)	0.99862
Chr3	29895519	29895664	Transcribed exon (no phenotype)	0.998619
Chr1	28481277	28481718	Transcribed exon (no phenotype)	0.99858
Chr7	6040240	6040572	Transcribed exon (no phenotype)	0.998579
Chr5	28007637	28007768	Transcribed exon (no phenotype)	0.998579
Chr1	39089696	39089841	Transcribed exon (no phenotype)	0.998577
Chr11	11019920	11020265	Transcribed exon (no phenotype)	0.99854
Chr2	3489687	3489863	Transcribed exon (no phenotype)	0.99854
Chr3	9563511	9563788	Transcribed exon (no phenotype)	0.998536
Chr8	22018548	22018713	Transcribed exon (no phenotype)	0.998535
Chr6	2007062	2007301	Transcribed exon (no phenotype)	0.998529
Chr1	6116496	6116759	Transcribed exon (no phenotype)	0.998517
Chr3	14186857	14187363	Transcribed exon (no phenotype)	0.998516
Chr3	34013605	34013950	Transcribed exon (no phenotype)	0.998516
Chr3	2924326	2925660	Transcribed exon (no phenotype)	0.998507
Chr2	3455018	3455625	Transcribed exon (no phenotype)	0.9985
Chr9	22533785	22534025	Transcribed exon (no phenotype)	0.9985
Chr11	25770551	25770920	Transcribed exon (no phenotype)	0.998486
Chr6	1981295	1981424	Transcribed exon (no phenotype)	0.998482
Chr9	17064450	17064902	Transcribed exon (no phenotype)	0.99848
Chr3	27107589	27107827	Transcribed exon (no phenotype)	0.99848
Chr3	642450	642652	Transcribed exon (no phenotype)	0.99848
Chr12	25088984	25089172	Transcribed exon (no phenotype)	0.99848
Chr1	34714633	34714786	Transcribed exon (no phenotype)	0.998479
Chr4	29982408	29982824	Transcribed exon (no phenotype)	0.998479
Chr3	24593779	24594367	Transcribed exon (no phenotype)	0.99846
Chr1	42449418	42449585	Transcribed exon (no phenotype)	0.998456
Chr2	30723535	30723771	Transcribed exon (no phenotype)	0.998439
Chr10	17867669	17867827	Transcribed exon (no phenotype)	0.998438
Chr12	10865788	10865997	Transcribed exon (no phenotype)	0.998436
Chr5	25813500	25813588	Transcribed exon (no phenotype)	0.998427
Chr2	23269045	23269965	Transcribed exon (no phenotype)	0.998422
Chr6	19522691	19522840	Transcribed exon (no phenotype)	0.998419
Chr8	20363015	20363186	Transcribed exon (no phenotype)	0.998419
Chr3	8866679	8867215	Transcribed exon (no phenotype)	0.998419
Chr11	17049315	17049543	Transcribed exon (no phenotype)	0.99841
Chr1	30775906	30776400	Transcribed exon (no phenotype)	0.998401
Chr2	30878194	30878408	Transcribed exon (no phenotype)	0.9984
Chr2	25622265	25623059	Transcribed exon (no phenotype)	0.9984
Chr5	5430352	5430623	Transcribed exon (no phenotype)	0.99838
Chr10	20727217	20728116	Transcribed exon (no phenotype)	0.99838
Chr5	28036294	28036680	Transcribed exon (no phenotype)	0.998373
Chr2	34375671	34375841	Transcribed exon (no phenotype)	0.998373
Chr3	21677111	21677376	Transcribed exon (no phenotype)	0.99836
Chr2	32942187	32942362	Transcribed exon (no phenotype)	0.99835
Chr5	2570356	2570536	Transcribed exon (no phenotype)	0.99834
Chr12	25904291	25905326	Transcribed exon (no phenotype)	0.998339
Chr2	33375654	33375840	Transcribed exon (no phenotype)	0.998338
Chr11	21507852	21507967	Transcribed exon (no phenotype)	0.998328
Chr1	33921199	33921776	Transcribed exon (no phenotype)	0.99832
Chr4	24777122	24777315	Transcribed exon (no phenotype)	0.99832
Chr6	10350957	10351188	Transcribed exon (no phenotype)	0.99832
Chr3	13930341	13930957	Transcribed exon (no phenotype)	0.99832
Chr5	19620422	19620543	Transcribed exon (no phenotype)	0.998319
Chr3	29300017	29301193	Transcribed exon (no phenotype)	0.998319
Chr1	39457147	39457306	Transcribed exon (no phenotype)	0.998318
Chr9	13188192	13188408	Transcribed exon (no phenotype)	0.998307
Chr7	23838507	23838697	Transcribed exon (no phenotype)	0.99828
Chr2	5716429	5716825	Transcribed exon (no phenotype)	0.998279
Chr2	4039646	4040044	Transcribed exon (no phenotype)	0.998279
Chr8	17855065	17855434	Transcribed exon (no phenotype)	0.998278
Chr9	22379483	22379991	Transcribed exon (no phenotype)	0.99826
Chr6	29517881	29518643	Transcribed exon (no phenotype)	0.998249
Chr5	519773	519889	Transcribed exon (no phenotype)	0.998246
Chr10	14537314	14537973	Transcribed exon (no phenotype)	0.99824
Chr6	6089086	6089578	Transcribed exon (no phenotype)	0.99824
Chr2	5718308	5718449	Transcribed exon (no phenotype)	0.998239
Chr4	22008457	22008693	Transcribed exon (no phenotype)	0.998219
Chr3	11471061	11471267	Transcribed exon (no phenotype)	0.9982
Chr7	24494923	24495110	Transcribed exon (no phenotype)	0.998199
Chr4	8224151	8224263	Transcribed exon (no phenotype)	0.998192
Chr6	19520194	19520574	Transcribed exon (no phenotype)	0.998192
Chr11	22525345	22526016	Transcribed exon (no phenotype)	0.998191
Chr3	8750993	8752089	Transcribed exon (no phenotype)	0.99818
Chr3	15504569	15505296	Transcribed exon (no phenotype)	0.998179
Chr4	29804708	29805410	Transcribed exon (no phenotype)	0.998179
Chr4	35377940	35378320	Transcribed exon (no phenotype)	0.998174
Chr1	4054580	4054884	Transcribed exon (no phenotype)	0.998163
Chr1	31103264	31103369	Transcribed exon (no phenotype)	0.99816
Chr2	7510554	7510841	Transcribed exon (no phenotype)	0.998159
Chr4	31109478	31110036	Transcribed exon (no phenotype)	0.998159
Chr2	11401374	11401521	Transcribed exon (no phenotype)	0.998151
Chr10	16797992	16798331	Transcribed exon (no phenotype)	0.998147
Chr12	25096461	25096617	Transcribed exon (no phenotype)	0.99814
Chr9	16301633	16301914	Transcribed exon (no phenotype)	0.99814
Chr2	30324353	30324659	Transcribed exon (no phenotype)	0.99814
Chr3	25144631	25145170	Transcribed exon (no phenotype)	0.998139
Chr11	21508499	21508668	Transcribed exon (no phenotype)	0.998138
Chr4	31008291	31008543	Transcribed exon (no phenotype)	0.998136
Chr2	7511006	7512177	Transcribed exon (no phenotype)	0.998131
Chr5	322432	322666	Transcribed exon (no phenotype)	0.99812
Chr1	30950187	30950333	Transcribed exon (no phenotype)	0.998118
Chr10	19432061	19432333	Transcribed exon (no phenotype)	0.9981
Chr7	19429115	19429402	Transcribed exon (no phenotype)	0.998099
Chr4	24234991	24235292	Transcribed exon (no phenotype)	0.998099
Chr5	430302	430509	Transcribed exon (no phenotype)	0.998096
Chr7	27871509	27871826	Transcribed exon (no phenotype)	0.998096
Chr2	10742835	10742982	Transcribed exon (no phenotype)	0.998093
Chr1	31209843	31210435	Transcribed exon (no phenotype)	0.998087
Chr3	8069781	8070260	Transcribed exon (no phenotype)	0.99808
Chr7	29626291	29626584	Transcribed exon (no phenotype)	0.998073
Chr1	40071722	40072457	Transcribed exon (no phenotype)	0.99806
Chr10	17868085	17868219	Transcribed exon (no phenotype)	0.998059
Chr6	17509052	17509226	Transcribed exon (no phenotype)	0.998058
Chr4	22344287	22345422	Transcribed exon (no phenotype)	0.998058
Chr3	27499653	27499841	Transcribed exon (no phenotype)	0.998056
Chr1	26523627	26524095	Transcribed exon (no phenotype)	0.998052
Chr2	5358435	5358533	Transcribed exon (no phenotype)	0.998041
Chr5	26963923	26964583	Transcribed exon (no phenotype)	0.99804
Chr9	22131539	22132902	Transcribed exon (no phenotype)	0.998033
Chr5	25156452	25156935	Transcribed exon (no phenotype)	0.998029
Chr7	5649425	5649745	Transcribed exon (no phenotype)	0.99802
Chr5	3656910	3657112	Transcribed intron	0.99802
Chr1	32773461	32775687	Transcribed exon (no phenotype)	0.998019
Chr6	24208057	24208153	Transcribed exon (no phenotype)	0.998018
Chr8	27894741	27894893	Transcribed exon (no phenotype)	0.998017
Chr7	24914116	24914359	Transcribed exon (no phenotype)	0.99798
Chr8	197713	197818	Transcribed exon (no phenotype)	0.99798
Chr12	3875216	3875300	Transcribed exon (no phenotype)	0.997979
Chr11	21511141	21511277	Transcribed exon (no phenotype)	0.997976
Chr5	5428623	5429063	Transcribed exon (no phenotype)	0.99796
Chr3	3528911	3529074	Transcribed exon (no phenotype)	0.99796
Chr1	17699043	17699724	Transcribed exon (no phenotype)	0.997958
Chr5	23422155	23422321	Transcribed exon (no phenotype)	0.997957
Chr3	33476696	33477509	Transcribed exon (no phenotype)	0.997956
Chr6	11270258	11270482	Transcribed exon (no phenotype)	0.997953
Chr3	13731312	13731651	Transcribed exon (no phenotype)	0.997943
Chr1	11035264	11035354	Transcribed exon (no phenotype)	0.997941
Chr6	6720493	6721069	Transcribed exon (no phenotype)	0.99794
Chr8	23597317	23597485	Transcribed exon (no phenotype)	0.99794
Chr3	33367530	33367825	Transcribed exon (no phenotype)	0.997939
Chr11	9093730	9094046	Transcribed exon (no phenotype)	0.997938
Chr4	25481691	25481854	Phenotype exon	0.997921
Chr1	32670959	32671370	Transcribed exon (no phenotype)	0.99792
Chr1	42692460	42692931	Transcribed exon (no phenotype)	0.99792
Chr7	7124191	7124343	Transcribed exon (no phenotype)	0.997917
Chr4	25050391	25050501	Transcribed exon (no phenotype)	0.997907
Chr1	2405268	2405990	Transcribed exon (no phenotype)	0.997895
Chr11	25534275	25534383	Transcribed exon (no phenotype)	0.997895
Chr2	4038949	4039601	Transcribed exon (no phenotype)	0.997893
Chr3	1856288	1856562	Transcribed exon (no phenotype)	0.997889
Chr3	21653698	21654256	Transcribed exon (no phenotype)	0.99788
Chr3	29055462	29056254	Transcribed exon (no phenotype)	0.99788
Chr9	1162086	1162187	Transcribed exon (no phenotype)	0.99788
Chr6	29511308	29511503	Transcribed exon (no phenotype)	0.997878
Chr2	13984141	13984358	Transcribed exon (no phenotype)	0.997877
Chr3	12984733	12984863	Transcribed exon (no phenotype)	0.997872
Chr7	28788548	28789003	Transcribed exon (no phenotype)	0.997867
Chr7	13035416	13035582	Transcribed exon (no phenotype)	0.997859
Chr8	24037807	24038417	Transcribed exon (no phenotype)	0.997833
Chr8	16521520	16521698	Transcribed exon (no phenotype)	0.997832
Chr3	14319118	14319338	Transcribed exon (no phenotype)	0.99783
Chr7	17422959	17423158	Transcribed exon (no phenotype)	0.99782
Chr9	21539500	21539679	Transcribed exon (no phenotype)	0.997819
Chr7	20090457	20091046	Transcribed exon (no phenotype)	0.997819
Chr4	26966216	26966353	Transcribed exon (no phenotype)	0.997812
Chr3	34506063	34506561	Transcribed exon (no phenotype)	0.9978
Chr7	3837608	3838221	Transcribed exon (no phenotype)	0.9978
Chr1	24999271	24999599	Transcribed exon (no phenotype)	0.997799
Chr9	21933519	21934186	Transcribed exon (no phenotype)	0.997786
Chr9	18017694	18017883	Transcribed exon (no phenotype)	0.99778
Chr7	1234236	1234509	Transcribed exon (no phenotype)	0.997779
Chr8	4574096	4574246	Transcribed exon (no phenotype)	0.997777
Chr6	10349371	10349587	Transcribed exon (no phenotype)	0.99776
Chr4	34509346	34510375	Transcribed exon (no phenotype)	0.99776
Chr5	16969645	16969766	Transcribed exon (no phenotype)	0.99776
Chr1	43050736	43050811	Transcribed exon (no phenotype)	0.997759
Chr7	3274499	3274813	Transcribed exon (no phenotype)	0.997759
Chr12	3856822	3857130	Transcribed exon (no phenotype)	0.997758
Chr5	8269059	8269170	Transcribed exon (no phenotype)	0.997758
Chr9	3458705	3458802	Transcribed exon (no phenotype)	0.997749
Chr3	17552971	17553138	Transcribed exon (no phenotype)	0.99774
Chr2	32724574	32724899	Transcribed exon (no phenotype)	0.997735
Chr5	7126290	7127177	Transcribed exon (no phenotype)	0.99772
Chr6	24208850	24208958	Transcribed exon (no phenotype)	0.99772
Chr4	34484121	34484267	Transcribed exon (no phenotype)	0.99772
Chr6	26244934	26245217	Transcribed exon (no phenotype)	0.997719
Chr4	35373807	35373930	Transcribed exon (no phenotype)	0.997718
Chr1	28314987	28315316	Transcribed exon (no phenotype)	0.997702
Chr3	2434477	2434581	Transcribed exon (no phenotype)	0.9977
Chr4	35272802	35273977	Transcribed exon (no phenotype)	0.997698
Chr2	32658878	32659110	Transcribed exon (no phenotype)	0.997697
Chr6	23543983	23544153	Phenotype exon	0.997683
Chr5	26836848	26837149	Transcribed exon (no phenotype)	0.997681
Chr1	1025573	1025851	Transcribed exon (no phenotype)	0.99768
Chr1	27593168	27593720	Transcribed exon (no phenotype)	0.99768
Chr3	12979728	12979962	Transcribed exon (no phenotype)	0.99768
Chr12	27525184	27525638	Transcribed exon (no phenotype)	0.997679
Chr10	9929126	9929280	Transcribed exon (no phenotype)	0.997679
Chr1	35097319	35097514	Transcribed exon (no phenotype)	0.997679
Chr10	16691247	16691768	Transcribed exon (no phenotype)	0.997678
Chr3	29142308	29142687	Transcribed exon (no phenotype)	0.997678
Chr5	3309342	3309487	Transcribed exon (no phenotype)	0.997677
Chr6	15817830	15818054	Transcribed exon (no phenotype)	0.997669
Chr7	19380640	19381211	Transcribed exon (no phenotype)	0.99766
Chr8	1610546	1610943	Transcribed exon (no phenotype)	0.99766
Chr12	18342229	18342397	Transcribed exon (no phenotype)	0.997659
Chr7	12431313	12431474	Transcribed exon (no phenotype)	0.997659
Chr7	28789551	28789903	Transcribed exon (no phenotype)	0.997654
Chr2	35037314	35037888	Transcribed exon (no phenotype)	0.99764
Chr3	1654093	1655159	Transcribed exon (no phenotype)	0.99764
Chr6	23543320	23543499	Phenotype exon	0.99764
Chr7	11866737	11866941	Transcribed exon (no phenotype)	0.997639
Chr3	24176764	24177287	Transcribed exon (no phenotype)	0.997639
Chr7	28789109	28789250	Transcribed exon (no phenotype)	0.997639
Chr2	16210490	16210617	Transcribed exon (no phenotype)	0.997629
Chr4	27135216	27135579	Transcribed exon (no phenotype)	0.997622
Chr9	5431887	5433249	Transcribed exon (no phenotype)	0.99762
Chr10	14540378	14541028	Transcribed exon (no phenotype)	0.997619
Chr5	22921726	22922110	Transcribed exon (no phenotype)	0.997613
Chr1	32425545	32425700	Transcribed exon (no phenotype)	0.997612
Chr1	24635547	24635800	Transcribed exon (no phenotype)	0.997603
Chr1	3563551	3564477	Transcribed exon (no phenotype)	0.9976
Chr2	1439769	1440023	Transcribed exon (no phenotype)	0.997598
Chr7	1234925	1235072	Transcribed exon (no phenotype)	0.997598
Chr9	19824618	19825206	Transcribed exon (no phenotype)	0.997596
Chr11	25214982	25215513	Transcribed exon (no phenotype)	0.99759
Chr3	2445608	2445881	Transcribed exon (no phenotype)	0.99758
Chr5	23745850	23746146	Transcribed exon (no phenotype)	0.99758
Chr2	19964582	19964686	Transcribed exon (no phenotype)	0.99758
Chr2	32652508	32652735	Transcribed exon (no phenotype)	0.997579
Chr3	28131365	28131543	Transcribed exon (no phenotype)	0.997578
Chr10	19191308	19191766	Transcribed exon (no phenotype)	0.997576
Chr1	1028320	1028494	Transcribed exon (no phenotype)	0.997576
Chr2	33390614	33390983	Transcribed exon (no phenotype)	0.997571
Chr1	3563111	3563455	Transcribed exon (no phenotype)	0.997569
Chr2	30543456	30543741	Transcribed exon (no phenotype)	0.99756
Chr10	9925123	9925449	Transcribed exon (no phenotype)	0.99756
Chr2	5146617	5147165	Transcribed exon (no phenotype)	0.997556
Chr10	16690797	16691012	Transcribed exon (no phenotype)	0.997555
Chr1	26595836	26596010	Transcribed exon (no phenotype)	0.997553
Chr1	42616030	42616206	Transcribed exon (no phenotype)	0.997545
Chr6	24836215	24836432	Transcribed exon (no phenotype)	0.997541
Chr12	4873352	4873558	Transcribed exon (no phenotype)	0.99754
Chr9	5938877	5939061	Transcribed exon (no phenotype)	0.99754
Chr1	27590483	27590624	Transcribed exon (no phenotype)	0.997539
Chr3	1722627	1722750	Transcribed exon (no phenotype)	0.997538
Chr1	33053136	33053284	Transcribed intron	0.997536
Chr1	377543	377836	Transcribed exon (no phenotype)	0.997534
Chr2	28126950	28127105	Transcribed exon (no phenotype)	0.997533
Chr3	24193741	24193866	Transcribed exon (no phenotype)	0.997531
Chr3	4121704	4122729	Transcribed exon (no phenotype)	0.99753
Chr7	27716300	27716666	Transcribed exon (no phenotype)	0.997527
Chr1	39358959	39359915	Transcribed exon (no phenotype)	0.99752
Chr9	17920297	17920529	Transcribed exon (no phenotype)	0.99752
Chr1	31971719	31972081	Transcribed exon (no phenotype)	0.997519
Chr6	21638395	21639425	Transcribed exon (no phenotype)	0.997515
Chr5	5793286	5793552	Transcribed exon (no phenotype)	0.997513
Chr5	16930043	16930543	Transcribed exon (no phenotype)	0.997509
Chr6	3463283	3463853	Transcribed exon (no phenotype)	0.997496
Chr3	27863766	27863908	Transcribed exon (no phenotype)	0.99749
Chr11	22170626	22170947	Transcribed exon (no phenotype)	0.99748
Chr7	20814167	20814306	Transcribed exon (no phenotype)	0.99747
Chr7	25303344	25303586	Transcribed exon (no phenotype)	0.997466
Chr7	23172617	23173019	Transcribed exon (no phenotype)	0.997462
Chr9	2607546	2607822	Transcribed exon (no phenotype)	0.997462
Chr8	13949794	13950266	Transcribed exon (no phenotype)	0.99746
Chr3	13244718	13244886	Transcribed exon (no phenotype)	0.99746
Chr5	29245901	29246133	Transcribed exon (no phenotype)	0.99746
Chr1	14812545	14812865	Transcribed exon (no phenotype)	0.99744
Chr2	5353569	5353677	Transcribed exon (no phenotype)	0.99744
Chr2	3368259	3369895	Transcribed exon (no phenotype)	0.997439
Chr1	28372468	28372745	Transcribed exon (no phenotype)	0.997439
Chr6	27230230	27231647	Transcribed exon (no phenotype)	0.997439
Chr2	781655	782673	Transcribed exon (no phenotype)	0.997436
Chr1	43207650	43209469	Transcribed exon (no phenotype)	0.997432
Chr1	17948522	17949121	Transcribed exon (no phenotype)	0.997429
Chr5	26381197	26382472	Transcribed exon (no phenotype)	0.99742
Chr5	2929105	2929488	Transcribed exon (no phenotype)	0.99742
Chr8	24701993	24702605	Transcribed exon (no phenotype)	0.99742
Chr6	134958	135245	Transcribed exon (no phenotype)	0.99742
Chr1	5249589	5249772	Transcribed exon (no phenotype)	0.997418
Chr8	27827696	27828168	Transcribed exon (no phenotype)	0.997416
Chr9	9656992	9657421	Transcribed exon (no phenotype)	0.997414
Chr1	27261442	27261559	Transcribed exon (no phenotype)	0.997409
Chr5	26826349	26826529	Transcribed exon (no phenotype)	0.997409
Chr11	19974673	19974941	Transcribed exon (no phenotype)	0.9974
Chr1	12304614	12304748	Transcribed exon (no phenotype)	0.9974
Chr5	22920636	22920823	Transcribed exon (no phenotype)	0.9974
Chr1	27258895	27259246	Transcribed exon (no phenotype)	0.997399
Chr3	7218495	7218842	Transcribed exon (no phenotype)	0.997384
Chr2	30723937	30724556	Transcribed exon (no phenotype)	0.99738
Chr7	23196245	23197057	Transcribed exon (no phenotype)	0.99738
Chr1	12305679	12305837	Transcribed exon (no phenotype)	0.997379
Chr5	27742390	27742823	Transcribed exon (no phenotype)	0.997376
Chr6	26191461	26191754	Transcribed exon (no phenotype)	0.997376
Chr4	33317075	33317604	Transcribed exon (no phenotype)	0.997363
Chr4	24181414	24181825	Transcribed exon (no phenotype)	0.99736
Chr12	11054908	11054998	Transcribed exon (no phenotype)	0.997357
Chr2	23161402	23161562	Transcribed exon (no phenotype)	0.997356
Chr6	2032684	2033091	Transcribed exon (no phenotype)	0.997356
Chr9	13188919	13189103	Transcribed exon (no phenotype)	0.997355
Chr3	1329464	1331321	Transcribed exon (no phenotype)	0.997355
Chr1	29653552	29655062	Transcribed exon (no phenotype)	0.997352
Chr12	21233835	21234160	Transcribed exon (no phenotype)	0.99735
Chr3	18038970	18039492	Transcribed exon (no phenotype)	0.997349
Chr6	6844177	6844535	Transcribed exon (no phenotype)	0.997345
Chr2	23895589	23895762	Transcribed exon (no phenotype)	0.99734
Chr9	17009704	17010301	Transcribed exon (no phenotype)	0.99734
Chr7	4177765	4178378	Transcribed exon (no phenotype)	0.99734
Chr3	12951035	12951221	Transcribed exon (no phenotype)	0.997339
Chr4	35378903	35379595	Transcribed exon (no phenotype)	0.997338
Chr6	6719604	6720137	Transcribed exon (no phenotype)	0.997338
Chr1	8427026	8427755	Transcribed exon (no phenotype)	0.997338
Chr7	1236255	1236365	Transcribed exon (no phenotype)	0.997338
Chr9	8695721	8696288	Transcribed exon (no phenotype)	0.997337
Chr7	3484362	3484704	Transcribed exon (no phenotype)	0.997333
Chr1	32135486	32135710	Transcribed exon (no phenotype)	0.997326
Chr6	9405349	9405661	Transcribed exon (no phenotype)	0.997323
Chr6	24209033	24210389	Transcribed exon (no phenotype)	0.99732
Chr2	28782057	28782274	Transcribed exon (no phenotype)	0.997319
Chr1	28142225	28142388	Transcribed exon (no phenotype)	0.997318
Chr3	27494991	27495103	Transcribed exon (no phenotype)	0.997311
Chr2	34302001	34302398	Transcribed exon (no phenotype)	0.997306
Chr3	24654155	24654265	Transcribed exon (no phenotype)	0.997303
Chr3	34505810	34505957	Transcribed exon (no phenotype)	0.9973
Chr4	31509921	31510102	Transcribed exon (no phenotype)	0.9973
Chr5	26638328	26638449	Transcribed exon (no phenotype)	0.997296
Chr1	8277494	8277638	Transcribed exon (no phenotype)	0.99729
Chr2	16605298	16605456	Transcribed exon (no phenotype)	0.997283
Chr4	25476866	25477201	Phenotype exon	0.99728
Chr3	15116737	15116900	Transcribed exon (no phenotype)	0.997279
Chr3	31147575	31148167	Transcribed exon (no phenotype)	0.997276
Chr2	32938018	32938179	Transcribed exon (no phenotype)	0.997273
Chr3	24478942	24479086	Transcribed exon (no phenotype)	0.997269
Chr7	15871232	15871828	Transcribed exon (no phenotype)	0.99726
Chr7	26427187	26427592	Transcribed exon (no phenotype)	0.99726
Chr4	34485430	34485985	Transcribed exon (no phenotype)	0.997259
Chr12	13816644	13816856	Transcribed exon (no phenotype)	0.997256
Chr5	25454989	25455805	Transcribed exon (no phenotype)	0.99724
Chr2	4199193	4199407	Transcribed exon (no phenotype)	0.997239
Chr2	35033255	35033445	Transcribed exon (no phenotype)	0.997229
Chr4	25051433	25051603	Transcribed exon (no phenotype)	0.997219
Chr1	8372760	8373250	Transcribed exon (no phenotype)	0.997218
Chr3	11353248	11353712	Transcribed exon (no phenotype)	0.997213
Chr2	4198502	4198609	Transcribed exon (no phenotype)	0.997212
Chr2	3489921	3490140	Transcribed exon (no phenotype)	0.997209
Chr9	1309941	1310251	Transcribed exon (no phenotype)	0.997207
Chr12	3300565	3300805	Transcribed exon (no phenotype)	0.9972
Chr8	23277909	23278146	Transcribed exon (no phenotype)	0.9972
Chr9	21152634	21153454	Transcribed exon (no phenotype)	0.997198
Chr5	19620922	19621063	Transcribed exon (no phenotype)	0.997198
Chr9	6375990	6376192	Transcribed exon (no phenotype)	0.997195
Chr4	25864463	25865330	Transcribed exon (no phenotype)	0.997191
Chr7	2226466	2227209	Transcribed exon (no phenotype)	0.99718
Chr9	22215802	22216179	Transcribed exon (no phenotype)	0.99718
Chr9	20064747	20065294	Transcribed exon (no phenotype)	0.99718
Chr2	10981817	10982292	Transcribed exon (no phenotype)	0.997178
Chr7	4532210	4532908	Transcribed exon (no phenotype)	0.997178
Chr1	14815211	14815606	Transcribed exon (no phenotype)	0.997159
Chr5	5975487	5975595	Transcribed exon (no phenotype)	0.99715
Chr7	23262807	23262916	Transcribed exon (no phenotype)	0.997149
Chr3	8259598	8259789	Transcribed exon (no phenotype)	0.997149
Chr10	16796894	16797207	Transcribed exon (no phenotype)	0.997145
Chr8	14753530	14754548	Transcribed exon (no phenotype)	0.997142
Chr3	27262958	27264440	Transcribed exon (no phenotype)	0.99714
Chr11	4868073	4868344	Transcribed exon (no phenotype)	0.99714
Chr7	2539189	2539312	Transcribed exon (no phenotype)	0.99714
Chr1	28550751	28550831	Transcribed exon (no phenotype)	0.997136
Chr8	5386860	5387137	Transcribed exon (no phenotype)	0.997131
Chr7	6041516	6041704	Transcribed exon (no phenotype)	0.99713
Chr8	24701644	24701883	Transcribed exon (no phenotype)	0.99712
Chr2	35796538	35796674	Transcribed exon (no phenotype)	0.997119
Chr11	11346598	11347025	Transcribed exon (no phenotype)	0.997119
Chr3	14516439	14516653	Transcribed exon (no phenotype)	0.997118
Chr3	25036873	25036966	Transcribed exon (no phenotype)	0.997116
Chr2	27663811	27664044	Transcribed exon (no phenotype)	0.997111
Chr5	3532865	3533139	Transcribed exon (no phenotype)	0.9971
Chr9	14714374	14714655	Transcribed exon (no phenotype)	0.997099
Chr11	19437853	19438123	Transcribed exon (no phenotype)	0.997097
Chr4	35371058	35371157	Transcribed exon (no phenotype)	0.997097
Chr4	35370605	35370895	Transcribed exon (no phenotype)	0.997097
Chr12	25555605	25556084	Transcribed exon (no phenotype)	0.997096
Chr4	24299269	24299590	Transcribed exon (no phenotype)	0.997095
Chr3	27107349	27107513	Transcribed exon (no phenotype)	0.99709
Chr3	29939436	29939772	Transcribed exon (no phenotype)	0.997078
Chr1	3669571	3669988	Transcribed exon (no phenotype)	0.997078
Chr3	36214805	36214876	Transcribed exon (no phenotype)	0.997078
Chr7	11528889	11529041	Transcribed exon (no phenotype)	0.997075
Chr1	40781624	40781734	Transcribed exon (no phenotype)	0.997065
Chr1	34951937	34952143	Transcribed exon (no phenotype)	0.997061
Chr3	33368969	33369340	Transcribed exon (no phenotype)	0.997059
Chr2	6113042	6113277	Transcribed exon (no phenotype)	0.997059
Chr1	17747939	17748280	Transcribed exon (no phenotype)	0.997057
Chr8	22017796	22018084	Transcribed exon (no phenotype)	0.997057
Chr11	22141752	22141887	Transcribed exon (no phenotype)	0.997055
Chr1	12668082	12668325	Transcribed exon (no phenotype)	0.997055
Chr5	20485895	20486402	Transcribed exon (no phenotype)	0.99705
Chr3	14217600	14217739	Transcribed exon (no phenotype)	0.997049
Chr12	4767019	4767490	Transcribed exon (no phenotype)	0.997046
Chr2	32725274	32725359	Transcribed exon (no phenotype)	0.99704
Chr2	5718547	5718746	Transcribed exon (no phenotype)	0.997039
Chr6	3253442	3253571	Transcribed exon (no phenotype)	0.997038
Chr3	8781743	8781850	Transcribed exon (no phenotype)	0.997031
Chr3	25037807	25037889	Transcribed exon (no phenotype)	0.99702
Chr8	22023002	22023164	Transcribed exon (no phenotype)	0.99702
Chr7	19503546	19503986	Transcribed exon (no phenotype)	0.997019
Chr9	857191	857624	Transcribed exon (no phenotype)	0.997017
Chr3	30390595	30391429	Transcribed exon (no phenotype)	0.997016
Chr4	14090251	14090420	Transcribed exon (no phenotype)	0.997013
Chr3	29139923	29140075	Transcribed exon (no phenotype)	0.997012
Chr11	17049616	17049833	Transcribed exon (no phenotype)	0.997012
Chr7	27714778	27714860	Transcribed exon (no phenotype)	0.997004
Chr3	10844999	10845127	Transcribed exon (no phenotype)	0.996999
Chr1	36718766	36719530	Transcribed exon (no phenotype)	0.996999
Chr1	8368958	8369484	Transcribed exon (no phenotype)	0.996998
Chr7	28430376	28430556	Transcribed exon (no phenotype)	0.996997
Chr6	5423148	5423462	Transcribed exon (no phenotype)	0.996997
Chr3	32675946	32676112	Transcribed exon (no phenotype)	0.99699
Chr1	26460222	26460367	Transcribed exon (no phenotype)	0.996986
Chr5	429578	430153	Transcribed exon (no phenotype)	0.996979
Chr5	422514	422770	Transcribed exon (no phenotype)	0.996969
Chr3	36220661	36220752	Transcribed exon (no phenotype)	0.996967
Chr2	34868690	34868998	Transcribed exon (no phenotype)	0.996966
Chr2	32829302	32830933	Transcribed exon (no phenotype)	0.996963
Chr3	28968309	28968616	Transcribed exon (no phenotype)	0.99696
Chr3	6516356	6517965	Transcribed exon (no phenotype)	0.99696
Chr6	24279988	24280437	Transcribed exon (no phenotype)	0.99696
Chr9	5881989	5882179	Transcribed exon (no phenotype)	0.996959
Chr2	30548109	30548279	Transcribed exon (no phenotype)	0.996957
Chr5	2930150	2930375	Transcribed exon (no phenotype)	0.996955
Chr6	2007393	2007551	Transcribed exon (no phenotype)	0.996942
Chr3	33326577	33327242	Transcribed exon (no phenotype)	0.99694
Chr1	1022694	1022812	Transcribed exon (no phenotype)	0.99694
Chr2	30160263	30160632	Transcribed exon (no phenotype)	0.99694
Chr1	24618872	24618968	Transcribed exon (no phenotype)	0.99694
Chr3	28757477	28757721	Transcribed exon (no phenotype)	0.996939
Chr12	22525487	22525654	Transcribed exon (no phenotype)	0.996939
Chr1	32873875	32874061	Transcribed exon (no phenotype)	0.996939
Chr1	32645567	32645806	Transcribed exon (no phenotype)	0.996939
Chr12	13819487	13819616	Transcribed exon (no phenotype)	0.996938
Chr7	517355	520046	Transcribed exon (no phenotype)	0.996938
Chr3	8259102	8259208	Transcribed exon (no phenotype)	0.996929
Chr8	6239046	6239145	Transcribed exon (no phenotype)	0.996925
Chr3	12790863	12791207	Transcribed exon (no phenotype)	0.99692
Chr10	17045997	17046258	Transcribed exon (no phenotype)	0.996919
Chr2	30547787	30548042	Transcribed exon (no phenotype)	0.996919
Chr3	6678075	6678197	Transcribed exon (no phenotype)	0.996919
Chr6	29521464	29521834	Transcribed exon (no phenotype)	0.996918
Chr4	25069102	25069292	Transcribed exon (no phenotype)	0.996909
Chr2	786768	787709	Transcribed exon (no phenotype)	0.996902
Chr4	1996655	1996839	Transcribed exon (no phenotype)	0.996901
Chr4	34486065	34486984	Transcribed exon (no phenotype)	0.9969
Chr9	18152827	18152975	Transcribed exon (no phenotype)	0.996895
Chr12	20807241	20807886	Transcribed exon (no phenotype)	0.996892
Chr5	25155905	25156419	Transcribed exon (no phenotype)	0.996888
Chr12	26308640	26308748	Transcribed exon (no phenotype)	0.99688
Chr1	37854962	37855204	Transcribed exon (no phenotype)	0.99688
Chr4	6517151	6517983	Transcribed exon (no phenotype)	0.99688
Chr1	37029407	37029695	Transcribed exon (no phenotype)	0.996879
Chr7	5180061	5180486	Transcribed exon (no phenotype)	0.996879
Chr3	36217226	36217303	Transcribed exon (no phenotype)	0.996878
Chr3	13847222	13849459	Transcribed exon (no phenotype)	0.996877
Chr5	28771619	28771715	Transcribed intron	0.996876
Chr9	1163578	1163700	Transcribed exon (no phenotype)	0.996875
Chr1	32357213	32357782	Transcribed exon (no phenotype)	0.996874
Chr6	26300708	26300854	Transcribed exon (no phenotype)	0.996867
Chr5	25449426	25449675	Transcribed exon (no phenotype)	0.996862
Chr2	28090296	28090572	Transcribed exon (no phenotype)	0.99686
Chr5	199019	199173	Transcribed exon (no phenotype)	0.996859
Chr2	31765290	31765838	Transcribed exon (no phenotype)	0.99685
Chr7	13076428	13076675	Transcribed exon (no phenotype)	0.996841
Chr1	27665171	27665287	Transcribed exon (no phenotype)	0.99684
Chr3	19184775	19184864	Transcribed exon (no phenotype)	0.99684
Chr12	27498102	27498816	Transcribed exon (no phenotype)	0.996836
Chr3	2437447	2437542	Transcribed exon (no phenotype)	0.996829
Chr7	28912326	28912885	Transcribed exon (no phenotype)	0.996827
Chr1	25418796	25419182	Transcribed exon (no phenotype)	0.996822
Chr1	23816524	23816670	Transcribed exon (no phenotype)	0.99682
Chr1	42449735	42449855	Transcribed intron	0.996819
Chr3	32702701	32703096	Transcribed exon (no phenotype)	0.996818
Chr2	9489106	9489556	Transcribed exon (no phenotype)	0.996812
Chr2	8140919	8141312	Transcribed exon (no phenotype)	0.996808
Chr6	6846362	6846568	Transcribed exon (no phenotype)	0.996799
Chr12	23267069	23268875	Transcribed exon (no phenotype)	0.996795
Chr9	2357079	2358593	Transcribed exon (no phenotype)	0.996789
Chr4	26919158	26920637	Transcribed exon (no phenotype)	0.996779
Chr2	5144214	5144527	Transcribed exon (no phenotype)	0.996779
Chr12	3297424	3299890	Transcribed exon (no phenotype)	0.996779
Chr7	15208635	15208988	Transcribed exon (no phenotype)	0.996777
Chr10	21561753	21563389	Transcribed exon (no phenotype)	0.996774
Chr6	30358786	30358928	Transcribed exon (no phenotype)	0.996769
Chr3	31617215	31617895	Transcribed exon (no phenotype)	0.996767
Chr2	20008215	20008649	Transcribed exon (no phenotype)	0.996758
Chr1	1235435	1236937	Transcribed exon (no phenotype)	0.996756
Chr7	24452903	24453127	Transcribed exon (no phenotype)	0.996756
Chr9	15351067	15351555	Transcribed exon (no phenotype)	0.996756
Chr12	17688461	17688566	Transcribed exon (no phenotype)	0.996753
Chr11	9817113	9818746	Transcribed exon (no phenotype)	0.996752
Chr11	8418671	8418874	Transcribed exon (no phenotype)	0.99674
Chr2	20813229	20813926	Transcribed exon (no phenotype)	0.99674
Chr4	25351099	25351994	Transcribed exon (no phenotype)	0.99674
Chr2	4487606	4488098	Transcribed exon (no phenotype)	0.996739
Chr1	9068887	9069193	Transcribed exon (no phenotype)	0.996737
Chr4	25358894	25359129	Transcribed exon (no phenotype)	0.996736
Chr1	23091624	23091789	Transcribed exon (no phenotype)	0.996736
Chr5	19131445	19131721	Transcribed exon (no phenotype)	0.99672
Chr5	221924	222527	Transcribed exon (no phenotype)	0.99672
Chr1	22023629	22023885	Transcribed exon (no phenotype)	0.996714
Chr3	15909969	15910645	Transcribed exon (no phenotype)	0.996711
Chr3	28135046	28135809	Transcribed exon (no phenotype)	0.996708
Chr11	22636337	22636615	Transcribed exon (no phenotype)	0.9967
Chr4	7511034	7511225	Transcribed exon (no phenotype)	0.996699
Chr8	27945073	27945240	Transcribed exon (no phenotype)	0.996698
Chr4	20277380	20277503	Transcribed exon (no phenotype)	0.996694
Chr9	19379842	19380062	Transcribed exon (no phenotype)	0.996692
Chr3	28360189	28360653	Transcribed exon (no phenotype)	0.99669
Chr3	25043439	25044228	Transcribed exon (no phenotype)	0.996689
Chr5	8282209	8282284	Transcribed exon (no phenotype)	0.996686
Chr1	11034023	11034150	Transcribed exon (no phenotype)	0.996682
Chr7	754937	755640	Transcribed exon (no phenotype)	0.99668
Chr5	17999376	17999599	Transcribed exon (no phenotype)	0.996677
Chr7	26770204	26770331	Transcribed exon (no phenotype)	0.996676
Chr5	5431658	5431928	Transcribed exon (no phenotype)	0.996675
Chr1	39469492	39469833	Transcribed exon (no phenotype)	0.996672
Chr1	39015037	39015772	Transcribed exon (no phenotype)	0.996664
Chr10	19514707	19514843	Transcribed exon (no phenotype)	0.996659
Chr8	26903193	26903301	Transcribed exon (no phenotype)	0.996658
Chr3	29256233	29256489	Transcribed exon (no phenotype)	0.996658
Chr3	8783725	8783919	Transcribed exon (no phenotype)	0.996656
Chr11	22635833	22635979	Transcribed exon (no phenotype)	0.996649
Chr10	14551231	14551357	Transcribed exon (no phenotype)	0.996648
Chr12	3622464	3622577	Transcribed exon (no phenotype)	0.996642
Chr11	10981158	10981417	Transcribed exon (no phenotype)	0.99664
Chr8	2979610	2979717	Transcribed exon (no phenotype)	0.99664
Chr12	23826401	23826780	Transcribed exon (no phenotype)	0.996639
Chr3	5926104	5926276	Transcribed exon (no phenotype)	0.996619
Chr4	24024480	24024761	Transcribed exon (no phenotype)	0.996617
Chr10	21894992	21895240	Transcribed exon (no phenotype)	0.996615
Chr10	18038268	18038817	Transcribed exon (no phenotype)	0.996613
Chr4	32419484	32420160	Transcribed exon (no phenotype)	0.9966
Chr1	11030334	11030522	Transcribed exon (no phenotype)	0.996599
Chr4	25068796	25069003	Transcribed exon (no phenotype)	0.996599
Chr2	35794517	35794936	Transcribed exon (no phenotype)	0.996596
Chr1	37063706	37064659	Transcribed exon (no phenotype)	0.996593
Chr2	29262904	29263098	Transcribed exon (no phenotype)	0.996592
Chr3	4413795	4414325	Transcribed exon (no phenotype)	0.996592
Chr2	10159891	10160057	Transcribed exon (no phenotype)	0.99659
Chr7	27051632	27052117	Transcribed exon (no phenotype)	0.996585
Chr6	29512512	29512770	Transcribed exon (no phenotype)	0.996585
Chr3	12376350	12376690	Transcribed exon (no phenotype)	0.99658
Chr7	755738	755832	Transcribed exon (no phenotype)	0.996578
Chr3	4907697	4907844	Transcribed exon (no phenotype)	0.996568
Chr2	5377141	5377230	Transcribed exon (no phenotype)	0.996568
Chr2	34869509	34869624	Transcribed exon (no phenotype)	0.996567
Chr6	11205837	11206084	Transcribed exon (no phenotype)	0.996562
Chr5	21905026	21906591	Transcribed exon (no phenotype)	0.99656
Chr3	29257766	29257917	Transcribed exon (no phenotype)	0.996559
Chr12	24975807	24977120	Transcribed exon (no phenotype)	0.996556
Chr11	10788772	10789012	Transcribed exon (no phenotype)	0.996556
Chr3	29054613	29055095	Transcribed exon (no phenotype)	0.996556
Chr1	36106182	36106948	Transcribed exon (no phenotype)	0.996556
Chr5	16513924	16514265	Transcribed exon (no phenotype)	0.996553
Chr3	25852926	25853055	Transcribed exon (no phenotype)	0.996551
Chr5	270934	271662	Transcribed exon (no phenotype)	0.99654
Chr2	28691555	28691706	Transcribed exon (no phenotype)	0.99654
Chr3	21652972	21653408	Transcribed exon (no phenotype)	0.996536
Chr12	3585633	3585836	Transcribed exon (no phenotype)	0.996533
Chr12	22459738	22459857	Transcribed exon (no phenotype)	0.996533
Chr12	17691389	17691689	Transcribed exon (no phenotype)	0.99653
Chr1	24816251	24818191	Transcribed exon (no phenotype)	0.99652
Chr3	34417006	34417532	Transcribed exon (no phenotype)	0.996519
Chr7	22640876	22640995	Transcribed exon (no phenotype)	0.996518
Chr5	423274	423823	Transcribed exon (no phenotype)	0.996509
Chr9	5881254	5881399	Transcribed exon (no phenotype)	0.996509
Chr5	1747751	1747881	Transcribed exon (no phenotype)	0.996502
Chr10	18912616	18913229	Transcribed exon (no phenotype)	0.9965
Chr1	4208537	4210590	Transcribed exon (no phenotype)	0.9965
Chr11	22527407	22528082	Transcribed exon (no phenotype)	0.996499
Chr1	32566653	32567061	Transcribed exon (no phenotype)	0.996492
Chr7	29540716	29541000	Transcribed exon (no phenotype)	0.996491
Chr9	883865	884037	Transcribed exon (no phenotype)	0.99649
Chr7	19312854	19313005	Transcribed exon (no phenotype)	0.996488
Chr3	29896595	29896763	Transcribed exon (no phenotype)	0.996488
Chr2	13353677	13353870	Transcribed exon (no phenotype)	0.996481
Chr3	8783288	8783686	Transcribed exon (no phenotype)	0.99648
Chr9	11845454	11845610	Transcribed exon (no phenotype)	0.996474
Chr8	22005529	22007081	Transcribed exon (no phenotype)	0.996473
Chr6	26311292	26311566	Transcribed exon (no phenotype)	0.996472
Chr7	20745330	20745639	Transcribed exon (no phenotype)	0.996468
Chr2	13979579	13980775	Transcribed exon (no phenotype)	0.996466
Chr3	976616	976799	Transcribed exon (no phenotype)	0.99646
Chr2	24533256	24533409	Transcribed exon (no phenotype)	0.996459
Chr8	40779	41157	Transcribed exon (no phenotype)	0.996459
Chr1	34411355	34411632	Transcribed exon (no phenotype)	0.996459
Chr3	17385642	17385751	Transcribed exon (no phenotype)	0.996446
Chr2	2907648	2907809	Transcribed exon (no phenotype)	0.996441
Chr11	3496867	3497170	Transcribed exon (no phenotype)	0.99644
Chr1	14813565	14814072	Transcribed exon (no phenotype)	0.99644
Chr5	3183964	3184165	Transcribed exon (no phenotype)	0.99644
Chr10	22322866	22323112	Transcribed exon (no phenotype)	0.996435
Chr4	35386837	35387037	Transcribed exon (no phenotype)	0.996419
Chr9	19127214	19127475	Transcribed exon (no phenotype)	0.996411
Chr8	24036893	24037308	Transcribed exon (no phenotype)	0.996404
Chr12	12325636	12325888	Transcribed exon (no phenotype)	0.996401
Chr1	9270523	9270808	Transcribed exon (no phenotype)	0.9964
Chr3	8574110	8574434	Transcribed exon (no phenotype)	0.996397
Chr5	26838686	26838789	Transcribed exon (no phenotype)	0.996394
Chr12	17789657	17789892	Transcribed exon (no phenotype)	0.996392
Chr6	2500049	2501494	Transcribed exon (no phenotype)	0.99638
Chr2	5374753	5374873	Transcribed exon (no phenotype)	0.996379
Chr5	428529	428679	Transcribed exon (no phenotype)	0.996376
Chr4	24159950	24161120	Transcribed exon (no phenotype)	0.996375
Chr6	10349908	10350036	Transcribed exon (no phenotype)	0.996374
Chr2	26959424	26959583	Transcribed exon (no phenotype)	0.996372
Chr2	2777399	2778449	Transcribed exon (no phenotype)	0.996363
Chr2	29327230	29327391	Transcribed exon (no phenotype)	0.99636
Chr7	22641636	22641767	Transcribed exon (no phenotype)	0.996358
Chr6	299586	299962	Transcribed exon (no phenotype)	0.996358
Chr1	17341829	17342713	Phenotype exon	0.996356
Chr10	14536909	14537225	Transcribed exon (no phenotype)	0.996356
Chr6	7162989	7163406	Transcribed exon (no phenotype)	0.996346
Chr3	9267703	9268114	Transcribed exon (no phenotype)	0.996339
Chr3	28870599	28871207	Transcribed exon (no phenotype)	0.996339
Chr7	22269168	22269376	Transcribed exon (no phenotype)	0.996336
Chr11	21180545	21180854	Transcribed exon (no phenotype)	0.996333
Chr9	13189572	13189722	Transcribed exon (no phenotype)	0.996332
Chr1	30842443	30842604	Transcribed exon (no phenotype)	0.996327
Chr1	39940109	39940242	Transcribed exon (no phenotype)	0.996322
Chr12	20808833	20809581	Transcribed exon (no phenotype)	0.99632
Chr6	29953437	29953774	Transcribed exon (no phenotype)	0.996319
Chr5	27476657	27476875	Transcribed exon (no phenotype)	0.996319
Chr9	8042293	8042544	Transcribed exon (no phenotype)	0.996319
Chr6	26363005	26363764	Transcribed exon (no phenotype)	0.996316
Chr1	11033340	11033607	Transcribed exon (no phenotype)	0.996312
Chr1	12329588	12331100	Transcribed exon (no phenotype)	0.996308
Chr2	26962056	26962365	Transcribed exon (no phenotype)	0.996304
Chr4	24851197	24851484	Transcribed exon (no phenotype)	0.9963
Chr12	21445499	21446245	Transcribed exon (no phenotype)	0.9963
Chr7	26899159	26899505	Transcribed exon (no phenotype)	0.996299
Chr5	18897838	18898659	Transcribed exon (no phenotype)	0.996296
Chr2	17494052	17494631	Transcribed exon (no phenotype)	0.996292
Chr6	17559841	17560552	Transcribed exon (no phenotype)	0.996288
Chr10	22651456	22651690	Transcribed exon (no phenotype)	0.996282
Chr2	32392014	32392914	Transcribed exon (no phenotype)	0.99628
Chr10	18532731	18532890	Transcribed exon (no phenotype)	0.996279
Chr3	23805179	23805347	Transcribed exon (no phenotype)	0.996277
Chr4	27721408	27722091	Transcribed exon (no phenotype)	0.996275
Chr6	21494733	21494798	Transcribed exon (no phenotype)	0.996263
Chr6	26336408	26336530	Transcribed intron	0.99626
Chr2	10160491	10160690	Transcribed exon (no phenotype)	0.996259
Chr4	35350571	35350691	Transcribed exon (no phenotype)	0.996258
Chr5	27743198	27744622	Transcribed exon (no phenotype)	0.996258
Chr7	3992829	3993015	Transcribed exon (no phenotype)	0.996253
Chr10	5582836	5583063	Transcribed exon (no phenotype)	0.996248
Chr6	25203761	25204001	Transcribed exon (no phenotype)	0.996247
Chr2	4203765	4204036	Transcribed intron	0.996247
Chr3	33808335	33808506	Transcribed exon (no phenotype)	0.996244
Chr6	26338003	26338176	Transcribed exon (no phenotype)	0.996239
Chr10	18154322	18154972	Transcribed exon (no phenotype)	0.996237
Chr7	15209820	15210202	Transcribed exon (no phenotype)	0.996234
Chr12	26313782	26313869	Transcribed exon (no phenotype)	0.996229
Chr3	5082262	5083768	Transcribed exon (no phenotype)	0.99622
Chr2	32577208	32578390	Transcribed exon (no phenotype)	0.996219
Chr3	5923342	5923827	Transcribed exon (no phenotype)	0.996216
Chr8	14755322	14756473	Transcribed exon (no phenotype)	0.996216
Chr1	19186412	19186490	Transcribed exon (no phenotype)	0.996216
Chr3	8588429	8588516	Transcribed exon (no phenotype)	0.996208
Chr3	10986099	10987331	Transcribed exon (no phenotype)	0.9962
Chr6	16793617	16796575	Transcribed exon (no phenotype)	0.9962
Chr1	17398974	17399297	Transcribed exon (no phenotype)	0.996199
Chr1	12241774	12241957	Transcribed exon (no phenotype)	0.996197
Chr8	27066931	27067021	Transcribed exon (no phenotype)	0.996196
Chr4	26024917	26025363	Transcribed exon (no phenotype)	0.996196
Chr3	716640	719389	Transcribed exon (no phenotype)	0.996195
Chr5	17293519	17293905	Transcribed exon (no phenotype)	0.996193
Chr8	22003876	22004202	Transcribed exon (no phenotype)	0.996193
Chr7	15887962	15888572	Transcribed exon (no phenotype)	0.996186
Chr1	3494692	3495017	Transcribed exon (no phenotype)	0.99618
Chr6	19519697	19519919	Transcribed exon (no phenotype)	0.99618
Chr5	19372381	19372521	Transcribed exon (no phenotype)	0.99618
Chr2	30548743	30548955	Transcribed exon (no phenotype)	0.996179
Chr10	13009885	13011413	Transcribed exon (no phenotype)	0.996176
Chr11	24188975	24190315	Transcribed exon (no phenotype)	0.996176
Chr12	23883253	23883673	Transcribed exon (no phenotype)	0.996169
Chr8	27828263	27828488	Transcribed exon (no phenotype)	0.996167
Chr4	32420643	32421075	Transcribed exon (no phenotype)	0.996166
Chr5	3653937	3654454	Transcribed exon (no phenotype)	0.996162
Chr1	34714460	34714560	Transcribed exon (no phenotype)	0.996162
Chr2	12028679	12029225	Transcribed exon (no phenotype)	0.996159
Chr1	22770041	22770264	Transcribed exon (no phenotype)	0.996151
Chr11	25212770	25212936	Transcribed exon (no phenotype)	0.99614
Chr9	19106621	19107282	Transcribed exon (no phenotype)	0.996139
Chr4	35312516	35312658	Transcribed exon (no phenotype)	0.996139
Chr3	35650409	35651965	Transcribed exon (no phenotype)	0.996136
Chr6	29465530	29466049	Transcribed exon (no phenotype)	0.996135
Chr6	25051530	25051879	Transcribed exon (no phenotype)	0.996134
Chr2	29485095	29486329	Transcribed exon (no phenotype)	0.99612
Chr9	18019611	18019845	Transcribed exon (no phenotype)	0.99612
Chr1	27591939	27592289	Transcribed exon (no phenotype)	0.996119
Chr2	5720539	5720730	Transcribed exon (no phenotype)	0.996119
Chr7	17422151	17422385	Transcribed exon (no phenotype)	0.996116
Chr1	18136814	18136942	Transcribed intron	0.996116
Chr9	22532678	22532828	Transcribed exon (no phenotype)	0.996112
Chr11	23630208	23630944	Transcribed exon (no phenotype)	0.996105
Chr2	26956865	26956957	Transcribed exon (no phenotype)	0.996099
Chr9	22529430	22529566	Transcribed exon (no phenotype)	0.996099
Chr2	4445981	4446174	Transcribed exon (no phenotype)	0.996094
Chr4	31978840	31980315	Transcribed exon (no phenotype)	0.996086
Chr8	8763180	8763293	Transcribed exon (no phenotype)	0.996085
Chr4	33762615	33763519	Transcribed exon (no phenotype)	0.99608
Chr10	13546089	13546335	Transcribed exon (no phenotype)	0.996079
Chr3	13932318	13932465	Transcribed exon (no phenotype)	0.996079
Chr3	5548762	5548960	Transcribed exon (no phenotype)	0.996079
Chr6	11714574	11714875	Transcribed exon (no phenotype)	0.996077
Chr5	28127466	28127578	Transcribed exon (no phenotype)	0.99607
Chr1	1604000	1605085	Transcribed exon (no phenotype)	0.996065
Chr6	24278703	24279101	Transcribed exon (no phenotype)	0.99606
Chr6	390118	390257	Transcribed exon (no phenotype)	0.996059
Chr3	30894577	30894764	Transcribed exon (no phenotype)	0.996059
Chr1	34156141	34156371	Transcribed exon (no phenotype)	0.996059
Chr1	18192206	18192381	Transcribed exon (no phenotype)	0.996059
Chr4	24507447	24507575	Transcribed exon (no phenotype)	0.996057
Chr9	18153262	18153739	Transcribed exon (no phenotype)	0.996056
Chr5	3691027	3691109	Transcribed exon (no phenotype)	0.996049
Chr7	28553488	28553641	Transcribed exon (no phenotype)	0.996038
Chr7	24293944	24294807	Transcribed exon (no phenotype)	0.996038
Chr4	24776721	24776929	Transcribed exon (no phenotype)	0.996037
Chr1	8280568	8281539	Transcribed exon (no phenotype)	0.996036
Chr1	4138528	4138872	Transcribed exon (no phenotype)	0.996033
Chr3	30251074	30251349	Transcribed exon (no phenotype)	0.996027
Chr3	8705181	8705432	Transcribed exon (no phenotype)	0.99602
Chr5	11661660	11662158	Transcribed exon (no phenotype)	0.996019
Chr5	22838562	22838740	Transcribed exon (no phenotype)	0.996017
Chr8	2981173	2981282	Transcribed exon (no phenotype)	0.996015
Chr5	26109734	26109926	Transcribed exon (no phenotype)	0.996013
Chr3	8114162	8114605	Transcribed exon (no phenotype)	0.996012
Chr5	19373351	19373569	Transcribed exon (no phenotype)	0.996012
Chr3	12303923	12304151	Transcribed exon (no phenotype)	0.99601
Chr9	3973230	3973500	Transcribed exon (no phenotype)	0.996007
Chr6	2103998	2104141	Transcribed exon (no phenotype)	0.996006
Chr4	31111069	31111217	Transcribed exon (no phenotype)	0.996002
Chr3	18090579	18090822	Transcribed exon (no phenotype)	0.996
Chr4	32829686	32830261	Transcribed exon (no phenotype)	0.996
Chr2	9620240	9620434	Transcribed exon (no phenotype)	0.995999
Chr12	19154277	19154570	Transcribed exon (no phenotype)	0.995999
Chr7	13491879	13491981	Transcribed exon (no phenotype)	0.995998
Chr8	26911433	26911771	Transcribed exon (no phenotype)	0.995995
Chr6	12711202	12711380	Transcribed exon (no phenotype)	0.995989
Chr6	28277439	28278824	Transcribed exon (no phenotype)	0.99598
Chr7	25779063	25779408	Transcribed exon (no phenotype)	0.99598
Chr1	5914298	5914614	Transcribed exon (no phenotype)	0.995979
Chr6	26299782	26300256	Transcribed exon (no phenotype)	0.995979
Chr5	19371581	19371728	Transcribed exon (no phenotype)	0.995976
Chr1	12303861	12304062	Transcribed exon (no phenotype)	0.995971
Chr9	19381246	19381498	Transcribed exon (no phenotype)	0.99596
Chr3	441540	441699	Transcribed exon (no phenotype)	0.995959
Chr2	15645092	15645576	Transcribed exon (no phenotype)	0.995959
Chr12	13826838	13826960	Transcribed exon (no phenotype)	0.995957
Chr11	4922287	4923785	Transcribed exon (no phenotype)	0.995957
Chr1	2266966	2268655	Transcribed exon (no phenotype)	0.995945
Chr12	8806204	8806762	Transcribed exon (no phenotype)	0.995941
Chr3	29258383	29258565	Transcribed exon (no phenotype)	0.995939
Chr2	4173453	4174018	Transcribed exon (no phenotype)	0.995939
Chr2	28795593	28797750	Transcribed exon (no phenotype)	0.995934
Chr3	30424743	30425458	Transcribed exon (no phenotype)	0.995932
Chr2	9491616	9493122	Transcribed exon (no phenotype)	0.995932
Chr3	30454778	30455401	Transcribed exon (no phenotype)	0.995928
Chr5	28010086	28010228	Transcribed exon (no phenotype)	0.995923
Chr7	26322709	26324331	Transcribed exon (no phenotype)	0.99592
Chr1	31103719	31104419	Transcribed exon (no phenotype)	0.995919
Chr1	1603197	1603893	Transcribed exon (no phenotype)	0.995919
Chr5	26964892	26964982	Transcribed exon (no phenotype)	0.995919
Chr1	5915367	5915518	Transcribed exon (no phenotype)	0.995918
Chr8	27037337	27037723	Transcribed exon (no phenotype)	0.995915
Chr1	31285760	31286107	Transcribed exon (no phenotype)	0.995913
Chr3	34666013	34666785	Transcribed exon (no phenotype)	0.995912
Chr10	21299611	21299991	Transcribed exon (no phenotype)	0.99591
Chr1	31208893	31209334	Transcribed exon (no phenotype)	0.995907
Chr2	5240409	5241324	Transcribed exon (no phenotype)	0.9959
Chr1	27718022	27718585	Transcribed exon (no phenotype)	0.995896
Chr1	4682404	4682770	Transcribed exon (no phenotype)	0.995896
Chr4	27017355	27017623	Transcribed exon (no phenotype)	0.995895
Chr11	19435663	19436656	Transcribed exon (no phenotype)	0.995893
Chr4	18704417	18704713	Transcribed exon (no phenotype)	0.995893
Chr7	28766567	28766896	Transcribed exon (no phenotype)	0.995892
Chr7	5073515	5073686	Transcribed exon (no phenotype)	0.995892
Chr2	25386435	25386599	Transcribed exon (no phenotype)	0.995891
Chr2	31031215	31031350	Transcribed exon (no phenotype)	0.995889
Chr2	28358405	28358636	Transcribed exon (no phenotype)	0.99588
Chr5	3694690	3694915	Transcribed intron	0.99588
Chr12	26018382	26018803	Transcribed exon (no phenotype)	0.995877
Chr12	11189125	11189261	Transcribed exon (no phenotype)	0.995877
Chr12	25924947	25925281	Transcribed exon (no phenotype)	0.995873
Chr2	2908501	2908889	Transcribed exon (no phenotype)	0.995873
Chr3	30892731	30893205	Transcribed exon (no phenotype)	0.995872
Chr3	8782020	8783092	Transcribed exon (no phenotype)	0.995871
Chr2	13985119	13985368	Transcribed exon (no phenotype)	0.99586
Chr1	14312009	14312321	Transcribed exon (no phenotype)	0.995859
Chr4	22945327	22945518	Transcribed exon (no phenotype)	0.995858
Chr8	20555399	20555667	Transcribed exon (no phenotype)	0.995857
Chr1	24588209	24588611	Transcribed exon (no phenotype)	0.995857
Chr5	164887	165363	Transcribed exon (no phenotype)	0.99585
Chr12	25566406	25567143	Transcribed exon (no phenotype)	0.995848
Chr1	37902002	37902169	Transcribed exon (no phenotype)	0.99584
Chr1	16383189	16383654	Transcribed exon (no phenotype)	0.995839
Chr1	39296917	39297839	Transcribed exon (no phenotype)	0.995836
Chr11	11986624	11987095	Transcribed exon (no phenotype)	0.995819
Chr4	6512567	6513113	Transcribed exon (no phenotype)	0.995818
Chr3	25038192	25038315	Transcribed exon (no phenotype)	0.995816
Chr5	929670	929767	Transcribed exon (no phenotype)	0.995804
Chr1	35735871	35736105	Transcribed exon (no phenotype)	0.995802
Chr10	14344088	14344411	Transcribed exon (no phenotype)	0.9958
Chr5	18931766	18932099	Transcribed exon (no phenotype)	0.9958
Chr10	18796973	18798518	Transcribed exon (no phenotype)	0.995796
Chr8	27993920	27994002	Transcribed exon (no phenotype)	0.995796
Chr3	36399192	36399494	Transcribed exon (no phenotype)	0.995788
Chr3	13843821	13844152	Transcribed exon (no phenotype)	0.995779
Chr4	29116786	29116944	Transcribed exon (no phenotype)	0.995777
Chr1	17750550	17750889	Transcribed exon (no phenotype)	0.995775
Chr1	40608684	40608886	Transcribed exon (no phenotype)	0.995773
Chr9	13186015	13186265	Transcribed exon (no phenotype)	0.995762
Chr1	368656	369139	Transcribed exon (no phenotype)	0.99576
Chr9	12432481	12432774	Transcribed exon (no phenotype)	0.99576
Chr4	31898776	31899189	Transcribed exon (no phenotype)	0.995759
Chr3	11078869	11079094	Transcribed exon (no phenotype)	0.995758
Chr5	18053612	18053879	Transcribed exon (no phenotype)	0.995757
Chr3	30567116	30567435	Transcribed exon (no phenotype)	0.995756
Chr1	28550284	28550682	Transcribed exon (no phenotype)	0.995756
Chr12	23827106	23828249	Transcribed exon (no phenotype)	0.995755
Chr3	31461789	31462206	Transcribed exon (no phenotype)	0.995754
Chr4	22374378	22374786	Phenotype exon	0.995752
Chr6	26342804	26342981	Transcribed exon (no phenotype)	0.99574
Chr3	33989676	33990223	Transcribed exon (no phenotype)	0.995738
Chr3	5655043	5657253	Transcribed exon (no phenotype)	0.995736
Chr2	20011577	20011678	Transcribed exon (no phenotype)	0.995728
Chr10	19021736	19022019	Transcribed exon (no phenotype)	0.995727
Chr1	35737127	35737242	Transcribed exon (no phenotype)	0.995724
Chr3	27411732	27411937	Transcribed exon (no phenotype)	0.995721
Chr8	27863095	27863492	Transcribed exon (no phenotype)	0.99572
Chr5	165426	165772	Transcribed exon (no phenotype)	0.995716
Chr1	33957858	33958118	Transcribed exon (no phenotype)	0.995716
Chr5	8279891	8280033	Transcribed exon (no phenotype)	0.995709
Chr1	6114896	6115000	Transcribed exon (no phenotype)	0.995705
Chr10	18551676	18551927	Transcribed exon (no phenotype)	0.995703
Chr4	26303192	26303302	Transcribed exon (no phenotype)	0.995702
Chr11	23905800	23906636	Transcribed exon (no phenotype)	0.9957
Chr3	5786589	5786779	Transcribed exon (no phenotype)	0.995698
Chr5	27442552	27443698	Transcribed exon (no phenotype)	0.995695
Chr12	26309228	26309472	Transcribed exon (no phenotype)	0.99568
Chr3	1328975	1329370	Transcribed exon (no phenotype)	0.995677
Chr9	22266623	22266907	Transcribed exon (no phenotype)	0.995677
Chr2	29951778	29952955	Transcribed exon (no phenotype)	0.995676
Chr9	10858686	10859278	Transcribed exon (no phenotype)	0.995676
Chr3	27260348	27260451	Transcribed exon (no phenotype)	0.99567
Chr8	62086	62433	Transcribed exon (no phenotype)	0.99567
Chr1	5915100	5915312	Transcribed exon (no phenotype)	0.995667
Chr4	23316999	23317611	Transcribed exon (no phenotype)	0.995664
Chr11	22561480	22562493	Transcribed exon (no phenotype)	0.995661
Chr12	26309626	26309849	Transcribed exon (no phenotype)	0.99566
Chr2	35039101	35039567	Transcribed exon (no phenotype)	0.995659
Chr1	32673731	32674417	Transcribed exon (no phenotype)	0.995657
Chr2	2655785	2656607	Transcribed exon (no phenotype)	0.995656
Chr2	32936740	32936858	Transcribed exon (no phenotype)	0.995653
Chr4	20866855	20867059	Transcribed exon (no phenotype)	0.995652
Chr6	28479429	28480426	Transcribed exon (no phenotype)	0.995649
Chr3	16574116	16574852	Transcribed exon (no phenotype)	0.995649
Chr4	34317404	34317862	Transcribed exon (no phenotype)	0.995645
Chr7	25647531	25647939	Transcribed exon (no phenotype)	0.99564
Chr6	24279455	24279971	Transcribed exon (no phenotype)	0.995639
Chr9	20521160	20521297	Transcribed exon (no phenotype)	0.995639
Chr1	14309605	14309925	Transcribed exon (no phenotype)	0.995638
Chr1	35611010	35611421	Transcribed exon (no phenotype)	0.99563
Chr7	2543997	2544160	Transcribed exon (no phenotype)	0.995629
Chr10	13495078	13495539	Transcribed exon (no phenotype)	0.995629
Chr9	3462236	3462313	Transcribed exon (no phenotype)	0.995627
Chr9	21923537	21924240	Transcribed exon (no phenotype)	0.995627
Chr1	43226946	43227755	Transcribed exon (no phenotype)	0.995617
Chr1	40866168	40866651	Transcribed exon (no phenotype)	0.995616
Chr2	284229	284773	Transcribed exon (no phenotype)	0.995608
Chr2	31173458	31173999	Transcribed exon (no phenotype)	0.995606
Chr2	23242789	23242947	Transcribed exon (no phenotype)	0.995606
Chr3	27500279	27500595	Transcribed exon (no phenotype)	0.995605
Chr7	6059334	6059661	Transcribed exon (no phenotype)	0.9956
Chr4	25393033	25393181	Transcribed exon (no phenotype)	0.995599
Chr10	11630786	11631062	Transcribed exon (no phenotype)	0.995593
Chr4	25057400	25059053	Transcribed exon (no phenotype)	0.995593
Chr3	35652078	35653632	Transcribed exon (no phenotype)	0.995592
Chr3	8703849	8704145	Transcribed exon (no phenotype)	0.99559
Chr3	15925731	15925995	Transcribed exon (no phenotype)	0.99559
Chr3	5683882	5683984	Transcribed exon (no phenotype)	0.995584
Chr3	30219814	30220688	Transcribed exon (no phenotype)	0.995579
Chr2	25632878	25633043	Transcribed exon (no phenotype)	0.995578
Chr4	25357230	25357344	Transcribed exon (no phenotype)	0.995577
Chr3	30249922	30250066	Transcribed exon (no phenotype)	0.995576
Chr6	11880327	11880746	Transcribed exon (no phenotype)	0.995576
Chr3	5923039	5923221	Transcribed exon (no phenotype)	0.995576
Chr1	37848418	37848778	Transcribed exon (no phenotype)	0.995572
Chr11	28003078	28003414	Transcribed exon (no phenotype)	0.995569
Chr1	32890365	32890640	Transcribed exon (no phenotype)	0.99556
Chr6	5277701	5279792	Transcribed exon (no phenotype)	0.995558
Chr4	34615489	34615774	Transcribed exon (no phenotype)	0.995557
Chr2	1088641	1089125	Transcribed exon (no phenotype)	0.995555
Chr3	13845746	13846273	Transcribed exon (no phenotype)	0.995553
Chr10	13091838	13092696	Transcribed exon (no phenotype)	0.995553
Chr4	24602169	24602567	Transcribed exon (no phenotype)	0.995551
Chr2	6113358	6113464	Transcribed exon (no phenotype)	0.995547
Chr5	25815936	25816014	Transcribed exon (no phenotype)	0.995547
Chr12	22660807	22660935	Transcribed exon (no phenotype)	0.995546
Chr2	33598585	33599465	Transcribed exon (no phenotype)	0.995542
Chr4	25189561	25189690	Transcribed exon (no phenotype)	0.995541
Chr6	6983598	6983913	Transcribed exon (no phenotype)	0.99554
Chr3	10401211	10401641	Transcribed exon (no phenotype)	0.995535
Chr12	25307499	25307749	Transcribed exon (no phenotype)	0.995533
Chr2	33936886	33937295	Transcribed exon (no phenotype)	0.995528
Chr1	1228774	1228915	Transcribed exon (no phenotype)	0.995526
Chr4	31510549	31510677	Transcribed exon (no phenotype)	0.99552
Chr10	1197764	1198273	Transcribed exon (no phenotype)	0.995519
Chr3	30113632	30114000	Transcribed exon (no phenotype)	0.995519
Chr6	5345350	5346804	Transcribed exon (no phenotype)	0.995514
Chr8	7594264	7594495	Transcribed exon (no phenotype)	0.995512
Chr5	18930588	18930775	Transcribed exon (no phenotype)	0.995511
Chr9	19763615	19763829	Transcribed exon (no phenotype)	0.995506
Chr4	32614732	32615097	Transcribed exon (no phenotype)	0.995504
Chr5	20809524	20809617	Transcribed exon (no phenotype)	0.995504
Chr4	32045509	32045671	Transcribed exon (no phenotype)	0.9955
Chr4	23288265	23288506	Transcribed exon (no phenotype)	0.995499
Chr1	36018904	36019530	Transcribed exon (no phenotype)	0.995498
Chr10	840063	841420	Transcribed exon (no phenotype)	0.995497
Chr9	8695127	8695235	Transcribed exon (no phenotype)	0.995496
Chr1	27588379	27588698	Transcribed exon (no phenotype)	0.995496
Chr3	28309817	28310537	Transcribed exon (no phenotype)	0.995494
Chr1	35788524	35789128	Transcribed exon (no phenotype)	0.99548
Chr5	5426709	5426954	Transcribed exon (no phenotype)	0.995479
Chr8	5388007	5388883	Transcribed exon (no phenotype)	0.995478
Chr3	5975599	5975786	Transcribed exon (no phenotype)	0.995477
Chr1	32618207	32618294	Transcribed exon (no phenotype)	0.995476
Chr11	20112893	20113463	Transcribed exon (no phenotype)	0.995475
Chr12	24486557	24488947	Transcribed exon (no phenotype)	0.995474
Chr9	22133803	22133924	Transcribed exon (no phenotype)	0.995471
Chr1	42740224	42740435	Transcribed exon (no phenotype)	0.995465
Chr10	2481763	2482111	Transcribed exon (no phenotype)	0.995463
Chr11	19170437	19171852	Transcribed exon (no phenotype)	0.99546
Chr5	16317492	16318531	Transcribed exon (no phenotype)	0.995459
Chr9	17381907	17382162	Transcribed exon (no phenotype)	0.995458
Chr5	272458	272677	Transcribed exon (no phenotype)	0.995457
Chr7	27052276	27052846	Transcribed exon (no phenotype)	0.995455
Chr2	30878668	30879091	Transcribed exon (no phenotype)	0.995453
Chr7	21879169	21879903	Transcribed exon (no phenotype)	0.995453
Chr3	33584124	33584266	Transcribed exon (no phenotype)	0.995452
Chr12	26019246	26020811	Transcribed exon (no phenotype)	0.995442
Chr1	24815889	24816217	Transcribed exon (no phenotype)	0.99544
Chr2	1958766	1958899	Transcribed exon (no phenotype)	0.995438
Chr9	22194409	22194753	Transcribed exon (no phenotype)	0.995436
Chr8	22009802	22010348	Transcribed exon (no phenotype)	0.995433
Chr3	15414065	15414178	Transcribed exon (no phenotype)	0.995432
Chr2	33630146	33630863	Transcribed exon (no phenotype)	0.99543
Chr11	7603908	7604913	Transcribed exon (no phenotype)	0.995428
Chr1	18092966	18093099	Transcribed exon (no phenotype)	0.995428
Chr1	39451463	39451563	Transcribed exon (no phenotype)	0.995427
Chr7	22515319	22515670	Transcribed exon (no phenotype)	0.995423
Chr3	30256741	30257051	Transcribed exon (no phenotype)	0.99542
Chr4	35436621	35436897	Transcribed exon (no phenotype)	0.99542
Chr3	30550487	30551009	Transcribed exon (no phenotype)	0.99542
Chr2	35034344	35034472	Transcribed exon (no phenotype)	0.995419
Chr4	33670369	33670483	Transcribed exon (no phenotype)	0.995419
Chr8	6113615	6113743	Transcribed exon (no phenotype)	0.995418
Chr4	28298909	28299159	Transcribed exon (no phenotype)	0.995415
Chr1	3697225	3697842	Transcribed exon (no phenotype)	0.995414
Chr3	18089326	18090494	Transcribed exon (no phenotype)	0.995413
Chr3	28132635	28132771	Transcribed exon (no phenotype)	0.995412
Chr9	20110799	20112777	Transcribed exon (no phenotype)	0.995409
Chr6	24273899	24274713	Transcribed exon (no phenotype)	0.995407
Chr3	28132267	28132419	Transcribed exon (no phenotype)	0.9954
Chr10	18036779	18037105	Transcribed exon (no phenotype)	0.995398
Chr4	31508845	31509063	Transcribed exon (no phenotype)	0.995396
Chr8	22007423	22008929	Transcribed exon (no phenotype)	0.995391
Chr1	40178548	40180181	Transcribed exon (no phenotype)	0.995384
Chr6	4712629	4713605	Transcribed exon (no phenotype)	0.995377
Chr6	588950	589436	Transcribed exon (no phenotype)	0.995376
Chr4	28566434	28567869	Transcribed exon (no phenotype)	0.995374
Chr1	39963736	39964024	Transcribed exon (no phenotype)	0.995373
Chr7	13598672	13598915	Transcribed exon (no phenotype)	0.99537
Chr8	24839080	24839403	Transcribed exon (no phenotype)	0.995361
Chr1	18400583	18400736	Transcribed exon (no phenotype)	0.99536
Chr8	912937	913059	Transcribed exon (no phenotype)	0.99536
Chr2	27986147	27986391	Transcribed exon (no phenotype)	0.995357
Chr8	21842980	21843761	Transcribed exon (no phenotype)	0.995355
Chr1	5494478	5494964	Transcribed exon (no phenotype)	0.995348
Chr1	7895970	7896314	Transcribed exon (no phenotype)	0.99534
Chr11	11021396	11021631	Transcribed exon (no phenotype)	0.995332
Chr3	9034002	9034177	Transcribed exon (no phenotype)	0.995328
Chr7	24271899	24272051	Transcribed exon (no phenotype)	0.995328
Chr5	3053741	3054084	Transcribed exon (no phenotype)	0.995324
Chr10	19022792	19023315	Transcribed exon (no phenotype)	0.995323
Chr1	8370539	8370989	Transcribed exon (no phenotype)	0.995317
Chr3	21676087	21676331	Transcribed exon (no phenotype)	0.995317
Chr1	27909225	27910173	Phenotype exon	0.995316
Chr7	26247221	26247688	Transcribed exon (no phenotype)	0.995315
Chr5	19504682	19504887	Transcribed exon (no phenotype)	0.995314
Chr7	1232429	1232704	Transcribed exon (no phenotype)	0.995313
Chr10	21203519	21203698	Transcribed exon (no phenotype)	0.995312
Chr12	3989210	3989370	Transcribed exon (no phenotype)	0.995307
Chr3	35262723	35262820	Transcribed exon (no phenotype)	0.995307
Chr1	16385419	16386358	Transcribed exon (no phenotype)	0.9953
Chr3	1658497	1658742	Transcribed exon (no phenotype)	0.9953
Chr3	6539158	6540712	Transcribed exon (no phenotype)	0.9953
Chr9	4537316	4537424	Transcribed exon (no phenotype)	0.9953
Chr2	4600025	4600205	Transcribed exon (no phenotype)	0.995299
Chr3	5520508	5520741	Transcribed exon (no phenotype)	0.995299
Chr7	27835485	27835801	Transcribed exon (no phenotype)	0.995299
Chr9	21153774	21154394	Transcribed exon (no phenotype)	0.995299
Chr10	21751027	21751392	Transcribed exon (no phenotype)	0.995299
Chr10	18550519	18551330	Transcribed exon (no phenotype)	0.995299
Chr10	19514931	19515024	Transcribed intron	0.995299
Chr1	42616481	42616552	Transcribed exon (no phenotype)	0.995298
Chr6	3221963	3222180	Transcribed exon (no phenotype)	0.995298
Chr2	21427765	21427926	Transcribed exon (no phenotype)	0.995298
Chr5	25578012	25578562	Transcribed exon (no phenotype)	0.995298
Chr7	23656395	23657085	Transcribed exon (no phenotype)	0.995296
Chr2	30545873	30546168	Transcribed exon (no phenotype)	0.995295
Chr2	24061187	24062734	Transcribed exon (no phenotype)	0.995285
Chr2	4446210	4446572	Transcribed exon (no phenotype)	0.995282
Chr5	27741500	27741662	Transcribed exon (no phenotype)	0.995281
Chr1	20720310	20720757	Transcribed exon (no phenotype)	0.99528
Chr8	3138917	3139087	Transcribed exon (no phenotype)	0.995278
Chr7	2539417	2539549	Transcribed exon (no phenotype)	0.995276
Chr1	12585868	12585993	Transcribed exon (no phenotype)	0.995275
Chr1	9231895	9232003	Transcribed exon (no phenotype)	0.995274
Chr1	22950496	22950997	Transcribed exon (no phenotype)	0.99527
Chr3	23801272	23801423	Transcribed exon (no phenotype)	0.995269
Chr1	29218496	29219003	Transcribed exon (no phenotype)	0.995265
Chr7	24596062	24596814	Transcribed exon (no phenotype)	0.995258
Chr6	5422919	5423084	Transcribed exon (no phenotype)	0.995255
Chr1	26456434	26456534	Transcribed exon (no phenotype)	0.995254
Chr9	13594792	13595650	Transcribed exon (no phenotype)	0.995254
Chr5	29497175	29497944	Transcribed exon (no phenotype)	0.99525
Chr1	21160399	21160542	Transcribed exon (no phenotype)	0.995249
Chr8	17854855	17855060	Transcribed exon (no phenotype)	0.995246
Chr3	36350704	36350976	Transcribed exon (no phenotype)	0.99524
Chr9	8588378	8590155	Transcribed exon (no phenotype)	0.99524
Chr4	31511162	31511357	Transcribed exon (no phenotype)	0.99524
Chr4	29189169	29189437	Transcribed exon (no phenotype)	0.995236
Chr3	23802262	23802396	Transcribed exon (no phenotype)	0.995236
Chr9	19573314	19574523	Transcribed exon (no phenotype)	0.995235
Chr3	12306376	12306931	Transcribed exon (no phenotype)	0.995233
Chr1	32135860	32136102	Transcribed exon (no phenotype)	0.995229
Chr12	10865274	10865735	Transcribed exon (no phenotype)	0.995227
Chr3	2145774	2148166	Transcribed exon (no phenotype)	0.995226
Chr1	1026718	1027085	Transcribed exon (no phenotype)	0.995225
Chr1	12240651	12240976	Transcribed exon (no phenotype)	0.995219
Chr1	32839455	32840095	Transcribed exon (no phenotype)	0.995219
Chr2	4272075	4272395	Transcribed exon (no phenotype)	0.995216
Chr7	5525660	5525841	Transcribed exon (no phenotype)	0.995207
Chr4	28233679	28234008	Transcribed exon (no phenotype)	0.9952
Chr1	40464487	40464593	Transcribed exon (no phenotype)	0.9952
Chr5	19619647	19619781	Transcribed exon (no phenotype)	0.995199
Chr6	3381945	3382079	Transcribed exon (no phenotype)	0.995197
Chr5	3053580	3053678	Transcribed exon (no phenotype)	0.995195
Chr2	32736726	32736850	Transcribed exon (no phenotype)	0.995195
Chr7	29101563	29101748	Transcribed exon (no phenotype)	0.99518
Chr6	21433378	21433802	Transcribed exon (no phenotype)	0.995179
Chr1	37537699	37537863	Transcribed exon (no phenotype)	0.995178
Chr1	34956991	34957231	Transcribed exon (no phenotype)	0.995178
Chr5	945498	945719	Transcribed exon (no phenotype)	0.995177
Chr1	35785609	35786180	Transcribed exon (no phenotype)	0.995173
Chr8	2023809	2026600	Transcribed exon (no phenotype)	0.995171
Chr5	687790	688793	Transcribed exon (no phenotype)	0.99517
Chr1	18940370	18941514	Phenotype exon	0.995163
Chr6	743609	743735	Transcribed exon (no phenotype)	0.995162
Chr10	14345088	14345331	Transcribed exon (no phenotype)	0.995159
Chr3	11746358	11746459	Transcribed exon (no phenotype)	0.995159
Chr1	3670978	3671336	Transcribed exon (no phenotype)	0.995159
Chr3	28700288	28700768	Transcribed exon (no phenotype)	0.995158
Chr8	27366908	27367181	Transcribed exon (no phenotype)	0.995158
Chr10	16689149	16689485	Transcribed exon (no phenotype)	0.995156
Chr9	22650561	22651508	Transcribed exon (no phenotype)	0.995154
Chr6	5423736	5423951	Transcribed exon (no phenotype)	0.995153
Chr3	31152733	31153091	Transcribed exon (no phenotype)	0.995151
Chr10	13539155	13539304	Transcribed exon (no phenotype)	0.995143
Chr7	14756337	14756913	Transcribed exon (no phenotype)	0.99514
Chr1	9078875	9079393	Transcribed exon (no phenotype)	0.995139
Chr2	2567446	2567562	Transcribed exon (no phenotype)	0.995139
Chr8	19013647	19013985	Transcribed exon (no phenotype)	0.995137
Chr10	12333808	12336114	Transcribed exon (no phenotype)	0.995136
Chr8	18247054	18247145	Transcribed exon (no phenotype)	0.995135
Chr1	34649455	34649724	Transcribed exon (no phenotype)	0.995129
Chr2	21430553	21430876	Transcribed exon (no phenotype)	0.995124
Chr2	4131046	4131153	Transcribed exon (no phenotype)	0.995123
Chr4	29190676	29190853	Transcribed exon (no phenotype)	0.99512
Chr6	26309044	26309507	Transcribed exon (no phenotype)	0.995119
Chr4	11324065	11324443	Transcribed exon (no phenotype)	0.995119
Chr3	15618466	15618779	Transcribed exon (no phenotype)	0.995114
Chr7	1199134	1200079	Transcribed exon (no phenotype)	0.995113
Chr2	32736953	32737155	Transcribed exon (no phenotype)	0.995113
Chr8	24941649	24942032	Transcribed exon (no phenotype)	0.995111
Chr2	30997257	30997680	Transcribed exon (no phenotype)	0.995107
Chr5	26703656	26704073	Transcribed exon (no phenotype)	0.995099
Chr1	37917053	37917517	Transcribed exon (no phenotype)	0.995098
Chr3	18208221	18208556	Transcribed exon (no phenotype)	0.995096
Chr3	24816497	24816738	Transcribed exon (no phenotype)	0.995096
Chr7	4656172	4656774	Transcribed exon (no phenotype)	0.995096
Chr7	1847339	1848089	Transcribed exon (no phenotype)	0.995091
Chr7	25942242	25943188	Transcribed exon (no phenotype)	0.995087
Chr4	29090553	29090742	Transcribed exon (no phenotype)	0.995087
Chr7	4177134	4177261	Transcribed exon (no phenotype)	0.995085
Chr3	36354286	36355305	Transcribed exon (no phenotype)	0.995083
Chr5	6668320	6668662	Transcribed exon (no phenotype)	0.995082
Chr2	53401	53804	Transcribed exon (no phenotype)	0.99508
Chr8	23839447	23839680	Transcribed exon (no phenotype)	0.99508
Chr5	2862988	2863093	Transcribed exon (no phenotype)	0.995078
Chr3	3971316	3971916	Transcribed exon (no phenotype)	0.995074
Chr2	33937924	33938061	Transcribed exon (no phenotype)	0.995069
Chr4	22009531	22009863	Transcribed exon (no phenotype)	0.99506
Chr6	31018870	31019218	Transcribed exon (no phenotype)	0.99506
Chr2	29872518	29874915	Transcribed exon (no phenotype)	0.995054
Chr6	29383237	29384882	Transcribed exon (no phenotype)	0.995053
Chr5	26238915	26239052	Transcribed exon (no phenotype)	0.99505
Chr4	23497669	23497868	Transcribed exon (no phenotype)	0.995049
Chr4	32371465	32371575	Transcribed exon (no phenotype)	0.995048
Chr11	22563231	22564321	Transcribed exon (no phenotype)	0.995046
Chr1	32671544	32671809	Transcribed exon (no phenotype)	0.99504
Chr5	8285183	8285459	Transcribed exon (no phenotype)	0.995039
Chr4	28053211	28053357	Transcribed exon (no phenotype)	0.995039
Chr9	3463712	3463849	Transcribed exon (no phenotype)	0.995038
Chr10	10937592	10937950	Transcribed exon (no phenotype)	0.995037
Chr8	21085219	21085426	Transcribed exon (no phenotype)	0.995036
Chr12	8795971	8797139	Transcribed exon (no phenotype)	0.995032
Chr6	8132280	8133437	Transcribed exon (no phenotype)	0.99503
Chr5	8286846	8286937	Transcribed exon (no phenotype)	0.995028
Chr6	10350352	10350658	Transcribed exon (no phenotype)	0.99502
Chr6	30124870	30125558	Transcribed exon (no phenotype)	0.995019
Chr7	19766368	19767291	Transcribed exon (no phenotype)	0.995019
Chr2	23179990	23180170	Transcribed exon (no phenotype)	0.995018
Chr7	5695293	5695471	Transcribed exon (no phenotype)	0.995016
Chr6	31137674	31137772	Transcribed exon (no phenotype)	0.995015
Chr3	29258646	29258776	Transcribed exon (no phenotype)	0.995014
Chr5	28446474	28446950	Transcribed exon (no phenotype)	0.995013
Chr3	8803818	8803984	Transcribed exon (no phenotype)	0.995009
Chr11	18506598	18506747	Transcribed exon (no phenotype)	0.995007
Chr12	4217159	4217928	Transcribed exon (no phenotype)	0.994999
Chr3	2434987	2435216	Transcribed intron	0.994999
Chr1	39240895	39241507	Transcribed exon (no phenotype)	0.994997
Chr10	18037526	18037710	Transcribed exon (no phenotype)	0.994996
Chr2	21321650	21322646	Transcribed exon (no phenotype)	0.994993
Chr1	24825359	24825716	Transcribed exon (no phenotype)	0.994989
Chr7	10817963	10818165	Transcribed exon (no phenotype)	0.994982
Chr3	22027824	22027925	Transcribed exon (no phenotype)	0.994979
Chr5	23744787	23744989	Transcribed exon (no phenotype)	0.994979
Chr8	8516168	8516396	Transcribed exon (no phenotype)	0.994979
Chr6	13517002	13517376	Transcribed exon (no phenotype)	0.994979
Chr8	26903364	26903792	Transcribed exon (no phenotype)	0.994978
Chr11	25531088	25531254	Transcribed exon (no phenotype)	0.994976
Chr5	26382553	26382985	Transcribed exon (no phenotype)	0.994972
Chr3	31462278	31462472	Transcribed exon (no phenotype)	0.994971
Chr1	39735646	39736196	Transcribed exon (no phenotype)	0.994969
Chr9	11236560	11237325	Transcribed exon (no phenotype)	0.994965
Chr3	27866583	27866728	Transcribed exon (no phenotype)	0.99496
Chr1	3426666	3426809	Transcribed exon (no phenotype)	0.994958
Chr8	2310851	2311066	Transcribed exon (no phenotype)	0.994955
Chr2	19753499	19753604	Transcribed exon (no phenotype)	0.994954
Chr10	6107270	6107645	Transcribed exon (no phenotype)	0.994951
Chr1	18962026	18962164	Transcribed exon (no phenotype)	0.994948
Chr2	14016160	14018240	Transcribed exon (no phenotype)	0.994942
Chr1	17584813	17585315	Transcribed exon (no phenotype)	0.99494
Chr8	1092247	1093270	Transcribed exon (no phenotype)	0.99494
Chr4	6515075	6515184	Transcribed exon (no phenotype)	0.99494
Chr3	1659789	1660149	Transcribed exon (no phenotype)	0.994939
Chr4	31753695	31753872	Transcribed exon (no phenotype)	0.994938
Chr2	29955058	29955480	Transcribed exon (no phenotype)	0.994937
Chr1	22124210	22124286	Transcribed exon (no phenotype)	0.994937
Chr12	2854251	2854568	Transcribed exon (no phenotype)	0.994936
Chr2	5828756	5828852	Transcribed exon (no phenotype)	0.994928
Chr3	2436231	2436366	Transcribed exon (no phenotype)	0.994927
Chr8	4387438	4387971	Transcribed exon (no phenotype)	0.994927
Chr9	17884525	17885050	Transcribed exon (no phenotype)	0.994925
Chr9	3459004	3459086	Transcribed exon (no phenotype)	0.994924
Chr2	32943589	32944108	Transcribed exon (no phenotype)	0.994922
Chr1	37846468	37846645	Transcribed exon (no phenotype)	0.994922
Chr10	22481080	22481373	Transcribed exon (no phenotype)	0.994918
Chr4	21463513	21464156	Transcribed exon (no phenotype)	0.994918
Chr12	25090159	25090437	Transcribed exon (no phenotype)	0.994914
Chr5	3234878	3235261	Transcribed exon (no phenotype)	0.994914
Chr3	8700741	8702441	Transcribed exon (no phenotype)	0.994913
Chr11	20138999	20139227	Transcribed exon (no phenotype)	0.99491
Chr11	11778384	11778640	Transcribed exon (no phenotype)	0.99491
Chr4	34621655	34621775	Transcribed exon (no phenotype)	0.994909
Chr8	4602874	4603152	Transcribed exon (no phenotype)	0.994905
Chr4	27427982	27428469	Transcribed exon (no phenotype)	0.994904
Chr4	26366503	26367179	Transcribed exon (no phenotype)	0.994903
Chr8	17854039	17854171	Transcribed exon (no phenotype)	0.9949
Chr4	25544729	25545154	Transcribed exon (no phenotype)	0.994898
Chr1	18607889	18608042	Transcribed exon (no phenotype)	0.994898
Chr1	3509209	3509571	Transcribed exon (no phenotype)	0.994897
Chr11	2820736	2821506	Transcribed exon (no phenotype)	0.994897
Chr11	8419160	8419320	Transcribed exon (no phenotype)	0.994897
Chr1	1423277	1425264	Transcribed exon (no phenotype)	0.994894
Chr11	17051184	17051535	Transcribed exon (no phenotype)	0.994892
Chr1	38895671	38895904	Transcribed exon (no phenotype)	0.99489
Chr12	3595026	3595165	Transcribed exon (no phenotype)	0.994889
Chr9	5009187	5009357	Transcribed exon (no phenotype)	0.994887
Chr5	944580	944931	Transcribed exon (no phenotype)	0.994887
Chr4	20867113	20867304	Transcribed exon (no phenotype)	0.994885
Chr1	27594575	27595600	Transcribed exon (no phenotype)	0.994877
Chr4	5296434	5296730	Transcribed exon (no phenotype)	0.994876
Chr8	20671007	20671360	Transcribed exon (no phenotype)	0.994875
Chr9	22214896	22214998	Transcribed exon (no phenotype)	0.994871
Chr7	26682961	26683864	Transcribed exon (no phenotype)	0.994869
Chr2	33597258	33597490	Transcribed exon (no phenotype)	0.994862
Chr7	22517071	22517541	Transcribed exon (no phenotype)	0.99486
Chr7	24271303	24271557	Transcribed exon (no phenotype)	0.99486
Chr9	20536033	20536689	Transcribed exon (no phenotype)	0.99486
Chr3	11243915	11244049	Transcribed exon (no phenotype)	0.994856
Chr6	3265486	3266135	Transcribed exon (no phenotype)	0.994856
Chr4	28927060	28927185	Transcribed exon (no phenotype)	0.994853
Chr11	20430801	20431313	Transcribed exon (no phenotype)	0.994849
Chr7	16873498	16873678	Transcribed exon (no phenotype)	0.994841
Chr2	29325996	29326232	Transcribed exon (no phenotype)	0.99484
Chr4	1995392	1995514	Transcribed exon (no phenotype)	0.994839
Chr5	3654537	3654728	Transcribed exon (no phenotype)	0.994839
Chr8	14982235	14982628	Transcribed exon (no phenotype)	0.994839
Chr2	20812705	20813077	Transcribed exon (no phenotype)	0.994838
Chr9	3463223	3463642	Transcribed exon (no phenotype)	0.994834
Chr2	23656321	23656800	Transcribed exon (no phenotype)	0.994833
Chr12	25073413	25073578	Transcribed exon (no phenotype)	0.994829
Chr3	5929006	5929130	Transcribed exon (no phenotype)	0.994826
Chr3	14365126	14365423	Transcribed exon (no phenotype)	0.994826
Chr12	27500340	27500712	Transcribed intron	0.99482
Chr12	3874781	3874991	Transcribed exon (no phenotype)	0.99482
Chr5	22642759	22643022	Transcribed exon (no phenotype)	0.99482
Chr7	19278218	19279041	Transcribed exon (no phenotype)	0.99482
Chr7	17882578	17882808	Transcribed exon (no phenotype)	0.994819
Chr10	18670435	18671546	Transcribed exon (no phenotype)	0.994819
Chr3	25037074	25037200	Transcribed exon (no phenotype)	0.994816
Chr11	4920593	4920998	Transcribed exon (no phenotype)	0.994816
Chr5	5443002	5443597	Transcribed exon (no phenotype)	0.994815
Chr11	25397225	25397594	Transcribed exon (no phenotype)	0.99481
Chr7	16888969	16890376	Transcribed exon (no phenotype)	0.99481
Chr4	26957806	26958056	Transcribed exon (no phenotype)	0.994809
Chr3	29262904	29263133	Transcribed exon (no phenotype)	0.994808
Chr12	4770407	4770968	Transcribed exon (no phenotype)	0.994802
Chr6	5425834	5426521	Transcribed exon (no phenotype)	0.994801
Chr1	7682301	7682440	Transcribed exon (no phenotype)	0.994799
Chr7	15348554	15348955	Transcribed exon (no phenotype)	0.994798
Chr6	6504918	6505110	Transcribed exon (no phenotype)	0.994798
Chr2	23655640	23655714	Transcribed exon (no phenotype)	0.994798
Chr2	1217199	1217292	Intergenic transcribed region	0.994796
Chr1	7507836	7508346	Transcribed exon (no phenotype)	0.994793
Chr8	711478	711622	Transcribed exon (no phenotype)	0.99479
Chr4	35347404	35347813	Transcribed exon (no phenotype)	0.99479
Chr3	10266165	10266408	Transcribed exon (no phenotype)	0.994789
Chr2	21549789	21551131	Transcribed exon (no phenotype)	0.994789
Chr11	22461806	22461950	Transcribed exon (no phenotype)	0.994787
Chr4	30312566	30312958	Transcribed exon (no phenotype)	0.994787
Chr2	1969715	1969973	Transcribed exon (no phenotype)	0.994785
Chr1	30631259	30632343	Transcribed exon (no phenotype)	0.99478
Chr9	21214871	21214966	Transcribed exon (no phenotype)	0.99478
Chr3	14528236	14529294	Transcribed exon (no phenotype)	0.994779
Chr5	22728754	22729493	Transcribed exon (no phenotype)	0.994779
Chr6	11518977	11520956	Transcribed exon (no phenotype)	0.994779
Chr6	14419105	14419346	Transcribed exon (no phenotype)	0.994777
Chr1	554041	555294	Transcribed exon (no phenotype)	0.99477
Chr7	11866213	11866488	Transcribed exon (no phenotype)	0.994763
Chr3	11352744	11352894	Transcribed exon (no phenotype)	0.994759
Chr11	17052250	17052930	Transcribed exon (no phenotype)	0.994756
Chr9	11790371	11790840	Transcribed exon (no phenotype)	0.994756
Chr4	22373834	22373957	Phenotype exon	0.99475
Chr3	14880021	14881042	Transcribed exon (no phenotype)	0.994749
Chr5	3052438	3053164	Transcribed exon (no phenotype)	0.994744
Chr4	20400321	20400558	Transcribed exon (no phenotype)	0.994744
Chr2	4444947	4445220	Transcribed exon (no phenotype)	0.994742
Chr12	26459739	26460542	Transcribed exon (no phenotype)	0.99474
Chr7	19921493	19923652	Transcribed exon (no phenotype)	0.99474
Chr9	1808437	1808648	Transcribed exon (no phenotype)	0.994739
Chr2	32939070	32939362	Transcribed exon (no phenotype)	0.994739
Chr1	8898213	8898637	Transcribed exon (no phenotype)	0.994739
Chr7	24596869	24597093	Transcribed exon (no phenotype)	0.994738
Chr2	21415587	21416508	Transcribed exon (no phenotype)	0.994737
Chr9	15939239	15939935	Transcribed exon (no phenotype)	0.994736
Chr5	16570122	16570303	Transcribed exon (no phenotype)	0.994731
Chr11	3376142	3376313	Transcribed exon (no phenotype)	0.994729
Chr3	14950703	14950854	Transcribed exon (no phenotype)	0.994718
Chr4	22009075	22009293	Transcribed exon (no phenotype)	0.994718
Chr3	25045244	25045462	Transcribed exon (no phenotype)	0.994717
Chr2	32861234	32861406	Transcribed exon (no phenotype)	0.994716
Chr3	14940509	14942369	Transcribed exon (no phenotype)	0.994713
Chr10	16794280	16794410	Transcribed exon (no phenotype)	0.994708
Chr7	29508413	29508681	Transcribed exon (no phenotype)	0.994701
Chr1	8286782	8287219	Transcribed exon (no phenotype)	0.9947
Chr4	29540826	29541079	Transcribed exon (no phenotype)	0.994699
Chr1	32618974	32619293	Transcribed exon (no phenotype)	0.994697
Chr7	13029695	13030046	Transcribed exon (no phenotype)	0.994696
Chr4	8310574	8311122	Transcribed exon (no phenotype)	0.994696
Chr7	28788042	28788207	Transcribed exon (no phenotype)	0.994696
Chr5	17999852	18000349	Transcribed exon (no phenotype)	0.994695
Chr6	26361120	26362080	Transcribed exon (no phenotype)	0.994692
Chr5	2571141	2571726	Transcribed exon (no phenotype)	0.994692
Chr3	12951564	12951771	Transcribed exon (no phenotype)	0.994691
Chr5	21460191	21461436	Transcribed exon (no phenotype)	0.994683
Chr2	30701810	30702960	Transcribed exon (no phenotype)	0.994681
Chr2	14952124	14952511	Transcribed exon (no phenotype)	0.994681
Chr3	13245237	13245469	Transcribed exon (no phenotype)	0.994678
Chr4	21429941	21430219	Transcribed exon (no phenotype)	0.994678
Chr10	20757883	20758091	Transcribed exon (no phenotype)	0.994675
Chr11	3292269	3292439	Transcribed exon (no phenotype)	0.994674
Chr8	23399535	23399676	Transcribed exon (no phenotype)	0.994668
Chr10	22505866	22506419	Transcribed exon (no phenotype)	0.994665
Chr10	18035780	18035924	Transcribed exon (no phenotype)	0.994664
Chr3	4564600	4564734	Transcribed exon (no phenotype)	0.994663
Chr1	5409032	5409423	Transcribed exon (no phenotype)	0.99466
Chr2	21428796	21429032	Transcribed exon (no phenotype)	0.99466
Chr3	26655328	26655468	Transcribed exon (no phenotype)	0.99466
Chr7	27728293	27728461	Transcribed exon (no phenotype)	0.99466
Chr7	24454340	24454588	Transcribed exon (no phenotype)	0.994659
Chr3	23802695	23803066	Transcribed exon (no phenotype)	0.994658
Chr1	7126178	7126354	Transcribed exon (no phenotype)	0.994658
Chr6	31043044	31043110	Transcribed exon (no phenotype)	0.994651
Chr3	34442906	34443511	Transcribed exon (no phenotype)	0.994649
Chr4	33710410	33711134	Transcribed exon (no phenotype)	0.994648
Chr8	8517686	8517975	Transcribed exon (no phenotype)	0.994642
Chr2	22921418	22921641	Transcribed exon (no phenotype)	0.994641
Chr3	22287974	22288349	Transcribed exon (no phenotype)	0.99464
Chr1	37658128	37658406	Transcribed exon (no phenotype)	0.994639
Chr4	33711218	33711310	Transcribed exon (no phenotype)	0.994633
Chr4	34043078	34043539	Transcribed exon (no phenotype)	0.994632
Chr11	23912543	23913341	Transcribed exon (no phenotype)	0.994631
Chr5	19619977	19620168	Transcribed exon (no phenotype)	0.994625
Chr3	17837153	17837426	Transcribed exon (no phenotype)	0.99462
Chr3	6650069	6650468	Transcribed exon (no phenotype)	0.99462
Chr1	14308730	14309210	Transcribed exon (no phenotype)	0.994619
Chr5	427344	427590	Transcribed exon (no phenotype)	0.994619
Chr2	35527755	35527855	Transcribed exon (no phenotype)	0.994619
Chr11	25536291	25536419	Transcribed exon (no phenotype)	0.994618
Chr2	30229476	30230722	Transcribed exon (no phenotype)	0.994618
Chr3	11470783	11471010	Transcribed exon (no phenotype)	0.994616
Chr12	23933859	23935722	Transcribed exon (no phenotype)	0.994613
Chr1	32473541	32473742	Transcribed exon (no phenotype)	0.994613
Chr1	17401123	17401258	Transcribed exon (no phenotype)	0.994599
Chr12	17689963	17690076	Transcribed exon (no phenotype)	0.994597
Chr2	24050274	24050811	Transcribed exon (no phenotype)	0.994596
Chr9	3752628	3753665	Transcribed exon (no phenotype)	0.994596
Chr6	30305672	30305975	Transcribed exon (no phenotype)	0.994596
Chr2	16106654	16106793	Transcribed exon (no phenotype)	0.994595
Chr11	25203090	25203300	Transcribed exon (no phenotype)	0.994595
Chr9	5848706	5849860	Transcribed exon (no phenotype)	0.994594
Chr6	3933881	3934920	Transcribed exon (no phenotype)	0.994592
Chr1	19180698	19180808	Transcribed exon (no phenotype)	0.99459
Chr6	20161310	20161388	Transcribed exon (no phenotype)	0.99459
Chr1	22778626	22778906	Transcribed exon (no phenotype)	0.994589
Chr11	2864391	2864542	Transcribed exon (no phenotype)	0.994588
Chr6	28454566	28454953	Transcribed exon (no phenotype)	0.99458
Chr2	25387271	25387563	Transcribed exon (no phenotype)	0.994579
Chr7	23532113	23532364	Transcribed exon (no phenotype)	0.994579
Chr8	7490810	7490948	Transcribed exon (no phenotype)	0.994578
Chr2	25384476	25385413	Transcribed exon (no phenotype)	0.994575
Chr7	23260894	23261168	Transcribed exon (no phenotype)	0.994573
Chr1	21895093	21895879	Transcribed exon (no phenotype)	0.994571
Chr3	14367396	14367488	Transcribed exon (no phenotype)	0.99457
Chr8	26456663	26456784	Transcribed exon (no phenotype)	0.99457
Chr1	14812953	14813199	Transcribed exon (no phenotype)	0.99457
Chr3	4727229	4729249	Transcribed exon (no phenotype)	0.994569
Chr3	11173324	11173623	Transcribed exon (no phenotype)	0.994565
Chr3	3542160	3542384	Transcribed exon (no phenotype)	0.994561
Chr5	6753255	6753779	Transcribed exon (no phenotype)	0.99456
Chr9	20151772	20151899	Transcribed exon (no phenotype)	0.994559
Chr3	31008283	31008822	Transcribed exon (no phenotype)	0.994554
Chr3	441252	441456	Transcribed exon (no phenotype)	0.994552
Chr4	24184111	24184269	Transcribed exon (no phenotype)	0.99455
Chr6	24990168	24990330	Transcribed exon (no phenotype)	0.994549
Chr3	8209940	8210560	Transcribed exon (no phenotype)	0.994549
Chr3	34920907	34921949	Transcribed exon (no phenotype)	0.99454
Chr9	19281804	19282092	Transcribed exon (no phenotype)	0.994539
Chr1	27503874	27504806	Transcribed exon (no phenotype)	0.994539
Chr2	28691909	28692330	Transcribed exon (no phenotype)	0.994537
Chr3	12304845	12305117	Transcribed exon (no phenotype)	0.994536
Chr10	21295628	21296045	Transcribed exon (no phenotype)	0.994535
Chr1	8295308	8295543	Transcribed exon (no phenotype)	0.994533
Chr3	6515086	6515538	Transcribed exon (no phenotype)	0.99453
Chr1	374735	376884	Transcribed exon (no phenotype)	0.994529
Chr6	17939859	17940000	Transcribed exon (no phenotype)	0.994525
Chr10	21896372	21896526	Transcribed exon (no phenotype)	0.994521
Chr2	35166055	35166461	Transcribed exon (no phenotype)	0.994519
Chr1	26462284	26462411	Transcribed exon (no phenotype)	0.994518
Chr6	4712146	4712557	Transcribed exon (no phenotype)	0.994517
Chr2	6571210	6571705	Transcribed exon (no phenotype)	0.994516
Chr6	6728601	6729937	Transcribed exon (no phenotype)	0.99451
Chr1	12238446	12238595	Transcribed exon (no phenotype)	0.994504
Chr1	7291842	7292816	Transcribed exon (no phenotype)	0.994502
Chr12	3314243	3314544	Transcribed exon (no phenotype)	0.994499
Chr4	26965829	26966120	Transcribed exon (no phenotype)	0.994499
Chr3	33427114	33427204	Transcribed exon (no phenotype)	0.994499
Chr5	16922851	16923049	Transcribed exon (no phenotype)	0.994498
Chr8	3598754	3599696	Transcribed exon (no phenotype)	0.994496
Chr3	27260533	27260710	Transcribed exon (no phenotype)	0.994496
Chr7	16975135	16975308	Transcribed exon (no phenotype)	0.994495
Chr4	24233538	24233963	Transcribed exon (no phenotype)	0.994494
Chr1	18606825	18606957	Transcribed exon (no phenotype)	0.994493
Chr7	11867923	11868096	Transcribed exon (no phenotype)	0.994492
Chr3	34259379	34259509	Transcribed exon (no phenotype)	0.994488
Chr8	19459425	19459673	Transcribed exon (no phenotype)	0.994487
Chr7	21669080	21669866	Transcribed exon (no phenotype)	0.994486
Chr5	3054772	3055191	Transcribed exon (no phenotype)	0.994486
Chr5	13108803	13109042	Transcribed exon (no phenotype)	0.994485
Chr12	7550664	7551054	Transcribed exon (no phenotype)	0.994484
Chr11	8096505	8097565	Transcribed exon (no phenotype)	0.99448
Chr8	18247236	18247392	Transcribed exon (no phenotype)	0.99448
Chr10	14359006	14359422	Transcribed exon (no phenotype)	0.99448
Chr8	25656683	25656857	Transcribed exon (no phenotype)	0.99448
Chr3	8257838	8258153	Transcribed exon (no phenotype)	0.994479
Chr4	27116480	27117660	Transcribed exon (no phenotype)	0.994479
Chr7	24913235	24913657	Transcribed exon (no phenotype)	0.994479
Chr3	30397110	30397257	Transcribed exon (no phenotype)	0.994479
Chr6	7170610	7171091	Transcribed exon (no phenotype)	0.994478
Chr3	12855152	12855394	Transcribed exon (no phenotype)	0.994476
Chr2	17493720	17493851	Transcribed exon (no phenotype)	0.994461
Chr11	25214552	25214976	Transcribed exon (no phenotype)	0.99446
Chr11	4921400	4921617	Transcribed exon (no phenotype)	0.99446
Chr2	3367703	3368164	Transcribed exon (no phenotype)	0.99446
Chr4	193514	193682	Transcribed exon (no phenotype)	0.99446
Chr1	41959605	41959807	Transcribed exon (no phenotype)	0.994459
Chr4	32613774	32614662	Transcribed exon (no phenotype)	0.994459
Chr5	23658615	23663014	Transcribed exon (no phenotype)	0.994458
Chr1	11034966	11035134	Transcribed exon (no phenotype)	0.994457
Chr5	19088267	19088699	Transcribed exon (no phenotype)	0.994456
Chr11	16935104	16935253	Transcribed exon (no phenotype)	0.994455
Chr1	9276551	9276833	Transcribed exon (no phenotype)	0.994453
Chr2	33995017	33995957	Transcribed exon (no phenotype)	0.99445
Chr3	11244135	11244774	Transcribed exon (no phenotype)	0.994449
Chr6	3189494	3189700	Transcribed exon (no phenotype)	0.994448
Chr4	21462869	21463293	Transcribed exon (no phenotype)	0.99444
Chr7	7122702	7122861	Transcribed exon (no phenotype)	0.994439
Chr3	17833409	17833717	Transcribed exon (no phenotype)	0.994439
Chr2	32065437	32065910	Transcribed exon (no phenotype)	0.994439
Chr1	37903471	37903849	Transcribed exon (no phenotype)	0.994435
Chr9	17883202	17883992	Transcribed exon (no phenotype)	0.994432
Chr6	4437829	4438417	Transcribed exon (no phenotype)	0.994428
Chr8	22023231	22023352	Transcribed exon (no phenotype)	0.994425
Chr7	5571869	5572552	Transcribed exon (no phenotype)	0.99442
Chr1	35770760	35770959	Transcribed exon (no phenotype)	0.994419
Chr3	442745	445932	Transcribed exon (no phenotype)	0.994419
Chr7	27563474	27563664	Transcribed exon (no phenotype)	0.994419
Chr11	2866586	2866728	Transcribed exon (no phenotype)	0.994418
Chr1	34864528	34866130	Transcribed exon (no phenotype)	0.994416
Chr2	26956245	26956407	Transcribed exon (no phenotype)	0.994416
Chr8	6174617	6174751	Transcribed exon (no phenotype)	0.994415
Chr8	14188920	14189562	Transcribed exon (no phenotype)	0.994414
Chr7	2541912	2542102	Transcribed exon (no phenotype)	0.994409
Chr6	24184355	24184448	Transcribed exon (no phenotype)	0.994409
Chr11	13462864	13463073	Transcribed exon (no phenotype)	0.994401
Chr10	2180027	2180333	Transcribed exon (no phenotype)	0.994399
Chr5	26592620	26592825	Transcribed exon (no phenotype)	0.994399
Chr6	1592457	1592556	Transcribed exon (no phenotype)	0.994398
Chr2	32391678	32391938	Transcribed exon (no phenotype)	0.994396
Chr9	21525961	21527643	Transcribed exon (no phenotype)	0.994396
Chr5	25716862	25717610	Transcribed exon (no phenotype)	0.994394
Chr1	8888194	8888633	Transcribed exon (no phenotype)	0.994394
Chr5	19840746	19840906	Transcribed exon (no phenotype)	0.99439
Chr2	32010973	32011081	Transcribed exon (no phenotype)	0.994389
Chr4	32000934	32001284	Transcribed exon (no phenotype)	0.994388
Chr2	1174381	1174863	Transcribed exon (no phenotype)	0.994379
Chr12	13827733	13828007	Transcribed exon (no phenotype)	0.994379
Chr7	3838953	3839057	Transcribed exon (no phenotype)	0.994373
Chr8	20382336	20382489	Transcribed exon (no phenotype)	0.994368
Chr6	630805	631371	Transcribed exon (no phenotype)	0.994366
Chr10	21483958	21484141	Transcribed exon (no phenotype)	0.99436
Chr6	2993243	2993407	Transcribed exon (no phenotype)	0.994359
Chr2	1209568	1210024	Transcribed exon (no phenotype)	0.994359
Chr5	26594466	26595020	Transcribed exon (no phenotype)	0.994356
Chr1	18169416	18169574	Transcribed exon (no phenotype)	0.994356
Chr4	34298783	34300699	Transcribed exon (no phenotype)	0.994352
Chr3	28333697	28336696	Transcribed exon (no phenotype)	0.994351
Chr2	29350227	29350393	Phenotype exon	0.994351
Chr1	13355328	13355434	Transcribed exon (no phenotype)	0.994347
Chr2	283773	284150	Transcribed exon (no phenotype)	0.994343
Chr3	25037618	25037737	Transcribed exon (no phenotype)	0.99434
Chr4	19369379	19369879	Transcribed exon (no phenotype)	0.994338
Chr3	29890707	29891236	Transcribed exon (no phenotype)	0.99433
Chr10	16656053	16656213	Transcribed exon (no phenotype)	0.994329
Chr5	5913073	5914999	Transcribed exon (no phenotype)	0.994325
Chr12	26023828	26024195	Transcribed exon (no phenotype)	0.994325
Chr6	20671261	20671372	Transcribed exon (no phenotype)	0.994323
Chr2	16214006	16214582	Transcribed exon (no phenotype)	0.994322
Chr5	16294464	16295205	Transcribed exon (no phenotype)	0.994321
Chr3	35483542	35484460	Transcribed exon (no phenotype)	0.994321
Chr2	32013457	32013690	Transcribed exon (no phenotype)	0.99432
Chr5	14503785	14504124	Transcribed exon (no phenotype)	0.994317
Chr11	17675076	17675386	Transcribed exon (no phenotype)	0.994316
Chr2	5377293	5377490	Transcribed exon (no phenotype)	0.994313
Chr7	27553252	27553486	Transcribed exon (no phenotype)	0.994311
Chr2	21430131	21430239	Transcribed exon (no phenotype)	0.994311
Chr3	30251439	30251527	Transcribed exon (no phenotype)	0.994311
Chr6	9268237	9268976	Transcribed exon (no phenotype)	0.994311
Chr4	16454920	16455052	Transcribed intron	0.994309
Chr4	22374969	22375625	Phenotype exon	0.994297
Chr5	17998541	17998630	Transcribed exon (no phenotype)	0.994296
Chr2	23238488	23239980	Transcribed exon (no phenotype)	0.99429
Chr4	27799685	27799815	Transcribed exon (no phenotype)	0.99429
Chr3	12803239	12803496	Transcribed exon (no phenotype)	0.994289
Chr1	37062929	37063431	Transcribed exon (no phenotype)	0.994285
Chr4	11745703	11747111	Transcribed exon (no phenotype)	0.994284
Chr9	17920584	17920891	Transcribed exon (no phenotype)	0.994279
Chr10	17477826	17478107	Transcribed exon (no phenotype)	0.994279
Chr6	3061026	3061305	Transcribed exon (no phenotype)	0.994274
Chr10	18472439	18473440	Transcribed exon (no phenotype)	0.99427
Chr8	26067446	26068123	Transcribed exon (no phenotype)	0.994267
Chr6	26341736	26341899	Transcribed exon (no phenotype)	0.99426
Chr8	664258	664413	Transcribed exon (no phenotype)	0.99426
Chr3	8684829	8685021	Transcribed exon (no phenotype)	0.994259
Chr4	25536458	25536834	Transcribed exon (no phenotype)	0.994257
Chr6	29511622	29511863	Transcribed exon (no phenotype)	0.994256
Chr4	25352371	25352534	Transcribed exon (no phenotype)	0.99425
Chr1	11029350	11029762	Transcribed exon (no phenotype)	0.994248
Chr2	5342147	5342425	Transcribed exon (no phenotype)	0.994241
Chr6	10350126	10350268	Transcribed exon (no phenotype)	0.99424
Chr9	18151900	18152733	Transcribed exon (no phenotype)	0.994236
Chr5	2167333	2168519	Transcribed exon (no phenotype)	0.994232
Chr12	20870108	20870648	Transcribed exon (no phenotype)	0.994232
Chr1	23210833	23210953	Transcribed exon (no phenotype)	0.994231
Chr1	378612	378749	Transcribed exon (no phenotype)	0.99423
Chr11	20021223	20021654	Transcribed exon (no phenotype)	0.994228
Chr3	8583541	8585283	Transcribed exon (no phenotype)	0.994228
Chr9	8695340	8695615	Transcribed exon (no phenotype)	0.994227
Chr2	3488597	3488855	Transcribed exon (no phenotype)	0.994227
Chr2	3869614	3869743	Transcribed exon (no phenotype)	0.994224
Chr2	31254639	31254888	Transcribed exon (no phenotype)	0.99422
Chr2	16210122	16210287	Transcribed exon (no phenotype)	0.994219
Chr3	7076256	7076908	Transcribed exon (no phenotype)	0.994218
Chr3	26209472	26210067	Transcribed exon (no phenotype)	0.994216
Chr2	29770859	29771266	Transcribed exon (no phenotype)	0.994212
Chr4	32844467	32845147	Transcribed exon (no phenotype)	0.994211
Chr1	39472357	39472474	Transcribed exon (no phenotype)	0.994204
Chr1	27263140	27263269	Transcribed exon (no phenotype)	0.9942
Chr6	2143358	2143565	Transcribed intron	0.9942
Chr8	14400176	14401821	Transcribed exon (no phenotype)	0.994199
Chr10	9923998	9924291	Transcribed exon (no phenotype)	0.994197
Chr12	23158541	23159456	Transcribed exon (no phenotype)	0.994192
Chr3	5783132	5785547	Transcribed exon (no phenotype)	0.99419
Chr4	35025293	35025791	Transcribed exon (no phenotype)	0.99419
Chr1	40867437	40867561	Transcribed exon (no phenotype)	0.994188
Chr3	13730162	13730382	Transcribed exon (no phenotype)	0.994187
Chr4	23358615	23358828	Transcribed exon (no phenotype)	0.99418
Chr8	27214706	27214824	Transcribed exon (no phenotype)	0.994179
Chr7	7414437	7416271	Transcribed exon (no phenotype)	0.994179
Chr10	23033249	23033448	Transcribed exon (no phenotype)	0.994178
Chr1	38491248	38493051	Transcribed exon (no phenotype)	0.994177
Chr2	35035755	35035904	Transcribed exon (no phenotype)	0.994175
Chr4	20080079	20080188	Transcribed exon (no phenotype)	0.994173
Chr3	555443	556500	Transcribed exon (no phenotype)	0.994173
Chr3	34414222	34414535	Transcribed exon (no phenotype)	0.994169
Chr10	6542144	6542731	Transcribed exon (no phenotype)	0.994168
Chr8	26392018	26392788	Transcribed exon (no phenotype)	0.994167
Chr11	25535126	25535290	Transcribed exon (no phenotype)	0.99416
Chr4	29572811	29574400	Transcribed exon (no phenotype)	0.99416
Chr1	36126194	36126358	Transcribed exon (no phenotype)	0.994159
Chr1	28372191	28372451	Transcribed exon (no phenotype)	0.994159
Chr3	9953926	9954236	Transcribed exon (no phenotype)	0.994158
Chr4	25069735	25069851	Transcribed exon (no phenotype)	0.994149
Chr5	14617973	14618122	Transcribed exon (no phenotype)	0.994145
Chr6	29518790	29520176	Transcribed exon (no phenotype)	0.994143
Chr1	39029173	39030194	Transcribed exon (no phenotype)	0.99414
Chr5	19930464	19931244	Transcribed exon (no phenotype)	0.994139
Chr3	29938755	29938935	Transcribed exon (no phenotype)	0.994136
Chr2	20964837	20965211	Transcribed exon (no phenotype)	0.994136
Chr6	24836552	24837061	Transcribed exon (no phenotype)	0.994136
Chr1	22169412	22169617	Transcribed exon (no phenotype)	0.994134
Chr2	32940019	32940182	Transcribed exon (no phenotype)	0.99413
Chr2	1711716	1711888	Transcribed exon (no phenotype)	0.994124
Chr12	10853845	10854390	Transcribed exon (no phenotype)	0.994122
Chr8	18158019	18158292	Transcribed exon (no phenotype)	0.994122
Chr4	22870836	22871088	Transcribed exon (no phenotype)	0.99412
Chr3	20405778	20405905	Transcribed exon (no phenotype)	0.994118
Chr3	4907223	4907319	Transcribed exon (no phenotype)	0.994118
Chr1	22176646	22176866	Transcribed exon (no phenotype)	0.994117
Chr1	5248560	5248664	Transcribed intron	0.994115
Chr4	24236303	24236482	Transcribed exon (no phenotype)	0.994114
Chr9	22667132	22667417	Transcribed exon (no phenotype)	0.994106
Chr5	26110208	26110635	Transcribed exon (no phenotype)	0.994106
Chr8	23469575	23469660	Transcribed exon (no phenotype)	0.994103
Chr5	16262054	16262181	Transcribed exon (no phenotype)	0.9941
Chr4	24023125	24023921	Transcribed exon (no phenotype)	0.9941
Chr12	26623647	26624019	Transcribed exon (no phenotype)	0.994099
Chr4	31365755	31365970	Transcribed exon (no phenotype)	0.994097
Chr4	13208076	13208284	Transcribed exon (no phenotype)	0.994095
Chr2	35791720	35792054	Transcribed exon (no phenotype)	0.994088
Chr5	25813663	25813788	Transcribed exon (no phenotype)	0.994085
Chr9	12541706	12542107	Transcribed exon (no phenotype)	0.994084
Chr4	28192126	28193230	Transcribed exon (no phenotype)	0.994083
Chr7	5572874	5573246	Transcribed exon (no phenotype)	0.99408
Chr3	36217936	36218152	Transcribed exon (no phenotype)	0.994076
Chr12	22955333	22955542	Transcribed exon (no phenotype)	0.994075
Chr9	22566324	22569073	Transcribed exon (no phenotype)	0.994073
Chr3	2555768	2556407	Transcribed exon (no phenotype)	0.994071
Chr3	2858993	2859190	Transcribed exon (no phenotype)	0.994069
Chr4	21615341	21615596	Transcribed exon (no phenotype)	0.994067
Chr8	15556749	15557476	Transcribed exon (no phenotype)	0.99406
Chr11	5380430	5380759	Transcribed exon (no phenotype)	0.99406
Chr2	5326008	5326250	Transcribed exon (no phenotype)	0.994058
Chr2	31508212	31508400	Transcribed exon (no phenotype)	0.994053
Chr1	28730983	28731116	Transcribed exon (no phenotype)	0.994048
Chr11	23615996	23616131	Transcribed exon (no phenotype)	0.994048
Chr1	39456690	39456823	Transcribed exon (no phenotype)	0.994046
Chr1	3991351	3991898	Transcribed exon (no phenotype)	0.994045
Chr4	26026944	26027476	Transcribed exon (no phenotype)	0.99404
Chr1	4678442	4679544	Transcribed exon (no phenotype)	0.994039
Chr12	27522985	27523160	Transcribed exon (no phenotype)	0.994039
Chr6	24105440	24105828	Transcribed exon (no phenotype)	0.994036
Chr4	31111280	31111603	Transcribed exon (no phenotype)	0.994036
Chr12	3987162	3987887	Transcribed exon (no phenotype)	0.994035
Chr2	34374566	34374864	Transcribed exon (no phenotype)	0.994033
Chr5	29245215	29245405	Transcribed exon (no phenotype)	0.994024
Chr2	20010998	20011174	Transcribed exon (no phenotype)	0.99402
Chr11	19434594	19434866	Transcribed exon (no phenotype)	0.994019
Chr4	30796915	30797493	Transcribed exon (no phenotype)	0.994018
Chr9	14713542	14714093	Transcribed exon (no phenotype)	0.994017
Chr1	35741667	35742819	Transcribed exon (no phenotype)	0.994016
Chr7	18927366	18927683	Transcribed exon (no phenotype)	0.994015
Chr3	36230023	36230334	Transcribed exon (no phenotype)	0.994013
Chr4	29107408	29108271	Transcribed exon (no phenotype)	0.994012
Chr5	26797748	26798074	Transcribed exon (no phenotype)	0.994003
Chr11	11015739	11015888	Transcribed exon (no phenotype)	0.994001
Chr1	38438560	38439137	Transcribed exon (no phenotype)	0.993999
Chr3	8780266	8780465	Transcribed exon (no phenotype)	0.993999
Chr2	31509338	31509498	Transcribed exon (no phenotype)	0.993997
Chr2	31508830	31508928	Transcribed exon (no phenotype)	0.993993
Chr1	22170042	22170159	Transcribed exon (no phenotype)	0.993992
Chr8	2081309	2081801	Transcribed exon (no phenotype)	0.993991
Chr5	22919880	22920114	Transcribed exon (no phenotype)	0.99399
Chr2	33480375	33480789	Transcribed exon (no phenotype)	0.993988
Chr8	12414111	12414376	Transcribed exon (no phenotype)	0.993987
Chr1	32674451	32674686	Transcribed exon (no phenotype)	0.993986
Chr5	5441896	5442046	Transcribed exon (no phenotype)	0.993983
Chr5	474856	476293	Transcribed exon (no phenotype)	0.993981
Chr10	16658415	16659237	Transcribed exon (no phenotype)	0.99398
Chr3	11211503	11211987	Transcribed exon (no phenotype)	0.99398
Chr1	28548677	28548768	Transcribed exon (no phenotype)	0.99398
Chr2	33151628	33151805	Transcribed exon (no phenotype)	0.99398
Chr1	30843129	30843312	Transcribed exon (no phenotype)	0.993979
Chr3	34609809	34611620	Transcribed exon (no phenotype)	0.993979
Chr4	26905555	26906909	Transcribed exon (no phenotype)	0.993976
Chr6	22292754	22292970	Transcribed exon (no phenotype)	0.993976
Chr6	13694152	13694695	Transcribed exon (no phenotype)	0.993966
Chr6	24231663	24231786	Transcribed exon (no phenotype)	0.99396
Chr1	17585396	17585530	Transcribed exon (no phenotype)	0.99396
Chr8	985958	986854	Transcribed exon (no phenotype)	0.99396
Chr3	4555887	4557852	Transcribed exon (no phenotype)	0.99396
Chr9	7004539	7005137	Transcribed exon (no phenotype)	0.993959
Chr2	34072226	34072415	Transcribed exon (no phenotype)	0.993959
Chr2	35685303	35685583	Transcribed exon (no phenotype)	0.993958
Chr3	13242548	13243115	Transcribed exon (no phenotype)	0.993956
Chr1	4679596	4679946	Transcribed exon (no phenotype)	0.993954
Chr4	35313141	35313474	Transcribed exon (no phenotype)	0.99395
Chr6	26569318	26570647	Transcribed exon (no phenotype)	0.993947
Chr3	33808662	33809262	Transcribed exon (no phenotype)	0.993945
Chr9	18018986	18019517	Transcribed exon (no phenotype)	0.99394
Chr10	18554449	18554687	Transcribed exon (no phenotype)	0.993939
Chr5	19074459	19074771	Transcribed exon (no phenotype)	0.993938
Chr11	11018045	11018242	Transcribed exon (no phenotype)	0.993936
Chr3	30793748	30795481	Transcribed exon (no phenotype)	0.993933
Chr7	10251594	10251998	Transcribed exon (no phenotype)	0.993932
Chr2	33261935	33262189	Transcribed exon (no phenotype)	0.993932
Chr3	8892049	8893659	Transcribed exon (no phenotype)	0.993928
Chr9	17384966	17385102	Transcribed exon (no phenotype)	0.993919
Chr2	28692410	28692607	Transcribed exon (no phenotype)	0.993919
Chr4	25436142	25437263	Transcribed exon (no phenotype)	0.993916
Chr7	520103	522136	Transcribed exon (no phenotype)	0.99391
Chr1	8276148	8276249	Transcribed exon (no phenotype)	0.993909
Chr10	22507469	22507568	Transcribed exon (no phenotype)	0.993908
Chr8	26419986	26420110	Transcribed exon (no phenotype)	0.993907
Chr4	31756590	31756824	Transcribed exon (no phenotype)	0.993905
Chr11	25535815	25535962	Transcribed exon (no phenotype)	0.993903
Chr3	31462829	31462948	Transcribed exon (no phenotype)	0.993898
Chr6	2438217	2438531	Transcribed exon (no phenotype)	0.993898
Chr2	6435395	6435758	Transcribed exon (no phenotype)	0.993897
Chr9	6037832	6039227	Transcribed exon (no phenotype)	0.993891
Chr5	19236771	19237050	Transcribed exon (no phenotype)	0.993888
Chr1	1028566	1028750	Transcribed exon (no phenotype)	0.993887
Chr6	13518497	13518723	Transcribed exon (no phenotype)	0.99388
Chr9	10765582	10765778	Transcribed exon (no phenotype)	0.993879
Chr4	31539598	31539787	Transcribed intron	0.993879
Chr1	23574432	23574631	Transcribed exon (no phenotype)	0.993879
Chr1	9672912	9673023	Transcribed exon (no phenotype)	0.993878
Chr6	13693270	13693603	Transcribed exon (no phenotype)	0.993874
Chr3	4731067	4731377	Transcribed exon (no phenotype)	0.993873
Chr10	13012317	13012625	Transcribed exon (no phenotype)	0.993871
Chr1	27592378	27593097	Transcribed exon (no phenotype)	0.993868
Chr7	22491018	22491231	Transcribed exon (no phenotype)	0.993868
Chr4	31077127	31077962	Transcribed exon (no phenotype)	0.99386
Chr5	5429600	5430264	Transcribed exon (no phenotype)	0.99386
Chr10	16841636	16842404	Transcribed exon (no phenotype)	0.993859
Chr6	28452974	28454054	Transcribed exon (no phenotype)	0.993858
Chr3	12303133	12303496	Transcribed exon (no phenotype)	0.993857
Chr5	942795	942894	Transcribed exon (no phenotype)	0.993856
Chr10	20063711	20063856	Transcribed exon (no phenotype)	0.993854
Chr1	10652954	10653500	Transcribed exon (no phenotype)	0.993854
Chr5	6666845	6667654	Transcribed exon (no phenotype)	0.993852
Chr1	24500785	24500895	Transcribed exon (no phenotype)	0.993851
Chr1	38437953	38438328	Transcribed exon (no phenotype)	0.993845
Chr12	21622005	21622127	Transcribed exon (no phenotype)	0.993842
Chr1	14309997	14310625	Transcribed exon (no phenotype)	0.99384
Chr2	28798216	28798947	Transcribed exon (no phenotype)	0.99384
Chr4	33560200	33560379	Transcribed exon (no phenotype)	0.993836
Chr3	34935861	34936380	Transcribed exon (no phenotype)	0.993836
Chr3	17889666	17889882	Transcribed exon (no phenotype)	0.993834
Chr9	18153019	18153164	Transcribed exon (no phenotype)	0.993833
Chr8	3129940	3131036	Transcribed exon (no phenotype)	0.993833
Chr8	13743573	13743887	Transcribed exon (no phenotype)	0.993828
Chr6	20034848	20038822	Transcribed exon (no phenotype)	0.993823
Chr1	10294591	10294769	Transcribed exon (no phenotype)	0.99382
Chr12	10938904	10939753	Transcribed exon (no phenotype)	0.993819
Chr8	14191938	14192060	Transcribed exon (no phenotype)	0.993816
Chr2	16207378	16207560	Transcribed exon (no phenotype)	0.993814
Chr7	3993177	3993330	Transcribed exon (no phenotype)	0.993813
Chr7	754305	754493	Transcribed exon (no phenotype)	0.993811
Chr6	21615536	21615840	Transcribed exon (no phenotype)	0.993808
Chr7	5553946	5554139	Transcribed exon (no phenotype)	0.993806
Chr1	7330019	7330649	Transcribed exon (no phenotype)	0.993803
Chr12	27398289	27401560	Transcribed exon (no phenotype)	0.9938
Chr3	34202463	34204253	Transcribed exon (no phenotype)	0.9938
Chr4	3576682	3576921	Transcribed intron	0.993799
Chr7	3439203	3439345	Transcribed exon (no phenotype)	0.993796
Chr3	29929625	29930717	Transcribed exon (no phenotype)	0.993796
Chr6	6560919	6561315	Transcribed exon (no phenotype)	0.993796
Chr8	25587737	25588209	Transcribed exon (no phenotype)	0.993794
Chr3	24909363	24909511	Transcribed exon (no phenotype)	0.993791
Chr12	10423746	10423996	Transcribed exon (no phenotype)	0.993789
Chr2	31020697	31021034	Transcribed exon (no phenotype)	0.993786
Chr2	32067629	32068184	Transcribed exon (no phenotype)	0.993779
Chr12	26307728	26308576	Transcribed exon (no phenotype)	0.993776
Chr6	5865071	5865283	Transcribed exon (no phenotype)	0.993774
Chr12	27498910	27499056	Transcribed exon (no phenotype)	0.993774
Chr5	27536627	27536788	Transcribed exon (no phenotype)	0.993771
Chr3	27502254	27503953	Transcribed exon (no phenotype)	0.993769
Chr1	4675271	4675441	Transcribed exon (no phenotype)	0.993769
Chr7	16203741	16204175	Transcribed exon (no phenotype)	0.993769
Chr3	27378743	27379620	Transcribed exon (no phenotype)	0.993767
Chr11	2248200	2249254	Transcribed exon (no phenotype)	0.993767
Chr7	22491258	22491729	Transcribed exon (no phenotype)	0.993764
Chr4	19853904	19854150	Transcribed exon (no phenotype)	0.993759
Chr7	12546395	12546939	Transcribed exon (no phenotype)	0.993759
Chr9	7276154	7276289	Transcribed exon (no phenotype)	0.993757
Chr2	22821982	22823802	Transcribed exon (no phenotype)	0.993757
Chr10	15363741	15363897	Transcribed exon (no phenotype)	0.993756
Chr3	13844592	13844853	Transcribed exon (no phenotype)	0.993753
Chr12	3792964	3793369	Transcribed exon (no phenotype)	0.99375
Chr3	11245033	11245255	Transcribed exon (no phenotype)	0.993749
Chr8	662107	663685	Transcribed exon (no phenotype)	0.993746
Chr6	30131007	30132076	Transcribed exon (no phenotype)	0.993744
Chr4	22260123	22260430	Transcribed exon (no phenotype)	0.99374
Chr6	15741113	15741393	Transcribed exon (no phenotype)	0.99374
Chr7	3289828	3290553	Transcribed exon (no phenotype)	0.99374
Chr2	15933696	15933927	Transcribed intron	0.993739
Chr5	16258912	16259120	Transcribed exon (no phenotype)	0.993733
Chr2	25571659	25571808	Transcribed exon (no phenotype)	0.993733
Chr3	30216523	30217370	Transcribed exon (no phenotype)	0.993725
Chr5	6535122	6535280	Transcribed exon (no phenotype)	0.99372
Chr4	22342470	22343437	Transcribed exon (no phenotype)	0.993715
Chr1	42235675	42235874	Transcribed exon (no phenotype)	0.993712
Chr1	37417037	37419452	Transcribed exon (no phenotype)	0.993711
Chr1	42563991	42565709	Transcribed exon (no phenotype)	0.993708
Chr7	29509413	29509569	Transcribed exon (no phenotype)	0.993707
Chr4	19223013	19223251	Transcribed exon (no phenotype)	0.993707
Chr2	284866	285168	Transcribed exon (no phenotype)	0.993705
Chr2	3861481	3861618	Transcribed exon (no phenotype)	0.993704
Chr4	21541661	21542349	Transcribed exon (no phenotype)	0.993697
Chr1	8563609	8563915	Transcribed exon (no phenotype)	0.993694
Chr6	31090824	31091424	Transcribed exon (no phenotype)	0.993693
Chr3	14214299	14214717	Transcribed exon (no phenotype)	0.993692
Chr5	17363683	17363906	Transcribed exon (no phenotype)	0.993687
Chr11	10696299	10696483	Transcribed exon (no phenotype)	0.993685
Chr3	28257017	28257964	Transcribed exon (no phenotype)	0.993683
Chr8	3140685	3140825	Transcribed exon (no phenotype)	0.99368
Chr12	19517804	19518023	Transcribed exon (no phenotype)	0.99368
Chr8	20364025	20364466	Transcribed exon (no phenotype)	0.99368
Chr9	16932636	16932836	Transcribed exon (no phenotype)	0.993679
Chr2	33886978	33890154	Transcribed exon (no phenotype)	0.993679
Chr8	516121	516942	Transcribed exon (no phenotype)	0.993678
Chr4	23174734	23174945	Transcribed exon (no phenotype)	0.993676
Chr3	25284628	25284964	Transcribed exon (no phenotype)	0.993675
Chr2	1178851	1179591	Transcribed exon (no phenotype)	0.993674
Chr3	9033237	9033614	Transcribed exon (no phenotype)	0.993669
Chr7	27580581	27580712	Transcribed exon (no phenotype)	0.993663
Chr2	20903081	20903294	Transcribed exon (no phenotype)	0.993663
Chr5	23106719	23107443	Transcribed exon (no phenotype)	0.993657
Chr2	26478999	26479556	Transcribed exon (no phenotype)	0.993655
Chr6	11089231	11090430	Transcribed exon (no phenotype)	0.993645
Chr3	32567083	32568040	Transcribed exon (no phenotype)	0.993643
Chr6	8898067	8898190	Transcribed exon (no phenotype)	0.993641
Chr3	29186309	29187172	Transcribed exon (no phenotype)	0.993637
Chr1	21165518	21166336	Transcribed exon (no phenotype)	0.993636
Chr2	22460522	22461044	Transcribed exon (no phenotype)	0.993635
Chr8	42558	43314	Transcribed exon (no phenotype)	0.993634
Chr1	20196128	20196225	Transcribed exon (no phenotype)	0.993632
Chr12	3593586	3593995	Transcribed exon (no phenotype)	0.993629
Chr10	17044314	17044560	Transcribed exon (no phenotype)	0.993621
Chr12	27525750	27526024	Transcribed exon (no phenotype)	0.993619
Chr2	1969362	1969540	Transcribed exon (no phenotype)	0.993619
Chr1	17269466	17269982	Transcribed exon (no phenotype)	0.993619
Chr1	40776104	40776253	Transcribed exon (no phenotype)	0.993617
Chr5	19057550	19057866	Transcribed exon (no phenotype)	0.993617
Chr6	27265365	27267972	Transcribed exon (no phenotype)	0.993616
Chr5	19620258	19620354	Transcribed exon (no phenotype)	0.993615
Chr1	376921	377441	Transcribed exon (no phenotype)	0.993615
Chr5	25644502	25644912	Transcribed exon (no phenotype)	0.993615
Chr5	19969037	19971319	Transcribed exon (no phenotype)	0.993614
Chr4	25862761	25862914	Transcribed exon (no phenotype)	0.993613
Chr6	134669	134839	Transcribed exon (no phenotype)	0.99361
Chr2	33938173	33938268	Transcribed exon (no phenotype)	0.993604
Chr6	20161098	20161184	Transcribed exon (no phenotype)	0.993601
Chr1	12304987	12305184	Transcribed exon (no phenotype)	0.993599
Chr2	27766054	27766160	Transcribed exon (no phenotype)	0.993599
Chr9	12826809	12827428	Transcribed exon (no phenotype)	0.993599
Chr2	35032223	35032549	Transcribed exon (no phenotype)	0.993598
Chr6	26193720	26194469	Transcribed exon (no phenotype)	0.993596
Chr5	2168590	2169459	Transcribed exon (no phenotype)	0.993594
Chr6	22268912	22269737	Transcribed exon (no phenotype)	0.993591
Chr7	24910744	24910899	Transcribed exon (no phenotype)	0.99359
Chr3	23803694	23803835	Transcribed exon (no phenotype)	0.993583
Chr9	17385407	17385633	Transcribed exon (no phenotype)	0.99358
Chr2	1995480	1995878	Transcribed exon (no phenotype)	0.99358
Chr7	23835368	23836694	Transcribed exon (no phenotype)	0.993576
Chr3	30551083	30551553	Transcribed exon (no phenotype)	0.993576
Chr4	32686143	32686330	Transcribed exon (no phenotype)	0.99357
Chr6	9407066	9408411	Transcribed exon (no phenotype)	0.993561
Chr2	35192322	35192727	Transcribed exon (no phenotype)	0.99356
Chr12	3310068	3310607	Transcribed exon (no phenotype)	0.993559
Chr1	1025267	1025498	Transcribed exon (no phenotype)	0.993559
Chr10	15603281	15604289	Transcribed exon (no phenotype)	0.993559
Chr4	25070301	25070725	Transcribed exon (no phenotype)	0.993558
Chr1	6434197	6436088	Transcribed exon (no phenotype)	0.993556
Chr1	40782342	40782484	Transcribed exon (no phenotype)	0.993554
Chr3	15505440	15506093	Transcribed exon (no phenotype)	0.993552
Chr2	7147798	7150535	Transcribed exon (no phenotype)	0.993549
Chr3	12839341	12839645	Transcribed exon (no phenotype)	0.993548
Chr7	2010613	2010958	Transcribed exon (no phenotype)	0.99354
Chr3	36217474	36217665	Transcribed exon (no phenotype)	0.99354
Chr10	19018520	19019424	Transcribed exon (no phenotype)	0.993539
Chr5	29573937	29574900	Transcribed exon (no phenotype)	0.993538
Chr10	361633	363572	Transcribed exon (no phenotype)	0.993536
Chr1	2606488	2607484	Transcribed exon (no phenotype)	0.993533
Chr2	30328371	30328743	Transcribed exon (no phenotype)	0.993533
Chr2	5326347	5326438	Transcribed exon (no phenotype)	0.993531
Chr3	33959823	33959988	Transcribed exon (no phenotype)	0.993528
Chr1	8277717	8278065	Transcribed exon (no phenotype)	0.993528
Chr3	3563371	3563467	Transcribed exon (no phenotype)	0.993527
Chr5	8316396	8316598	Transcribed exon (no phenotype)	0.993526
Chr2	32949858	32950840	Transcribed exon (no phenotype)	0.993526
Chr9	11238959	11239308	Transcribed exon (no phenotype)	0.993519
Chr2	4626757	4626950	Transcribed exon (no phenotype)	0.993519
Chr12	26311716	26312193	Transcribed exon (no phenotype)	0.993518
Chr1	36413221	36413688	Transcribed exon (no phenotype)	0.993514
Chr6	25204104	25204415	Transcribed exon (no phenotype)	0.993513
Chr3	14516952	14517111	Transcribed exon (no phenotype)	0.993513
Chr11	18742296	18742416	Transcribed exon (no phenotype)	0.993506
Chr3	3862444	3862577	Transcribed exon (no phenotype)	0.993503
Chr9	6237249	6237363	Transcribed intron	0.993502
Chr1	26460797	26461203	Transcribed exon (no phenotype)	0.993498
Chr4	25861198	25861389	Transcribed exon (no phenotype)	0.993498
Chr12	21497856	21498018	Transcribed exon (no phenotype)	0.993498
Chr1	27679524	27679788	Transcribed exon (no phenotype)	0.993498
Chr12	27523216	27523379	Transcribed exon (no phenotype)	0.993496
Chr1	26524211	26524650	Transcribed exon (no phenotype)	0.993496
Chr3	30111448	30111943	Transcribed exon (no phenotype)	0.993496
Chr2	22919301	22919520	Transcribed exon (no phenotype)	0.993496
Chr6	7564643	7568274	Transcribed exon (no phenotype)	0.993494
Chr3	3428864	3429766	Transcribed exon (no phenotype)	0.993493
Chr4	31512045	31512126	Transcribed exon (no phenotype)	0.993491
Chr2	23240048	23240658	Transcribed exon (no phenotype)	0.99349
Chr3	11744066	11744658	Transcribed exon (no phenotype)	0.993489
Chr8	8498781	8498916	Transcribed exon (no phenotype)	0.993487
Chr7	18561152	18561274	Transcribed exon (no phenotype)	0.993487
Chr3	5405450	5405617	Transcribed exon (no phenotype)	0.993483
Chr12	17687536	17687707	Transcribed exon (no phenotype)	0.99348
Chr4	29542716	29543340	Transcribed exon (no phenotype)	0.99348
Chr5	16930948	16931168	Transcribed exon (no phenotype)	0.993478
Chr8	25655926	25656581	Transcribed exon (no phenotype)	0.993478
Chr3	21652289	21652923	Transcribed exon (no phenotype)	0.993474
Chr5	17926130	17926612	Transcribed exon (no phenotype)	0.993469
Chr4	20864860	20865008	Transcribed exon (no phenotype)	0.993468
Chr3	700596	700999	Transcribed exon (no phenotype)	0.993466
Chr1	8889191	8889469	Transcribed exon (no phenotype)	0.99346
Chr7	16873832	16874607	Transcribed exon (no phenotype)	0.99346
Chr8	7617831	7618050	Transcribed exon (no phenotype)	0.99346
Chr1	4487990	4488207	Transcribed exon (no phenotype)	0.993459
Chr3	25035610	25036200	Transcribed exon (no phenotype)	0.993452
Chr6	10085053	10085145	Transcribed exon (no phenotype)	0.993449
Chr6	25205528	25205776	Transcribed exon (no phenotype)	0.993449
Chr4	32375843	32376549	Transcribed exon (no phenotype)	0.993449
Chr1	17751192	17751312	Transcribed exon (no phenotype)	0.993448
Chr6	26339439	26339580	Transcribed exon (no phenotype)	0.993445
Chr7	20743706	20743852	Transcribed exon (no phenotype)	0.99344
Chr2	6968641	6968849	Transcribed exon (no phenotype)	0.993439
Chr8	10572822	10573057	Transcribed exon (no phenotype)	0.993439
Chr7	11514824	11516487	Transcribed exon (no phenotype)	0.993435
Chr5	16486926	16487136	Transcribed exon (no phenotype)	0.993422
Chr11	5381336	5381583	Transcribed exon (no phenotype)	0.99342
Chr10	19761685	19761802	Transcribed exon (no phenotype)	0.993419
Chr1	5248961	5249496	Transcribed exon (no phenotype)	0.993419
Chr2	10742435	10742645	Transcribed exon (no phenotype)	0.993416
Chr1	36387792	36388414	Transcribed exon (no phenotype)	0.993416
Chr1	17995609	17996492	Transcribed exon (no phenotype)	0.993414
Chr2	4712658	4712770	Transcribed exon (no phenotype)	0.993408
Chr3	14995564	14995963	Transcribed exon (no phenotype)	0.993406
Chr6	3146450	3146909	Transcribed exon (no phenotype)	0.9934
Chr2	8014985	8015242	Transcribed exon (no phenotype)	0.993399
Chr3	8780076	8780204	Transcribed exon (no phenotype)	0.993396
Chr11	14842296	14842578	Transcribed exon (no phenotype)	0.993393
Chr2	23270071	23271374	Transcribed exon (no phenotype)	0.993388
Chr1	21162122	21162426	Transcribed exon (no phenotype)	0.993386
Chr6	25209080	25209387	Transcribed exon (no phenotype)	0.993386
Chr11	21448941	21449222	Transcribed exon (no phenotype)	0.993383
[truncated: 119,971 more rows]
